# Supplementary material for: mtDNA depletion confers specific gene expression profiles in human cells grown in culture and in xenograft
Source: BMC Genomics. 2008 Nov 3;9:521. doi: 10.1186/1471-2164-9-521 (PMC2612029; doi:10.1186/1471-2164-9-521)
Supplement: Additional file 2 — Processed gene expression scores for all microarray analyses. Gene expression scores for all microarray experiments described in this manuscript. [file 1471-2164-9-521-S2.xls]

## Sheet: Additional_File_2
Additional File 2. Processed gene expression scores for all microarray analyses.
Probe Set ID	Symbol	Entrez Gene	Gene Title	Geo Mean r0 Vitro	Geo Mean r0 Vivo	Geo Mean A549 Vitro	Geo Mean A549 Vivo		r0 Vitro / A549 Vitro	Benjamini-Hochberg corrected P		r0 Vivo / A549 Vivo	Benjamini-Hochberg corrected P		r0 Vivo / r0 Vitro	Benjamini-Hochberg corrected P		A549 Vivo / A549 Vitro	Benjamini-Hochberg corrected P		Prop. Variance explained by mtDNA status	Bayes Moderated F test	Prop. Variance explained by growth conditions	Bayes Moderated F test	Prop. Variance explained by mtDNA*growth interaction	Bayes Moderated F test
1007_s_at	DDR1	780	discoidin domain receptor family, member 1	180.423	360.297	277.027	406.429		-1.53543	0.0174431		-1.12804	0.191444		1.99695	0.0012668		1.46711	0.00679037		0.166697	0.0103221	0.739128	2.35943e-06	0.060812	0.0579559
1053_at	RFC2	5982	replication factor C (activator 1) 2, 40kDa	113.892	65.6525	100.699	65.3824		1.13102	0.0910611		1.00413	0.964148		-1.73478	0.00167383		-1.54016	0.00162867		0.0121277	0.450534	0.944138	1.1301e-07	0.0138412	0.49576
117_at	HSPA6	3310	heat shock 70kDa protein 6 (HSP70B')	29.2926	27.1876	28.951	25.6167		1.0118	0.928614		1.06132	0.402041		-1.07742	0.278558		-1.13016	0.126266		0.0646203	0.634539	0.402735	0.0907017	0.0237138	0.849165
121_at	PAX8	7849	paired box gene 8	101.186	88.6552	118.919	82.4421		-1.17524	0.164929		1.07536	0.504938		-1.14135	0.197341		-1.44245	0.0079795		0.00819197	0.843284	0.650635	0.00442616	0.143495	0.270502
1255_g_at	GUCA1A	2978	guanylate cyclase activator 1A (retina)	11.7163	10.8757	11.8835	10.2892		-1.01427	0.881849		1.057	0.189523		-1.07729	0.229094		-1.15494	0.0107511		0.0344446	0.769525	0.614431	0.036564	0.0623457	0.755117
1294_at	UBE1L	7318	ubiquitin-activating enzyme E1-like	31.7647	32.7964	33.6701	26.9613		-1.05999	0.584713		1.21643	0.0160181		1.03248	0.538044		-1.24883	0.0273747		0.180226	0.347407	0.211122	0.191865	0.376843	0.107732
1316_at	THRA	7067	thyroid hormone receptor, alpha (erythroblastic leukemia viral (v-erb-a) oncogene homolog, avian)	17.4301	19.3617	18.3308	18.421		-1.05167	0.385888		1.05107	0.311939		1.11082	0.0229687		1.00493	0.923285		0.00478436	0.940311	0.300613	0.268228	0.249306	0.5862
1320_at	PTPN21	11099	protein tyrosine phosphatase, non-receptor type 21	21.1465	16.9178	19.4224	18.4667		1.08877	0.367396		-1.09156	0.423193		-1.24996	0.0471241		-1.05175	0.536974		0.00422646	0.904208	0.418169	0.0420187	0.166553	0.348059
1405_i_at	CCL5	6352	chemokine (C-C motif) ligand 5	10.8589	10.7416	11.6843	11.1715		-1.07601	0.404296		-1.04002	0.749456		-1.01093	0.856348		-1.04591	0.667239		0.126661	0.614677	0.0332895	0.635699	0.0123933	0.925334
1431_at	CYP2E1	1571	cytochrome P450, family 2, subfamily E, polypeptide 1	13.2534	13.5211	13.1287	12.2985		1.0095	0.938913		1.09941	0.113141		1.0202	0.788941		-1.0675	0.197059		0.229419	0.454138	0.0340573	0.616237	0.120726	0.696966
1438_at	EPHB3	2049	EPH receptor B3	35.0467	32.1231	41.8296	31.965		-1.19354	0.121797		1.00494	0.973019		-1.09101	0.358159		-1.3086	0.0266797		0.0830259	0.490112	0.483677	0.0181769	0.126163	0.40294
1487_at	ESRRA	2101	estrogen-related receptor alpha	90.9853	88.8197	108.12	69.4148		-1.18832	0.131025		1.27955	0.00869977		-1.02438	0.705791		-1.55759	0.00214249		0.0407802	0.574577	0.486888	0.00735716	0.39165	0.00303381
1494_f_at	CYP2A6	1548	cytochrome P450, family 2, subfamily A, polypeptide 6	31.3812	27.456	28.4806	24.5532		1.10184	0.49707		1.11823	0.304459		-1.14296	0.150985		-1.15995	0.18947		0.205426	0.286167	0.360007	0.0515471	0.000986061	0.971511
1598_g_at	GAS6	2621	growth arrest-specific 6	178.502	113.264	127.175	94.6765		1.40359	0.0261509		1.19633	0.0467308		-1.57598	0.0058544		-1.34326	0.00211742		0.284926	0.00177511	0.639506	7.09757e-06	0.0290246	0.348424
160020_at	MMP14	4323	matrix metallopeptidase 14 (membrane-inserted)	84.3729	69.0527	74.981	66.984		1.12526	0.272691		1.03088	0.828926		-1.22186	0.154659		-1.11939	0.0949567		0.085272	0.523872	0.443449	0.0416494	0.0346948	0.768243
1729_at	TRADD	8717	TNFRSF1A-associated via death domain	121.026	106.062	111.395	101.946		1.08646	0.671996		1.04037	0.66777		-1.14109	0.292751		-1.09268	0.293886		0.0798835	0.625931	0.281568	0.167937	0.0108694	0.910906
177_at	PLD1	5337	phospholipase D1, phosphatidylcholine-specific	25.9624	30.3527	30.7016	22.9717		-1.18254	0.0481886		1.32131	0.0298944		1.1691	0.0629724		-1.3365	0.0200979		0.101431	0.494697	0.0582896	0.508121	0.648334	0.00498881
1773_at	FNTB	2342	farnesyltransferase, CAAX box, beta	62.7551	44.6497	81.855	54.932		-1.30436	0.0486771		-1.23029	0.0124501		-1.4055	0.00742233		-1.49012	0.0011765		0.27504	0.00103958	0.682103	1.65416e-06	0.00426583	0.79526
179_at	PMS2L11	441263	postmeiotic segregation increased 2-like 11	161.478	123.341	187.48	129.41		-1.16102	0.036606		-1.0492	0.723679		-1.30919	0.0462888		-1.44873	0.00736173		0.0637418	0.319435	0.765103	0.000181394	0.0191526	0.696966
1861_at	BAD	572	BCL2-antagonist of cell death	76.7157	65.9627	48.0409	50.1251		1.59688	0.0771059		1.31596	0.0286594		-1.16302	0.15137		1.04338	0.711403		0.75805	0.00175798	0.0171163	0.504399	0.0543811	0.434892
200000_s_at	PRPF8	10594	PRP8 pre-mRNA processing factor 8 homolog (S. cerevisiae) /// PRP8 pre-mRNA processing factor 8 homolog (S. cerevisiae)	489.02	376.966	519.182	415.057		-1.06168	0.753093		-1.10105	0.0766796		-1.29725	0.00856335		-1.25087	0.0775323		0.0786502	0.369786	0.693807	0.00128653	0.00392473	0.912637
200001_at	CAPNS1	826	calpain, small subunit 1 /// calpain, small subunit 1	1156.67	795.832	1326.22	1138.13		-1.14658	0.255636		-1.43011	0.00583612		-1.45341	0.00634181		-1.16526	0.091466		0.424404	0.00317546	0.416945	0.000835324	0.0733387	0.187145
200002_at	RPL35	11224	ribosomal protein L35 /// ribosomal protein L35	1493.48	1355.04	1634.87	1573.25		-1.09467	0.37726		-1.16104	0.0123323		-1.10217	0.138418		-1.03917	0.399581		0.556692	0.0444634	0.163049	0.18747	0.0306785	0.784874
200003_s_at	RPL28	6158	ribosomal protein L28 /// ribosomal protein L28	6380.68	6292.1	4795.97	4874.13		1.33043	0.015705		1.29092	0.00473545		-1.01408	0.627331		1.0163	0.759775		0.935434	0.000168598	1.52128e-05	0.89703	0.00289276	0.906256
200004_at	EIF4G2	1982	eukaryotic translation initiation factor 4 gamma, 2 /// eukaryotic translation initiation factor 4 gamma, 2	905.024	1319.23	779.483	1481.32		1.16106	0.5103		-1.12287	0.258879		1.45767	0.0630655		1.90039	0.00112127		1.60484e-05	0.988717	0.826269	1.41066e-05	0.0559836	0.217365
200005_at	EIF3S7	8664	eukaryotic translation initiation factor 3, subunit 7 zeta, 66/67kDa /// eukaryotic translation initiation factor 3, subunit 7 zeta, 66/67kDa	605.547	349.929	510.528	308.953		1.18612	0.119545		1.13263	0.153462		-1.73049	0.00182219		-1.65244	0.00307482		0.0685769	0.0416479	0.890116	1.0994e-07	0.00171715	0.860161
200006_at	PARK7	11315	Parkinson disease (autosomal recessive, early onset) 7 /// Parkinson disease (autosomal recessive, early onset) 7	1345.77	802.05	1226.95	940.642		1.09684	0.458114		-1.1728	0.115364		-1.67791	0.00307329		-1.30438	0.036175		0.0141975	0.647491	0.805323	4.14507e-05	0.0832393	0.154477
200007_at	SRP14	6727	signal recognition particle 14kDa (homologous Alu RNA binding protein) /// signal recognition particle 14kDa (homologous Alu RNA binding protein)	1109.8	1111.7	1015.06	1151.72		1.09334	0.509025		-1.036	0.511697		1.00171	0.982547		1.13463	0.101526		0.0162711	0.864943	0.200811	0.292044	0.190254	0.543703
200008_s_at	GDI2	2665	GDP dissociation inhibitor 2 /// GDP dissociation inhibitor 2	473.112	280.823	452.396	327.702		1.04579	0.807883		-1.16693	0.280875		-1.68474	0.0218815		-1.38051	0.018547		0.0209869	0.663165	0.768475	0.000598609	0.0427819	0.538776
200009_at	GDI2	2665	GDP dissociation inhibitor 2 /// GDP dissociation inhibitor 2	1289.12	1244.59	954.499	1206.97		1.35058	0.0901383		1.03118	0.550911		-1.03578	0.627282		1.2645	0.0157205		0.357179	0.0959451	0.162604	0.139183	0.297387	0.0808102
200010_at	RPL11	6135	Ribosomal protein L11 /// Ribosomal protein L11	2112.13	2099.93	1690.86	1811.57		1.24914	0.0441486		1.15918	0.162095		-1.00581	0.952671		1.07139	0.284592		0.654808	0.0160698	0.019801	0.722314	0.0277329	0.755117
200011_s_at	ARF3	377	ADP-ribosylation factor 3 /// ADP-ribosylation factor 3	312.901	219.408	358.47	195.025		-1.14563	0.350532		1.12503	0.309583		-1.42611	0.0203412		-1.83807	0.0040176		0.000305046	0.951282	0.846834	1.4152e-05	0.0587213	0.205241
200012_x_at	RPL21 /// LOC653737 /// LOC728501 /// LOC729402 /// LOC730700 /// LOC731567	6144 /// 653737 /// 728501 /// 729402 /// 730700 /// 731567	ribosomal protein L21 /// ribosomal protein L21 /// similar to ribosomal protein L21 /// similar to ribosomal protein L21 /// similar to 60S ribosomal protein L21 /// similar to 60S ribosomal protein L21 /// similar to 60S ribosomal protein L21 /// similar to 60S ribosomal protein L21 /// similar to 60S ribosomal protein L21 /// similar to 60S ribosomal protein L21 /// similar to 60S ribosomal pr…	2444.53	2910.73	2225.72	2318.22		1.09831	0.438409		1.25559	0.00572774		1.19071	0.0865181		1.04156	0.220236		0.530593	0.0160341	0.207757	0.0553056	0.0802899	0.445753
200013_at	RPL24	6152	ribosomal protein L24 /// ribosomal protein L24	3375.75	2687.24	2489.78	2477.19		1.35584	0.0333729		1.0848	0.131507		-1.25621	0.0131283		-1.00508	0.908834		0.497608	0.0219783	0.211538	0.0546789	0.193542	0.126706
200014_s_at	HNRPC	3183	heterogeneous nuclear ribonucleoprotein C (C1/C2) /// heterogeneous nuclear ribonucleoprotein C (C1/C2)	478.813	344.541	398.659	403.429		1.20106	0.0288525		-1.17092	0.0575946		-1.38971	0.00877964		1.01196	0.728438		0.00223713	0.927817	0.406366	0.0401673	0.469599	0.0141246
200015_s_at		4735	septin 2 /// septin 2	533.288	893.801	513.201	1011.25		1.03914	0.913144		-1.13141	0.0437239		1.67602	0.0399356		1.97048	0.00138141		0.00718712	0.714654	0.858523	7.30544e-06	0.0157573	0.606771
200016_x_at	HNRPA1	3178	heterogeneous nuclear ribonucleoprotein A1 /// heterogeneous nuclear ribonucleoprotein A1	2021.87	2115.19	2114.77	2746.8		-1.04595	0.824937		-1.29861	0.0112127		1.04615	0.704563		1.29887	0.019478		0.330707	0.0687356	0.267963	0.0555082	0.133447	0.258908
200017_at	RPS27A	6233	ribosomal protein S27a /// ribosomal protein S27a	2481.23	2500.63	1944.21	2385.35		1.27621	0.203689		1.04833	0.464788		1.00782	0.927716		1.2269	0.0692408		0.305701	0.132389	0.195107	0.104143	0.167518	0.291371
200018_at	RPS13	6207	ribosomal protein S13 /// ribosomal protein S13	4880.64	4620.95	4563.04	3968.69		1.0696	0.55468		1.16435	0.0717591		-1.0562	0.282865		-1.14976	0.145278		0.358084	0.102389	0.246762	0.109237	0.0471231	0.700686
200019_s_at	FAU	2197	Finkel-Biskis-Reilly murine sarcoma virus (FBR-MuSV) ubiquitously expressed (fox derived); ribosomal protein S30 /// Finkel-Biskis-Reilly murine sarcoma virus (FBR-MuSV) ubiquitously expressed (fox derived); ribosomal protein S30	2334.17	2040.71	2372.22	1760.72		-1.0163	0.853479		1.15902	0.0826736		-1.1438	0.136574		-1.3473	0.00311606		0.0872961	0.311719	0.667419	0.00128706	0.0956821	0.315589
200020_at	TARDBP	23435	TAR DNA binding protein /// TAR DNA binding protein	238.349	224.255	167.606	229.278		1.42208	0.100034		-1.0224	0.857096		-1.06285	0.605813		1.36796	0.0182309		0.201677	0.242943	0.164576	0.140623	0.361964	0.041089
200021_at	CFL1	1072	cofilin 1 (non-muscle) /// cofilin 1 (non-muscle)	4877.14	3826.57	4701.56	4564.87		1.03735	0.625538		-1.19294	0.0267838		-1.27455	0.0223581		-1.02994	0.375446		0.164552	0.280715	0.411994	0.032276	0.252675	0.145723
200022_at	RPL18	6141	ribosomal protein L18 /// ribosomal protein L18	3870.63	3443.67	3879.6	3616.68		-1.00232	0.980729		-1.05024	0.478549		-1.12398	0.117458		-1.0727	0.168827		0.0468516	0.710989	0.477304	0.0703988	0.0297567	0.839049
200023_s_at	EIF3S5	8665	eukaryotic translation initiation factor 3, subunit 5 epsilon, 47kDa /// eukaryotic translation initiation factor 3, subunit 5 epsilon, 47kDa	1681.86	1059.81	1207.94	1044.05		1.39234	0.163681		1.01509	0.833648		-1.58695	0.00947475		-1.15698	0.160131		0.139843	0.135554	0.558909	0.000813125	0.151165	0.0603269
200024_at	RPS5 /// LOC392424	392424 /// 6193	ribosomal protein S5 /// ribosomal protein S5 /// similar to ribosomal protein S5 /// similar to ribosomal protein S5	3878.65	3292.54	4363.04	3478.74		-1.12489	0.255694		-1.05655	0.322057		-1.17801	0.0337979		-1.2542	0.0141952		0.12642	0.222706	0.703711	0.00125741	0.0181407	0.778744
200025_s_at	RPL27	6155	ribosomal protein L27 /// ribosomal protein L27	3145.87	3412.99	3050.59	3000.61		1.03123	0.561643		1.13743	0.0170098		1.08491	0.115958		-1.01666	0.512175		0.529799	0.15379	0.0727689	0.460186	0.165583	0.573006
200026_at	RPL34 /// LOC342994 /// LOC651249 /// LOC729536 /// LOC731916	342994 /// 6164 /// 651249 /// 729536 /// 731916	ribosomal protein L34 /// ribosomal protein L34 /// similar to ribosomal protein L34 /// similar to ribosomal protein L34 /// similar to ribosomal protein L34 /// similar to ribosomal protein L34 /// hypothetical protein LOC729536 /// hypothetical protein LOC729536 /// similar to ribosomal protein L34 /// similar to ribosomal protein L34	2134.09	2525.85	2058.3	2146.62		1.03682	0.485772		1.17666	0.0537624		1.18357	0.0645829		1.04291	0.224695		0.342618	0.128978	0.316213	0.0560178	0.11418	0.492626
200027_at	NARS	4677	asparaginyl-tRNA synthetase /// asparaginyl-tRNA synthetase	425.689	574.967	489.278	368.682		-1.14938	0.57385		1.55952	0.00422618		1.35067	0.108482		-1.3271	0.0162386		0.236407	0.229962	0.00047557	0.915751	0.522501	0.00790329
200028_s_at	STARD7	56910	START domain containing 7 /// START domain containing 7	326.714	272.331	353.342	297.889		-1.0815	0.640811		-1.09385	0.297028		-1.19969	0.0564669		-1.18615	0.143349		0.121158	0.368804	0.513072	0.01139	0.000530994	0.976772
200029_at	RPL19	6143	ribosomal protein L19 /// ribosomal protein L19	4860.67	4614.93	4420.78	3713.99		1.09951	0.330543		1.24258	0.0115605		-1.05325	0.347466		-1.1903	0.0379406		0.522416	0.0168227	0.240903	0.0414904	0.0705244	0.493574
200030_s_at	SLC25A3	5250	solute carrier family 25 (mitochondrial carrier; phosphate carrier), member 3 /// solute carrier family 25 (mitochondrial carrier; phosphate carrier), member 3	2551.8	1430.03	2928.86	2191.73		-1.14776	0.176365		-1.53265	0.00191762		-1.78444	0.00285181		-1.33632	0.00201457		0.299455	0.00153855	0.603006	9.37191e-06	0.0667743	0.0539933
200031_s_at	RPS11	6205	ribosomal protein S11 /// ribosomal protein S11	4685.87	5090.56	5387.1	5094.54		-1.14965	0.0462387		-1.00078	0.994474		1.08637	0.372946		-1.05743	0.0513102		0.190877	0.462864	0.00939804	0.905232	0.247948	0.451858
200032_s_at	RPL9	6133	ribosomal protein L9 /// ribosomal protein L9	3428.2	3514.08	3333.17	3194.76		1.02851	0.867166		1.09995	0.304053		1.02505	0.696258		-1.04333	0.698402		0.166209	0.514839	0.00287488	0.873161	0.0415312	0.824921
200033_at	DDX5	1655	DEAD (Asp-Glu-Ala-Asp) box polypeptide 5 /// DEAD (Asp-Glu-Ala-Asp) box polypeptide 5	631.685	1163.67	576.787	1061.97		1.09518	0.753055		1.09577	0.250887		1.84217	0.0215126		1.84118	0.00153451		0.0199589	0.447882	0.876133	1.83153e-06	1.70366e-07	0.998967
200034_s_at	RPL6	6128	ribosomal protein L6 /// ribosomal protein L6	1871.99	1742.7	1636.84	2206.11		1.14366	0.218121		-1.26591	0.0450712		-1.07419	0.520919		1.34779	0.00300298		0.0864582	0.506909	0.182863	0.19382	0.486314	0.0182535
200035_at	DULLARD	23399	dullard homolog (Xenopus laevis) /// dullard homolog (Xenopus laevis)	215.539	194.208	204.59	189.871		1.05352	0.527569		1.02284	0.787524		-1.10983	0.136763		-1.07752	0.258735		0.0639772	0.659174	0.403418	0.0914765	0.0110092	0.915077
200036_s_at	RPL10A	4736	ribosomal protein L10a /// ribosomal protein L10a	2067.95	2003.15	2072.36	1696.11		-1.00213	0.98648		1.18102	0.0863044		-1.03235	0.466581		-1.22183	0.07759		0.20519	0.288308	0.305555	0.086456	0.160939	0.391592
200037_s_at	CBX3 /// LOC653972	11335 /// 653972	chromobox homolog 3 (HP1 gamma homolog, Drosophila) /// chromobox homolog 3 (HP1 gamma homolog, Drosophila) /// similar to chromobox homolog 3 /// similar to chromobox homolog 3	338.858	382.094	246.869	454.326		1.37263	0.203928		-1.18904	0.110006		1.12759	0.2917		1.84035	0.00803732		0.00597841	0.842245	0.576261	0.00264928	0.25947	0.0132969
200038_s_at	RPL17	6139	ribosomal protein L17 /// ribosomal protein L17	3043.12	3699.69	2290	2775.35		1.32888	0.133933		1.33305	0.00255958		1.21575	0.0171983		1.21194	0.0779994		0.615596	0.000400883	0.276638	0.00210046	1.81267e-05	0.992732
200039_s_at	PSMB2	5690	proteasome (prosome, macropain) subunit, beta type, 2 /// proteasome (prosome, macropain) subunit, beta type, 2	677.933	353.708	738.88	372.074		-1.0899	0.246125		-1.05192	0.558749		-1.91664	0.00219505		-1.98584	0.000570311		0.00956415	0.368817	0.965886	5.71993e-09	0.000680078	0.896581
200040_at	KHDRBS1	10657	KH domain containing, RNA binding, signal transduction associated 1 /// KH domain containing, RNA binding, signal transduction associated 1	478.58	407.551	460.952	567.865		1.03824	0.821865		-1.39336	0.000980644		-1.17428	0.0550476		1.23194	0.0439982		0.388748	0.110654	0.00726898	0.81753	0.431369	0.0298003
200041_s_at	BAT1	7919	HLA-B associated transcript 1 /// HLA-B associated transcript 1	585.927	322.1	572.709	399.733		1.02308	0.885727		-1.24102	0.0120808		-1.81908	0.00171628		-1.43273	0.0105764		0.0485715	0.244988	0.845605	5.91421e-06	0.05253	0.199122
200042_at	C22orf28	51493	chromosome 22 open reading frame 28 /// chromosome 22 open reading frame 28	312.082	220.728	276.739	195.439		1.12771	0.365842		1.12939	0.120664		-1.41388	0.0170233		-1.41598	0.00401814		0.0995846	0.0863366	0.802078	8.77695e-06	3.6891e-06	0.996605
200043_at	ERH	2079	enhancer of rudimentary homolog (Drosophila) /// enhancer of rudimentary homolog (Drosophila)	661.508	531.631	680.319	662.314		-1.02844	0.838297		-1.24581	0.0169469		-1.2443	0.0746636		-1.02719	0.401206		0.338001	0.0876303	0.263227	0.0606476	0.16072	0.261621
200044_at	SFRS9	8683	splicing factor, arginine/serine-rich 9 /// splicing factor, arginine/serine-rich 9	430.751	193.156	398.848	286.691		1.07999	0.548452		-1.48425	0.0174684		-2.23007	0.00178192		-1.39121	0.0334154		0.085877	0.130731	0.72615	2.44202e-05	0.126124	0.0093899
200045_at	ABCF1	23	ATP-binding cassette, sub-family F (GCN20), member 1 /// ATP-binding cassette, sub-family F (GCN20), member 1	157.421	115.81	183.047	106.605		-1.16279	0.277287		1.08634	0.264201		-1.3593	0.0298888		-1.71706	0.000764739		0.00146811	0.889549	0.861687	1.40824e-05	0.0654755	0.178437
200046_at	DAD1	1603	defender against cell death 1 /// defender against cell death 1	693.726	422.352	645.078	592.031		1.07541	0.508622		-1.40175	0.053525		-1.64253	0.0226871		-1.0896	0.285601		0.142203	0.230266	0.45054	0.00905295	0.224016	0.0527809
200047_s_at	YY1	7528	YY1 transcription factor /// YY1 transcription factor	275.259	332.71	234.382	356.316		1.17441	0.547345		-1.07095	0.655236		1.20872	0.366872		1.52024	0.00644116		0.00541807	0.880768	0.555738	0.00902659	0.07894	0.498177
200048_s_at	JTB	10899	jumping translocation breakpoint /// jumping translocation breakpoint	896.259	767.87	979.171	725.96		-1.09251	0.292127		1.05773	0.354258		-1.1672	0.0584186		-1.34879	0.00281656		0.000543085	0.956241	0.8012	0.000689727	0.0813442	0.41151
200049_at	MYST2	11143	MYST histone acetyltransferase 2 /// MYST histone acetyltransferase 2	100.585	64.715	118.093	84.5951		-1.17406	0.434532		-1.30719	0.0240611		-1.55428	0.0139283		-1.39598	0.028955		0.214998	0.0355311	0.641918	0.00019629	0.0123447	0.737902
200050_at	ZNF146	7705	zinc finger protein 146 /// zinc finger protein 146	156.011	192.012	157.267	271.132		-1.00805	0.982071		-1.41206	0.0106163		1.23076	0.100155		1.72402	0.0181706		0.160739	0.104874	0.553575	0.000796628	0.111107	0.126482
200051_at	SART1	9092	squamous cell carcinoma antigen recognized by T cells /// squamous cell carcinoma antigen recognized by T cells	105.492	62.6331	101.447	68.5062		1.03987	0.822704		-1.09377	0.325173		-1.68429	0.00510879		-1.48084	0.0132615		0.00511933	0.746428	0.881908	3.01587e-06	0.0174959	0.563167
200052_s_at	ILF2	3608	interleukin enhancer binding factor 2, 45kDa /// interleukin enhancer binding factor 2, 45kDa	432.112	229.041	386.397	262.538		1.11831	0.228286		-1.14625	0.00756894		-1.88661	0.00121956		-1.47177	0.000342557		0.00327498	0.755198	0.924859	2.80463e-07	0.0546781	0.0596409
200053_at	SPAG7	9552	sperm associated antigen 7 /// sperm associated antigen 7	511.858	475.038	370.886	329.154		1.3801	0.132112		1.44321	0.0039124		-1.07751	0.382105		-1.12678	0.232774		0.799059	0.000239064	0.0609294	0.164353	0.00323656	0.883785
200054_at	ZNF259 /// LOC442240	442240 /// 8882	zinc finger protein 259 /// zinc finger protein 259 /// similar to zinc finger protein 259 /// similar to zinc finger protein 259	146.94	98.0032	117.039	70.3094		1.25548	0.190574		1.39389	0.00257505		-1.49934	0.0102416		-1.66463	0.00206774		0.270261	0.00074449	0.670901	1.14716e-06	0.00877076	0.637866
200055_at	TAF10	6881	TAF10 RNA polymerase II, TATA box binding protein (TBP)-associated factor, 30kDa /// TAF10 RNA polymerase II, TATA box binding protein (TBP)-associated factor, 30kDa	729.133	560.546	652.911	524.714		1.11674	0.416918		1.06829	0.553693		-1.30075	0.0784172		-1.24432	0.0177165		0.0829824	0.398172	0.651153	0.00368571	0.00552525	0.901209
200056_s_at	C1D	10438	nuclear DNA-binding protein /// nuclear DNA-binding protein	61.3465	75.2921	56.0054	63.0232		1.09537	0.708808		1.19467	0.150642		1.22732	0.134619		1.12531	0.391216		0.218676	0.176351	0.28212	0.0498853	0.0203788	0.791123
200057_s_at	NONO	4841	non-POU domain containing, octamer-binding /// non-POU domain containing, octamer-binding	1259.95	1082.97	1458.73	1367.54		-1.15777	0.0381362		-1.26277	0.0124969		-1.16342	0.0557489		-1.06668	0.107773		0.663993	0.00326533	0.197143	0.0286427	0.0318676	0.653007
200058_s_at	ASCC3L1	23020	activating signal cointegrator 1 complex subunit 3-like 1 /// activating signal cointegrator 1 complex subunit 3-like 1	437.03	369.365	438.488	416.385		-1.00334	0.973331		-1.1273	0.233696		-1.18319	0.0639958		-1.05308	0.504022		0.141031	0.405027	0.341941	0.0778287	0.0959332	0.584467
200059_s_at	RHOA	387	ras homolog gene family, member A /// ras homolog gene family, member A	1661.72	1248.27	1477.2	1299.13		1.12491	0.134088		-1.04075	0.797531		-1.33122	0.0610181		-1.13707	0.139636		0.010221	0.833716	0.563808	0.0133713	0.08153	0.52237
200060_s_at	RNPS1	10921	RNA binding protein S1, serine-rich domain /// RNA binding protein S1, serine-rich domain	369.141	308.625	329.534	283.161		1.12019	0.340582		1.08993	0.135789		-1.19608	0.0429174		-1.16377	0.0479642		0.206202	0.180732	0.576854	0.00712889	0.00395608	0.927382
200061_s_at	RPS24	6229	ribosomal protein S24 /// ribosomal protein S24	4575.61	5943.86	4664.69	5758.85		-1.01947	0.539627		1.03213	0.325331		1.29903	0.00147867		1.23456	0.00177876		0.00168523	0.900832	0.957659	4.01703e-05	0.0111221	0.80369
200062_s_at	RPL30	6156	ribosomal protein L30 /// ribosomal protein L30	3618.07	3890.64	3401.66	3809.99		1.06362	0.659364		1.02117	0.803298		1.07534	0.409696		1.12004	0.151428		0.0562056	0.672261	0.322865	0.135494	0.0154807	0.886843
200063_s_at	NPM1	4869	nucleophosmin (nucleolar phosphoprotein B23, numatrin) /// nucleophosmin (nucleolar phosphoprotein B23, numatrin)	2625.16	2161.34	2218.89	2339.06		1.18309	0.204144		-1.08223	0.405442		-1.2146	0.0848182		1.05416	0.452162		0.0191222	0.817591	0.129865	0.374357	0.395249	0.132757
200064_at	HSP90AB1	3326	heat shock protein 90kDa alpha (cytosolic), class B member 1 /// heat shock protein 90kDa alpha (cytosolic), class B member 1	2022.79	1480.06	2224.01	1707.59		-1.09948	0.256177		-1.15373	0.0189998		-1.36669	0.00254933		-1.30242	0.00645108		0.146129	0.059854	0.79477	2.9485e-05	0.00554562	0.838101
200065_s_at	ARF1	375	ADP-ribosylation factor 1 /// ADP-ribosylation factor 1	948.891	736.103	1068.3	737.535		-1.12585	0.17814		-1.00195	0.989468		-1.28907	0.0174624		-1.44848	0.015956		0.0225099	0.586638	0.797651	0.000166211	0.0278069	0.608125
200066_at	IK	3550	IK cytokine, down-regulator of HLA II /// IK cytokine, down-regulator of HLA II	199.757	246.42	226.41	241.281		-1.13343	0.698977		1.0213	0.794669		1.2336	0.275502		1.06569	0.507772		0.0220908	0.823836	0.233563	0.229394	0.0668205	0.720056
200067_x_at	SNX3	8724	sorting nexin 3 /// sorting nexin 3	198.554	190.992	190.041	181.647		1.0448	0.852248		1.05144	0.414538		-1.0396	0.755495		-1.04621	0.575573		0.0748485	0.640705	0.0574581	0.480135	0.000327176	0.986736
200068_s_at	CANX	821	calnexin /// calnexin	611.924	822.071	820.586	887.85		-1.34099	0.38712		-1.08002	0.536479		1.34342	0.244113		1.08197	0.0558592		0.199803	0.239586	0.237572	0.101841	0.0795612	0.525434
200069_at	SART3	9733	squamous cell carcinoma antigen recognized by T cells 3 /// squamous cell carcinoma antigen recognized by T cells 3	75.9246	53.415	64.0236	68.2101		1.18588	0.0419799		-1.27698	0.0962357		-1.42141	0.0133477		1.06539	0.53523		0.0491123	0.629374	0.225071	0.134667	0.466309	0.0168575
200070_at	C2orf24	27013	chromosome 2 open reading frame 24 /// chromosome 2 open reading frame 24	70.6978	66.7193	66.2162	72.4827		1.06768	0.683302		-1.08638	0.515781		-1.05963	0.678001		1.09464	0.2757		0.0101596	0.892651	0.00707285	0.998817	0.147325	0.582486
200071_at	SMNDC1	10285	survival motor neuron domain containing 1 /// survival motor neuron domain containing 1	142.339	99.7654	104.554	113.974		1.36139	0.272834		-1.14242	0.172209		-1.42673	0.0704568		1.09009	0.389443		0.028021	0.735284	0.157736	0.184386	0.424801	0.0287612
200072_s_at	HNRPM	4670	heterogeneous nuclear ribonucleoprotein M /// heterogeneous nuclear ribonucleoprotein M	486.111	300.313	476.598	459.122		1.01996	0.849692		-1.52881	0.00124898		-1.61868	0.00215677		-1.03806	0.505179		0.308497	0.0351295	0.371306	0.0059473	0.272091	0.00372259
200073_s_at	HNRPD	3184	heterogeneous nuclear ribonucleoprotein D (AU-rich element RNA binding protein 1, 37kDa) /// heterogeneous nuclear ribonucleoprotein D (AU-rich element RNA binding protein 1, 37kDa)	422.823	221.34	344.994	295.042		1.2256	0.0551231		-1.33298	0.00913169		-1.91029	0.00106805		-1.1693	0.0488965		0.0255832	0.556076	0.681519	0.000209278	0.254229	0.000699083
200074_s_at	RPL14 /// RPL14L /// LOC649821	144581 /// 649821 /// 9045	ribosomal protein L14 /// ribosomal protein L14 /// ribosomal protein L14-like /// ribosomal protein L14-like /// similar to 60S ribosomal protein L14 (CAG-ISL 7) /// similar to 60S ribosomal protein L14 (CAG-ISL 7)	1216.34	1027.26	780.977	879.397		1.55746	0.0294391		1.16815	0.198393		-1.18406	0.0766915		1.12602	0.27344		0.642843	0.00672091	0.00511948	0.772579	0.1677	0.107684
200075_s_at	GUK1	2987	guanylate kinase 1 /// guanylate kinase 1	279.153	187.272	175.354	165.421		1.59195	0.107765		1.13209	0.129172		-1.49063	0.0184853		-1.06004	0.586383		0.398729	0.0228748	0.280035	0.0212993	0.155467	0.0963022
200076_s_at	C19orf50	79036	chromosome 19 open reading frame 50 /// chromosome 19 open reading frame 50	207.186	156.351	220.734	141.183		-1.06539	0.624556		1.10744	0.171829		-1.32513	0.0388734		-1.56346	0.000838525		0.00640624	0.766011	0.85682	2.75438e-05	0.0441719	0.37941
200077_s_at	OAZ1	4946	ornithine decarboxylase antizyme 1 /// ornithine decarboxylase antizyme 1	1599.96	1099	1385.7	871.246		1.15463	0.100428		1.26141	0.0292415		-1.45583	0.00871941		-1.59048	0.00154498		0.16905	0.0062191	0.77288	9.35916e-07	0.00857826	0.673297
200078_s_at	ATP6V0B	533	ATPase, H+ transporting, lysosomal 21kDa, V0 subunit b /// ATPase, H+ transporting, lysosomal 21kDa, V0 subunit b	246.358	258.108	269.5	186.828		-1.09394	0.562078		1.38153	0.0156474		1.04769	0.711139		-1.44251	0.00485979		0.192134	0.224796	0.225116	0.0973312	0.375425	0.0191527
200079_s_at	KARS	3735	lysyl-tRNA synthetase /// lysyl-tRNA synthetase	718.81	364.23	589.789	422.435		1.21876	0.153806		-1.1598	0.0872328		-1.9735	0.00119229		-1.39617	0.0139274		1.77142e-08	0.999691	0.85288	6.05503e-06	0.0994397	0.0261582
200080_s_at	H3F3A /// LOC440926 /// LOC644914 /// LOC730740	3020 /// 440926 /// 644914 /// 730740	H3 histone, family 3A /// H3 histone, family 3A /// H3 histone, family 3A pseudogene /// H3 histone, family 3A pseudogene /// similar to H3 histone, family 3B /// similar to H3 histone, family 3B /// similar to H3 histone, family 3B /// similar to H3 histone, family 3B	1066.67	1483.04	1128.33	1876.42		-1.0578	0.798348		-1.26525	0.0169357		1.39034	0.0436073		1.66301	0.00375277		0.108472	0.085736	0.742658	2.01268e-05	0.0339007	0.401386
200081_s_at	RPS6	6194	ribosomal protein S6 /// ribosomal protein S6	4197.92	4612.44	3636.61	3368.51		1.15435	0.136492		1.36928	0.00929865		1.09875	0.168973		-1.07959	0.282642		0.760003	0.00319828	0.000990262	0.845287	0.0933464	0.327657
200082_s_at	RPS7 /// LOC644315 /// LOC731257	6201 /// 644315 /// 731257	ribosomal protein S7 /// ribosomal protein S7 /// similar to 40S ribosomal protein S7 (S8) /// similar to 40S ribosomal protein S7 (S8) /// similar to 40S ribosomal protein S7 (S8) /// similar to 40S ribosomal protein S7 (S8)	3836.28	3145.13	2987.9	3154.39		1.28394	0.074376		-1.00294	0.985817		-1.21975	0.117958		1.05572	0.491166		0.201921	0.322533	0.0927875	0.288185	0.284455	0.196535
200083_at	USP22	23326	ubiquitin specific peptidase 22 /// ubiquitin specific peptidase 22	380.636	355.06	293.948	346.001		1.29491	0.0498533		1.02618	0.776627		-1.07203	0.22716		1.17708	0.077973		0.369911	0.130107	0.0502405	0.415565	0.311023	0.137392
200084_at	C11orf58	10944	chromosome 11 open reading frame 58 /// chromosome 11 open reading frame 58	455.966	464.691	475.764	476.504		-1.04342	0.835853		-1.02542	0.752401		1.01913	0.836403		1.00155	0.988772		0.0433109	0.7635	0.00420649	0.957601	0.00302876	0.96114
200085_s_at	TCEB2	6923	transcription elongation factor B (SIII), polypeptide 2 (18kDa, elongin B) /// transcription elongation factor B (SIII), polypeptide 2 (18kDa, elongin B)	1220.33	1383.12	1048.83	949.739		1.16351	0.0527794		1.45631	0.00666076		1.13339	0.085009		-1.10434	0.177547		0.771554	0.00109996	0.00162887	0.806899	0.121685	0.135465
200086_s_at	COX4I1	1327	cytochrome c oxidase subunit IV isoform 1 /// cytochrome c oxidase subunit IV isoform 1	1027.14	836.764	941.156	823.732		1.09136	0.655578		1.01582	0.780023		-1.22751	0.0415689		-1.14255	0.214618		0.0413101	0.62232	0.536807	0.0106158	0.0241364	0.784874
200087_s_at	TMED2	10959	transmembrane emp24 domain trafficking protein 2 /// transmembrane emp24 domain trafficking protein 2	529.397	510.221	482.533	667.03		1.09712	0.641106		-1.30734	0.0772897		-1.03758	0.809303		1.38235	0.0324895		0.121416	0.377097	0.190266	0.133499	0.300727	0.0714271
200088_x_at	RPL12	6136	ribosomal protein L12 /// ribosomal protein L12	5319.09	6398.33	4519.11	5130.69		1.17702	0.138875		1.24707	0.00416596		1.2029	0.011765		1.13533	0.0627358		0.554349	0.00291825	0.343181	0.00330157	0.0118073	0.790462
200089_s_at	RPL4	6124	ribosomal protein L4 /// ribosomal protein L4	2628.26	2518.32	2642.97	2329.58		-1.0056	0.959454		1.08102	0.340458		-1.04366	0.592226		-1.13453	0.0708427		0.0801918	0.603487	0.315928	0.124908	0.0771473	0.700076
200090_at	FNTA	2339	farnesyltransferase, CAAX box, alpha /// farnesyltransferase, CAAX box, alpha	325.254	386.721	345.16	470.869		-1.0612	0.666636		-1.21759	0.111354		1.18898	0.0866056		1.3642	0.0378794		0.179789	0.154832	0.541196	0.00314494	0.0437222	0.593749
200091_s_at	RPS25	6230	ribosomal protein S25 /// ribosomal protein S25	1271.41	1339.57	939.863	961.019		1.35276	0.157475		1.39391	0.0472154		1.05362	0.714491		1.02251	0.848649		0.707665	0.00179499	0.00943311	0.592538	0.00152691	0.937895
200092_s_at	RPL37	6167	ribosomal protein L37 /// ribosomal protein L37	3136.47	3692.1	3062.67	3419.63		1.0241	0.51939		1.07968	0.181533		1.17715	0.00429561		1.11655	0.0757559		0.11097	0.396194	0.69606	0.00661478	0.0260226	0.802837
200093_s_at	HINT1	3094	histidine triad nucleotide binding protein 1 /// histidine triad nucleotide binding protein 1	841.119	882.975	642.301	768.227		1.30954	0.0371832		1.14937	0.120577		1.04976	0.56094		1.19605	0.0186077		0.575361	0.0135663	0.191696	0.0640094	0.0629919	0.5195
200094_s_at	EEF2	1938	eukaryotic translation elongation factor 2 /// eukaryotic translation elongation factor 2	1500.03	1514.93	1371.51	1429.09		1.09371	0.457382		1.06006	0.68618		1.00993	0.873555		1.04199	0.761147		0.146906	0.507184	0.0181995	0.695321	0.00683105	0.93491
200095_x_at	RPS10	6204	ribosomal protein S10 /// ribosomal protein S10	3866.37	4200.03	3781.05	3734.7		1.02257	0.625202		1.1246	0.0835421		1.0863	0.170069		-1.01241	0.747274		0.394371	0.247165	0.0815433	0.584317	0.148645	0.612319
200096_s_at	ATP6V0E1	8992	ATPase, H+ transporting, lysosomal 9kDa, V0 subunit e1 /// ATPase, H+ transporting, lysosomal 9kDa, V0 subunit e1	465.139	455.463	405.127	425.939		1.14813	0.493432		1.06931	0.598803		-1.02124	0.877346		1.05137	0.656914		0.197854	0.325691	0.00430948	0.815969	0.0257825	0.819593
200097_s_at	HNRPK	3190	heterogeneous nuclear ribonucleoprotein K /// heterogeneous nuclear ribonucleoprotein K	235.643	334.239	228.863	389.369		1.02962	0.912011		-1.16494	0.207974		1.41841	0.0705356		1.70132	0.00595888		0.0226869	0.547572	0.772089	5.06413e-05	0.0329054	0.487405
200098_s_at	ANAPC5	51433	anaphase promoting complex subunit 5 /// anaphase promoting complex subunit 5	491.452	471.797	496.847	479.612		-1.01098	0.937927		-1.01657	0.92881		-1.04166	0.795318		-1.03593	0.603507		0.00568954	0.909835	0.040799	0.478914	0.000213923	0.989328
200099_s_at	RPS3A /// LOC439992	439992 /// 6189	ribosomal protein S3A /// ribosomal protein S3A /// similar to ribosomal protein S3a /// similar to ribosomal protein S3a	3793.64	4091.85	3061.27	3879.7		1.23924	0.157714		1.05468	0.6124		1.07861	0.495447		1.26735	0.0192257		0.229001	0.176302	0.366103	0.0295318	0.0974214	0.455809
200593_s_at	HNRPU	3192	heterogeneous nuclear ribonucleoprotein U (scaffold attachment factor A)	217.295	165.125	182.188	241.122		1.1927	0.428792		-1.46024	0.0161753		-1.31595	0.14804		1.32348	0.00933631		0.147268	0.376806	5.91776e-05	0.981752	0.559826	0.00728784
200594_x_at	HNRPU	3192	heterogeneous nuclear ribonucleoprotein U (scaffold attachment factor A)	588.021	838.193	634.222	954.255		-1.07857	0.778206		-1.13847	0.0851771		1.42545	0.0744651		1.50461	0.00304048		0.059467	0.315131	0.747248	0.000125824	0.00374905	0.881034
200595_s_at	EIF3S10	8661	eukaryotic translation initiation factor 3, subunit 10 theta, 150/170kDa	144.528	231.571	150.856	214.221		-1.04379	0.860328		1.08099	0.24713		1.60226	0.0260828		1.42003	0.0024184		0.00344885	0.847193	0.835539	5.45139e-05	0.0180215	0.672114
200596_s_at	EIF3S10	8661	eukaryotic translation initiation factor 3, subunit 10 theta, 150/170kDa	135.872	371.365	146.907	336.568		-1.08122	0.837336		1.10338	0.282089		2.73319	0.0105005		2.29102	0.000803376		0.000575151	0.904	0.915595	3.07602e-07	0.00847267	0.623786
200597_at	EIF3S10	8661	eukaryotic translation initiation factor 3, subunit 10 theta, 150/170kDa	31.3307	62.0913	31.6676	50.1122		-1.01075	0.974292		1.23905	0.0445244		1.98181	0.0143181		1.58244	0.00301952		0.0358758	0.355542	0.825767	1.08901e-05	0.032011	0.401071
200598_s_at	HSP90B1	7184	heat shock protein 90kDa beta (Grp94), member 1	222.756	251.202	287.033	341.983		-1.28855	0.276258		-1.36138	0.211248		1.1277	0.651142		1.19144	0.12264		0.413272	0.109407	0.108735	0.287467	0.00376876	0.935259
200599_s_at	HSP90B1	7184	heat shock protein 90kDa beta (Grp94), member 1	818.019	1264.27	929.709	1402.19		-1.13654	0.496722		-1.10909	0.463527		1.54553	0.0478289		1.50821	0.00442322		0.0569228	0.278751	0.768009	5.11328e-05	0.000640812	0.952233
200600_at	MSN	4478	moesin	615.037	477.388	407.136	588.662		1.51064	0.015096		-1.23309	0.0531722		-1.28834	0.0511966		1.44586	0.000751388		0.028472	0.745549	0.0284829	0.553882	0.828321	0.000116227
200601_at	ACTN4	81	actinin, alpha 4	492.567	498.694	488.472	650.003		1.00838	0.947697		-1.30341	0.0145783		1.01244	0.880055		1.33069	0.0116569		0.29165	0.100588	0.290301	0.0399105	0.244135	0.0840337
200602_at	APP	351	amyloid beta (A4) precursor protein (peptidase nexin-II, Alzheimer disease)	81.0025	111.293	82.7466	102.299		-1.02153	0.952255		1.08791	0.527513		1.37394	0.0625664		1.2363	0.235869		0.0113039	0.791567	0.510403	0.00555574	0.0202625	0.761908
200603_at	PRKAR1A	5573	protein kinase, cAMP-dependent, regulatory, type I, alpha (tissue specific extinguisher 1)	188.659	255.071	137.181	273.145		1.37526	0.415899		-1.07086	0.485823		1.35202	0.173133		1.99113	0.0102757		0.0258488	0.557007	0.653852	0.000277533	0.0999058	0.12969
200604_s_at	PRKAR1A	5573	protein kinase, cAMP-dependent, regulatory, type I, alpha (tissue specific extinguisher 1)	180.821	79.2282	179.357	131.247		1.00816	0.976913		-1.65657	0.0799606		-2.28228	0.0290662		-1.36656	0.0499061		0.143166	0.194681	0.558711	0.00291818	0.113589	0.20195
200605_s_at	PRKAR1A	5573	protein kinase, cAMP-dependent, regulatory, type I, alpha (tissue specific extinguisher 1)	339.351	377.346	301.038	465.632		1.12727	0.728467		-1.23396	0.139528		1.11197	0.611879		1.54676	0.0258919		0.0266222	0.720466	0.40517	0.0262396	0.150067	0.291522
200606_at	DSP	1832	desmoplakin	23.9092	269.946	209.126	786.219		-8.74665	0.00159182		-2.91251	0.000740855		11.2904	0.000293054		3.75955	0.000370733		0.386921	2.04131e-06	0.561122	3.23113e-08	0.0482962	5.60724e-07
200607_s_at	RAD21	5885	RAD21 homolog (S. pombe)	64.5336	60.7597	84.996	90.9214		-1.31708	0.0198961		-1.49641	0.0321542		-1.06211	0.508016		1.06971	0.580058		0.77978	0.00112926	8.00533e-05	0.915477	0.0256411	0.642106
200608_s_at	RAD21	5885	RAD21 homolog (S. pombe)	124.362	101.321	123.573	158.683		1.00638	0.985014		-1.56614	0.0112397		-1.2274	0.192464		1.28412	0.11141		0.387032	0.0742843	0.00300674	0.824064	0.305024	0.0429498
200609_s_at	WDR1	9948	WD repeat domain 1	1004.06	518.711	668.074	548.447		1.50292	0.0244665		-1.05733	0.342633		-1.93569	0.00176104		-1.21812	0.00398783		0.0780885	0.207541	0.69049	0.000103621	0.201312	0.00152295
200610_s_at	NCL	4691	nucleolin	845.415	728.729	616.304	807.625		1.37175	0.214642		-1.10826	0.117632		-1.16012	0.309914		1.31043	0.0133945		0.0716295	0.598555	0.0442303	0.470375	0.522857	0.0291953
200611_s_at	WDR1	9948	WD repeat domain 1	615.657	344.355	474.372	353.3		1.29784	0.0375871		-1.02598	0.78067		-1.78786	0.00339078		-1.34269	0.00244544		0.0412906	0.28381	0.822876	7.4049e-06	0.087985	0.0494412
200612_s_at	AP2B1	163	adaptor-related protein complex 2, beta 1 subunit	124.499	132.265	151.373	261.728		-1.21586	0.177775		-1.97881	0.0115424		1.06238	0.707106		1.72902	0.0121496		0.528375	0.00216879	0.213163	0.0139124	0.136755	0.0270658
200613_at	AP2M1	1173	adaptor-related protein complex 2, mu 1 subunit	674.743	419.341	474.111	367.928		1.42318	0.0271185		1.13974	0.139534		-1.60906	0.0047052		-1.2886	0.00963044		0.24896	0.00596049	0.634845	2.24975e-05	0.0588912	0.147599
200614_at	CLTC	1213	clathrin, heavy chain (Hc)	1063.27	1981.07	1404.16	1772.39		-1.3206	0.299461		1.11774	0.0220804		1.86318	0.0136688		1.26224	0.0125851		0.0122688	0.733922	0.711394	0.000398304	0.147496	0.0707979
200615_s_at	AP2B1	163	adaptor-related protein complex 2, beta 1 subunit	311.645	88.7578	201.924	155.119		1.54337	0.0271185		-1.74766	0.00144023		-3.51118	0.000734965		-1.30174	0.00474661		0.0211358	0.570511	0.675461	0.000125658	0.287972	4.1735e-07
200616_s_at	KIAA0152	9761	KIAA0152	102.909	137.674	142.304	220.315		-1.38282	0.0558564		-1.60027	0.0479903		1.33783	0.111546		1.5482	0.0288771		0.464568	0.00204515	0.363109	0.00194081	0.0146082	0.673338
200617_at	KIAA0152	9761	KIAA0152	216.658	220.537	292.245	258.734		-1.34888	0.0820994		-1.1732	0.0680816		1.0179	0.829657		-1.12952	0.136624		0.68696	0.00765248	0.0377891	0.431995	0.0679666	0.492903
200618_at	LASP1	3927	LIM and SH3 protein 1	668.449	444.742	719.622	482.916		-1.07655	0.207144		-1.08583	0.470763		-1.503	0.0115026		-1.49016	0.00417075		0.0340027	0.30463	0.874832	3.01245e-06	9.91151e-05	0.979841
200619_at	SF3B2	10992	splicing factor 3b, subunit 2, 145kDa	286.498	243.823	283.942	232.955		1.009	0.933274		1.04665	0.686761		-1.17502	0.109098		-1.21887	0.0535134		0.0177261	0.748643	0.62668	0.00417372	0.00651773	0.899111
200620_at	TMEM59	9528	transmembrane protein 59	229.39	298.141	250.723	248.072		-1.093	0.736248		1.20183	0.262248		1.29971	0.133281		-1.01069	0.948503		0.0447397	0.666101	0.154653	0.202763	0.181901	0.303437
200621_at	CSRP1	1465	cysteine and glycine-rich protein 1	737.029	370.98	298.685	534.532		2.46758	0.0107008		-1.44086	0.000336273		-1.98671	0.000506262		1.78962	0.0018768		0.0727801	0.533279	0.00611341	0.794072	0.90119	6.87439e-09
200622_x_at	CALM3	808	calmodulin 3 (phosphorylase kinase, delta)	193.414	76.2453	230.161	118.55		-1.18999	0.204144		-1.55485	0.000294157		-2.53674	0.000598067		-1.94147	0.000751388		0.141356	0.000444918	0.824108	5.7751e-09	0.0231876	0.0599346
200623_s_at	CALM3	808	calmodulin 3 (phosphorylase kinase, delta)	116.888	76.7949	135.795	110.041		-1.16175	0.256107		-1.43292	0.0213814		-1.52208	0.00392765		-1.23403	0.123263		0.353656	0.00448537	0.47276	0.000227987	0.0523617	0.27264
200624_s_at	MATR3	9782	matrin 3	196.617	211.773	176.616	260.126		1.11324	0.307761		-1.22833	0.0894941		1.07709	0.550718		1.47284	0.0011765		0.0506878	0.531096	0.516486	0.0091519	0.237523	0.0642057
200625_s_at	CAP1	10487	CAP, adenylate cyclase-associated protein 1 (yeast)	792.016	468.8	453.974	493.054		1.74463	0.0318646		-1.05174	0.560883		-1.68945	0.00482364		1.08608	0.309915		0.219819	0.13328	0.238995	0.0583345	0.451065	0.000332949
200626_s_at	MATR3	9782	matrin 3	265.206	353.575	241.075	409.126		1.1001	0.554972		-1.15711	0.0995413		1.33321	0.0417658		1.69709	0.00252869		0.00905039	0.731015	0.81804	4.8688e-05	0.0714589	0.21637
200627_at	PTGES3	10728	prostaglandin E synthase 3 (cytosolic)	1321.24	807.762	1194.54	1312.45		1.10607	0.27884		-1.6248	0.00671358		-1.63569	0.0100499		1.09871	0.166445		0.277897	0.0942557	0.19654	0.0877084	0.426516	0.00094747
200628_s_at	WARS	7453	tryptophanyl-tRNA synthetase	274.426	196.118	182.348	95.0435		1.50495	0.0450934		2.06346	0.00111834		-1.39929	0.0177182		-1.91858	0.0019668		0.551964	2.38784e-05	0.379847	2.38487e-05	0.0387996	0.0969706
200629_at	WARS	7453	tryptophanyl-tRNA synthetase	401.123	449.672	253.701	179.348		1.58108	0.0717998		2.50726	0.000966144		1.12103	0.418901		-1.41457	0.0087089		0.844854	3.81343e-05	0.0214945	0.298701	0.0844785	0.0324366
200630_x_at	SET	6418	SET translocation (myeloid leukemia-associated)	1089.02	742.028	823.46	1268.86		1.32249	0.397069		-1.70998	0.00517713		-1.46762	0.0337829		1.54088	0.0606354		0.131934	0.390803	0.00219804	0.887933	0.616743	0.0014059
200631_s_at	SET	6418	SET translocation (myeloid leukemia-associated)	500.638	435.322	529.049	620.167		-1.05675	0.652745		-1.42462	0.00888704		-1.15004	0.210412		1.17223	0.0357237		0.567168	0.0160341	0.000994062	0.864517	0.242888	0.0559281
200632_s_at	NDRG1	10397	N-myc downstream regulated gene 1	544.347	169.599	593.909	620.344		-1.09105	0.562562		-3.65772	0.000587774		-3.20962	0.000771		1.04451	0.73741		0.464233	0.00316439	0.236469	0.00917355	0.274584	9.42642e-07
200633_at	UBB	7314	ubiquitin B /// ubiquitin B	5345.43	5054.78	6058.21	5478.12		-1.13334	0.135835		-1.08375	0.0852892		-1.0575	0.356066		-1.10589	0.00274481		0.47616	0.099155	0.288107	0.112025	0.0235321	0.840819
200634_at	PFN1	5216	profilin 1	2686.7	1334.38	2242.81	1657.45		1.19792	0.108306		-1.24211	0.0421725		-2.01344	0.00226469		-1.35317	0.00587821		0.00720061	0.718548	0.819291	1.2287e-05	0.128795	0.0080085
200635_s_at	PTPRF	5792	protein tyrosine phosphatase, receptor type, F	108.662	102.252	93.2394	118.718		1.16541	0.385888		-1.16103	0.0530845		-1.06269	0.572047		1.27326	0.0198069		0.00773388	0.892552	0.159222	0.269047	0.445505	0.101878
200636_s_at	PTPRF	5792	protein tyrosine phosphatase, receptor type, F	228.754	239.438	156.685	238.42		1.45996	0.0134685		1.00427	0.973827		1.04671	0.599082		1.52165	0.00368343		0.210198	0.119911	0.411567	0.00858086	0.265947	0.0201168
200637_s_at	PTPRF	5792	protein tyrosine phosphatase, receptor type, F	93.1569	60.5674	73.1498	75.6561		1.27351	0.166207		-1.24912	0.0110628		-1.53807	0.0112126		1.03426	0.493989		0.00515473	0.885745	0.360276	0.032383	0.492995	0.00383257
200638_s_at	YWHAZ	7534	tyrosine 3-monooxygenase/tryptophan 5-monooxygenase activation protein, zeta polypeptide	532.576	313.699	469.382	495.636		1.13463	0.503383		-1.57997	0.0684074		-1.69773	0.0680038		1.05593	0.570053		0.16556	0.290616	0.212872	0.115337	0.32165	0.0469972
200639_s_at	YWHAZ	7534	tyrosine 3-monooxygenase/tryptophan 5-monooxygenase activation protein, zeta polypeptide	335.886	298.622	373.465	415.558		-1.11188	0.318947		-1.39159	0.0122736		-1.12479	0.22076		1.11271	0.14668		0.662064	0.0100442	0.000344323	0.999514	0.148745	0.209609
200640_at	YWHAZ	7534	tyrosine 3-monooxygenase/tryptophan 5-monooxygenase activation protein, zeta polypeptide	740.172	749.169	864.535	957.452		-1.16802	0.368579		-1.27802	0.0741665		1.01215	0.937278		1.10748	0.227069		0.535149	0.0746272	0.0399648	0.515105	0.0248383	0.809172
200641_s_at	YWHAZ	7534	tyrosine 3-monooxygenase/tryptophan 5-monooxygenase activation protein, zeta polypeptide	419.683	224.711	530.342	405.034		-1.26367	0.30069		-1.80247	0.0463182		-1.86765	0.0598835		-1.30938	0.0614907		0.369084	0.0259418	0.378562	0.00708785	0.0597053	0.408057
200642_at	SOD1	6647	superoxide dismutase 1, soluble (amyotrophic lateral sclerosis 1 (adult))	1212.5	865.093	1161.06	854.055		1.0443	0.645785		1.01292	0.934431		-1.40158	0.0295453		-1.35947	0.0161789		0.00534142	0.84301	0.809596	0.000383927	0.00181224	0.937264
200643_at	HDLBP	3069	high density lipoprotein binding protein (vigilin)	290.444	260.026	288.981	268.447		1.00506	0.984302		-1.03238	0.653932		-1.11698	0.0691141		-1.07649	0.543927		0.00794012	0.889813	0.256558	0.173882	0.0102931	0.910541
200644_at	MARCKSL1	65108	MARCKS-like 1	281.367	386.557	459.936	546.094		-1.63465	0.00780238		-1.41271	0.0102118		1.37385	0.0157447		1.18733	0.0269247		0.686995	2.20769e-05	0.241941	0.000724177	0.0215134	0.420492
200645_at	GABARAP	11337	GABA(A) receptor-associated protein	812.809	969.394	942.995	815.464		-1.16017	0.135478		1.18876	0.12553		1.19265	0.108495		-1.15639	0.0761298		0.0283078	0.790475	0.00535092	0.92081	0.580308	0.0594787
200646_s_at	NUCB1	4924	nucleobindin 1	116.134	119.873	131.257	100.485		-1.13022	0.57799		1.19294	0.128493		1.03219	0.839898		-1.30624	0.0318912		0.0312527	0.725578	0.181517	0.217997	0.29237	0.136576
200647_x_at	EIF3S8 /// LOC728689	728689 /// 8663	eukaryotic translation initiation factor 3, subunit 8, 110kDa /// similar to eukaryotic translation initiation factor 3, subunit 8, 110kDa	1416.65	972.149	1183.7	809.995		1.1968	0.344297		1.20019	0.053492		-1.45723	0.0330388		-1.46136	0.0037909		0.166851	0.0352631	0.710574	2.79594e-05	9.97313e-06	0.994549
200648_s_at	GLUL	2752	glutamate-ammonia ligase (glutamine synthetase)	23.8	20.7503	23.8944	40.9837		-1.00397	0.976913		-1.97509	0.00495321		-1.14697	0.169375		1.7152	0.0114007		0.454816	0.0156723	0.118205	0.0870579	0.334234	0.000621608
200649_at	NUCB1	4924	nucleobindin 1	200.693	243.953	227.803	202.683		-1.13508	0.163639		1.20362	0.0402525		1.21555	0.0291833		-1.12394	0.10188		0.070279	0.637834	0.039687	0.539575	0.629336	0.0361718
200650_s_at	LDHA	3939	lactate dehydrogenase A	5477.33	2266.86	5089.04	4207.16		1.0763	0.271176		-1.85595	0.000708092		-2.41627	0.00074557		-1.20961	0.0102956		0.203067	0.0298409	0.552225	0.000166211	0.229836	2.24489e-05
200651_at	GNB2L1	10399	guanine nucleotide binding protein (G protein), beta polypeptide 2-like 1	3855.82	3101.5	3914.62	2735.88		-1.01525	0.855957		1.13364	0.0759296		-1.24321	0.0196524		-1.43084	0.00252748		0.0433689	0.393547	0.82904	5.80885e-05	0.0493807	0.416931
200652_at	SSR2	6746	signal sequence receptor, beta (translocon-associated protein beta)	741.495	665.919	853.379	637.877		-1.15089	0.295157		1.04396	0.561543		-1.11349	0.251186		-1.33784	0.00732701		0.0203605	0.733162	0.623396	0.00626579	0.132228	0.312087
200653_s_at	CALM1	801	calmodulin 1 (phosphorylase kinase, delta)	541.342	391.429	392.961	475.922		1.3776	0.100766		-1.21586	0.242628		-1.38299	0.114272		1.21112	0.0298628		0.00579997	0.901032	0.0381602	0.581394	0.576486	0.0173196
200654_at	P4HB /// LOC728900	5034 /// 728900	procollagen-proline, 2-oxoglutarate 4-dioxygenase (proline 4-hydroxylase), beta polypeptide /// similar to prolyl 4-hydroxylase, beta subunit	1145.95	1421.21	1208.58	1121.52		-1.05466	0.565414		1.26721	0.0217027		1.2402	0.0319224		-1.07763	0.261826		0.253909	0.225968	0.0969739	0.340174	0.413156	0.0583018
200655_s_at	CALM1	801	calmodulin 1 (phosphorylase kinase, delta)	671.568	448.805	509.438	618.141		1.31825	0.183601		-1.37731	0.0195267		-1.49635	0.00347672		1.21338	0.182825		0.0317328	0.715042	0.0820454	0.366589	0.664243	0.000871415
200656_s_at	P4HB	5034	procollagen-proline, 2-oxoglutarate 4-dioxygenase (proline 4-hydroxylase), beta polypeptide	446.702	479.76	452.58	379.789		-1.01316	0.916374		1.26323	0.134475		1.074	0.276816		-1.19166	0.238608		0.247209	0.224331	0.0399816	0.583516	0.225236	0.226451
200657_at	SLC25A5	292	solute carrier family 25 (mitochondrial carrier; adenine nucleotide translocator), member 5	2242.92	1681.8	2811.21	1522.42		-1.25337	0.2044		1.10469	0.201394		-1.33364	0.0146589		-1.84655	0.00367359		0.0064862	0.759179	0.810657	2.97083e-05	0.105685	0.0518819
200658_s_at	PHB	5245	prohibitin	586.417	305.104	674.413	275.878		-1.15006	0.357675		1.10594	0.392082		-1.92202	0.00307329		-2.4446	0.00196503		9.03823e-06	0.987592	0.934975	1.58293e-07	0.0225903	0.269118
200659_s_at	PHB	5245	prohibitin	215.505	246.449	273.282	180.111		-1.2681	0.160439		1.36831	0.0276163		1.14359	0.310872		-1.5173	0.00403784		0.047683	0.629374	0.155876	0.202958	0.592119	0.00179429
200660_at	S100A11	6282	S100 calcium binding protein A11	880.012	916.398	988.863	1184.95		-1.12369	0.342293		-1.29305	0.0500613		1.04135	0.723908		1.1983	0.05719		0.497945	0.0193969	0.154296	0.100774	0.0620269	0.509173
200661_at	CTSA	5476	cathepsin A	266.487	396.664	312.084	224.076		-1.1711	0.154782		1.77022	0.000657655		1.48849	0.00436552		-1.39276	0.00381796		0.323336	0.0942708	0.00523001	0.751313	0.629087	1.21841e-05
200662_s_at	TOMM20	9804	translocase of outer mitochondrial membrane 20 homolog (yeast)	412.681	705.716	374.102	544.346		1.10312	0.732812		1.29645	0.030368		1.71008	0.0269599		1.45507	0.017425		0.123491	0.129869	0.693092	0.000180936	0.0217486	0.632757
200663_at	CD63	967	CD63 molecule	1376.19	1741.19	1129.22	1737.35		1.2187	0.0806359		1.00221	0.984021		1.26523	0.0109724		1.53853	0.00540064		0.0540312	0.307631	0.793271	4.17619e-05	0.0683921	0.241438
200664_s_at	DNAJB1	3337	DnaJ (Hsp40) homolog, subfamily B, member 1	140.775	146.022	164.429	144.269		-1.16802	0.450295		1.01215	0.937333		1.03727	0.800504		-1.13974	0.236354		0.0707197	0.648265	0.043183	0.774457	0.13635	0.541349
200665_s_at	SPARC	6678	secreted protein, acidic, cysteine-rich (osteonectin) /// secreted protein, acidic, cysteine-rich (osteonectin)	33.0679	28.5734	19.6999	134.175		1.67858	0.0482836		-4.69581	0.00174082		-1.1573	0.487823		6.81095	0.000750308		0.187603	0.113365	0.329512	0.0110743	0.4471	4.39487e-08
200666_s_at	DNAJB1	3337	DnaJ (Hsp40) homolog, subfamily B, member 1	219.595	258.799	289.206	240.853		-1.31699	0.109542		1.07451	0.520849		1.17853	0.0903427		-1.20076	0.12302		0.10148	0.51561	0.0014662	0.992039	0.506116	0.0388219
200667_at	UBE2D3	7323	ubiquitin-conjugating enzyme E2D 3 (UBC4/5 homolog, yeast)	150.238	218.396	153.632	226.496		-1.02259	0.925455		-1.03709	0.801122		1.45366	0.0505549		1.47428	0.0178216		0.00501675	0.839875	0.773377	0.000288684	0.000263908	0.976426
200668_s_at	UBE2D3	7323	ubiquitin-conjugating enzyme E2D 3 (UBC4/5 homolog, yeast)	410.051	345.003	374.605	396.278		1.09462	0.551053		-1.14862	0.227456		-1.18854	0.152089		1.05786	0.544453		0.0373006	0.735725	0.0758188	0.376678	0.292956	0.232585
200669_s_at	UBE2D3	7323	ubiquitin-conjugating enzyme E2D 3 (UBC4/5 homolog, yeast)	367.149	217.014	326.85	244.055		1.12329	0.154448		-1.12461	0.455581		-1.69182	0.0205003		-1.33925	0.00726735		0.00142965	0.914615	0.784742	0.000246722	0.0640651	0.350855
200670_at	XBP1	7494	X-box binding protein 1	70.3058	78.2456	155.355	122.195		-2.2097	0.00692776		-1.56168	0.0300162		1.11293	0.0791478		-1.27137	0.163724		0.833017	8.71785e-05	0.0102244	0.500036	0.0695349	0.119074
200671_s_at	SPTBN1	6711	spectrin, beta, non-erythrocytic 1	69.578	42.6086	66.9309	67.7499		1.03955	0.758774		-1.59005	0.00302504		-1.63296	0.00405142		1.01224	0.881656		0.315903	0.0392667	0.286786	0.0181276	0.3167	0.00139778
200672_x_at	SPTBN1	6711	spectrin, beta, non-erythrocytic 1	172.435	92.9103	166.291	149.038		1.03695	0.784793		-1.6041	0.0193098		-1.85593	0.0106321		-1.11577	0.276575		0.220037	0.0815132	0.440884	0.00341301	0.215435	0.0184358
200673_at	LAPTM4A	9741	lysosomal-associated protein transmembrane 4 alpha	858.449	1420.47	703.682	1476.75		1.21994	0.0806359		-1.03962	0.644851		1.6547	0.00246262		2.0986	0.000893611		0.00972362	0.523885	0.929816	1.3771e-07	0.0338862	0.152745
200674_s_at	RPL32	6161	ribosomal protein L32	4871.96	5346.73	4631.05	4602.19		1.05202	0.355172		1.16178	0.0207168		1.09745	0.0903427		-1.00627	0.868667		0.572121	0.0911414	0.091345	0.442412	0.119584	0.587099
200675_at	CD81	975	CD81 molecule	492.24	373.984	353.757	333.262		1.39146	0.22979		1.12219	0.319249		-1.3162	0.0495546		-1.0615	0.695716		0.337357	0.104423	0.214699	0.106616	0.0887917	0.47547
200676_s_at	UBE2L3	7332	ubiquitin-conjugating enzyme E2L 3	46.9578	38.645	52.0077	46.576		-1.10754	0.333525		-1.20523	0.209782		-1.2151	0.2049		-1.11662	0.141001		0.291405	0.10797	0.293579	0.0246532	0.0225274	0.777114
200677_at	PTTG1IP	754	pituitary tumor-transforming 1 interacting protein	409.254	331.727	263.515	380.309		1.55306	0.0417819		-1.14645	0.055714		-1.23371	0.0439869		1.44322	0.0045768		0.108854	0.446545	0.0536447	0.412313	0.725695	0.00033192
200678_x_at	GRN	2896	granulin	286.832	383.7	336.953	292.166		-1.17474	0.371717		1.31329	0.00560839		1.33772	0.014002		-1.15329	0.173968		0.0964162	0.513653	0.0691012	0.369379	0.59033	0.0110598
200679_x_at	HMGB1	3146	high-mobility group box 1	790.951	374.303	659.007	619.537		1.20022	0.353661		-1.65517	0.027704		-2.11313	0.0195641		-1.06371	0.353324		0.116318	0.298873	0.424814	0.00913048	0.305117	0.0116237
200680_x_at	HMGB1	3146	high-mobility group box 1	1733.28	1374.18	1419.16	1788.84		1.22134	0.112424		-1.30175	0.0155989		-1.26132	0.0571715		1.26049	0.00293176		0.0609941	0.633966	1.51373e-06	0.883627	0.760055	0.00278005
200681_at	GLO1	2739	glyoxalase I	504.264	346.192	477.508	389.102		1.05603	0.658286		-1.12395	0.134465		-1.4566	0.0139076		-1.2272	0.0121823		0.0178877	0.69262	0.784483	0.000545416	0.0682853	0.413802
200682_s_at	UBE2L3	7332	ubiquitin-conjugating enzyme E2L 3	381.116	288.726	464.913	363.364		-1.21987	0.169229		-1.25851	0.0694122		-1.31999	0.0269599		-1.27947	0.0560654		0.34147	0.00986235	0.489721	0.000675257	0.00173366	0.92582
200683_s_at	UBE2L3	7332	ubiquitin-conjugating enzyme E2L 3	199.633	133.436	231.387	170.615		-1.15906	0.119654		-1.27863	0.0530845		-1.4961	0.0204159		-1.35619	0.00190973		0.22566	0.0105153	0.66666	2.14201e-05	0.0128363	0.672114
200684_s_at	UBE2L3	7332	ubiquitin-conjugating enzyme E2L 3	80.9903	64.2333	94.4204	79.1121		-1.16582	0.502086		-1.23164	0.177673		-1.26088	0.0677016		-1.1935	0.305985		0.268525	0.0768884	0.321611	0.0230552	0.00580678	0.885051
200685_at	SFRS11	9295	splicing factor, arginine/serine-rich 11	10.1133	13.6531	10.9542	14.4117		-1.08315	0.544538		-1.05557	0.664713		1.35001	0.0301522		1.31564	0.0401865		0.0385365	0.514584	0.734075	0.000524224	0.00147996	0.94322
200686_s_at	SFRS11	9295	splicing factor, arginine/serine-rich 11	77.0666	140.037	76.1134	130.612		1.01252	0.938556		1.07217	0.632589		1.8171	0.00418826		1.71601	0.0115737		0.00579102	0.688291	0.899716	7.43704e-07	0.00227891	0.859726
200687_s_at	SF3B3	23450	splicing factor 3b, subunit 3, 130kDa	219.71	121.846	218.659	162.584		1.00481	0.9835		-1.33433	0.0371142		-1.80317	0.00140894		-1.3449	0.0798978		0.0978346	0.139643	0.709762	6.10208e-05	0.0777647	0.145758
200688_at	SF3B3	23450	splicing factor 3b, subunit 3, 130kDa	57.644	40.9593	62.0727	45.5511		-1.07683	0.542751		-1.11211	0.323093		-1.40735	0.0251963		-1.36271	0.0129442		0.064132	0.382093	0.779359	0.000495614	0.00190979	0.934507
200689_x_at	EEF1G /// LOC729998	1937 /// 729998	eukaryotic translation elongation factor 1 gamma /// similar to Elongation factor 1-gamma (EF-1-gamma) (eEF-1B gamma)	4068.28	3773.12	3943.62	3366.86		1.03161	0.806458		1.12066	0.169731		-1.07823	0.417947		-1.1713	0.0401865		0.172994	0.363142	0.375265	0.0658418	0.0472139	0.745227
200690_at	HSPA9	3313	heat shock 70kDa protein 9 (mortalin)	45.008	52.5644	43.2612	40.2129		1.04038	0.851905		1.30715	0.0821392		1.16789	0.384232		-1.0758	0.256199		0.341151	0.175656	0.0194959	0.680811	0.150592	0.415711
200691_s_at	HSPA9	3313	heat shock 70kDa protein 9 (mortalin)	617.83	442.287	661.413	303.921		-1.07054	0.745252		1.45527	0.00124898		-1.3969	0.035958		-2.17626	0.000881011		0.0841372	0.15391	0.742816	3.28587e-05	0.118108	0.0227067
200692_s_at	HSPA9	3313	heat shock 70kDa protein 9 (mortalin)	448.004	354.107	489.521	245.005		-1.09267	0.585152		1.44531	0.00847201		-1.26517	0.0893722		-1.99801	0.00127506		0.0946537	0.182267	0.670044	0.00019007	0.162684	0.0147391
200693_at	YWHAQ	10971	tyrosine 3-monooxygenase/tryptophan 5-monooxygenase activation protein, theta polypeptide	1972.39	1433.25	1275.1	1576.86		1.54685	0.0692089		-1.1002	0.209471		-1.37617	0.0115862		1.23665	0.072625		0.160878	0.322268	0.0256884	0.584672	0.635562	0.00102038
200694_s_at	DDX24	57062	DEAD (Asp-Glu-Ala-Asp) box polypeptide 24	173.791	166.335	180.958	152.815		-1.04124	0.81369		1.08847	0.43007		-1.04483	0.522283		-1.18416	0.193764		0.0233678	0.804356	0.267727	0.147156	0.0925765	0.638819
200695_at	PPP2R1A	5518	protein phosphatase 2 (formerly 2A), regulatory subunit A (PR 65), alpha isoform	319.41	229.788	438.65	305.235		-1.37331	0.100719		-1.32834	0.0344314		-1.39002	0.051027		-1.43709	0.00415817		0.384369	0.00109404	0.506822	7.13979e-05	0.00117385	0.921319
200696_s_at	GSN	2934	gelsolin (amyloidosis, Finnish type)	84.7582	249.404	114.296	443.264		-1.34849	0.104027		-1.77729	0.00852291		2.94253	0.00300651		3.87822	0.000370733		0.12172	0.000258227	0.846916	1.46369e-09	0.0108922	0.180328
200697_at	HK1	3098	hexokinase 1	579.177	668.711	343.746	236.399		1.6849	0.0603532		2.82874	0.000262415		1.15459	0.158582		-1.45409	0.0169412		0.867306	5.94837e-06	0.0168946	0.273162	0.0852631	0.0036605
200698_at	KDELR2	11014	KDEL (Lys-Asp-Glu-Leu) endoplasmic reticulum protein retention receptor 2	296.333	218.076	294.201	243.245		1.00724	0.952759		-1.11542	0.560883		-1.35885	0.0416998		-1.20949	0.225103		0.031273	0.651389	0.537217	0.00842994	0.0295101	0.719645
200699_at	---	---	Full-length cDNA clone CS0DC014YA20 of Neuroblastoma Cot 25-normalized of Homo sapiens (human)	253.01	255.188	268.085	283.535		-1.05958	0.758524		-1.11108	0.408413		1.00861	0.938276		1.05763	0.657716		0.167387	0.423961	0.0236835	0.567292	0.0127802	0.896701
200700_s_at	KDELR2	11014	KDEL (Lys-Asp-Glu-Leu) endoplasmic reticulum protein retention receptor 2	519.283	282.802	554.527	274.665		-1.06787	0.402064		1.02963	0.876884		-1.83621	0.0106239		-2.01892	0.00217407		0.000287753	0.93209	0.921272	1.77395e-07	0.00482887	0.743927
200701_at	NPC2	10577	Niemann-Pick disease, type C2	511.952	569.487	339.882	383.322		1.50627	0.000908745		1.48566	0.0161267		1.11238	0.384537		1.12781	0.0158264		0.838746	4.24114e-05	0.065448	0.0959611	0.000241454	0.96816
200702_s_at	DDX24	57062	DEAD (Asp-Glu-Ala-Asp) box polypeptide 24	46.9859	51.5741	44.6878	47.7506		1.05143	0.727475		1.08007	0.451286		1.09765	0.398877		1.06854	0.369092		0.134104	0.536956	0.19461	0.26669	0.00552992	0.943286
200703_at	DYNLL1	8655	dynein, light chain, LC8-type 1	1350.22	864.396	1444.67	1396.42		-1.06995	0.60593		-1.61549	0.00438004		-1.56204	0.00888223		-1.03455	0.676915		0.437882	0.00687271	0.26898	0.010259	0.198225	0.00915102
200704_at	LITAF	9516	lipopolysaccharide-induced TNF factor	472.318	605.783	757.927	421.075		-1.6047	0.0153804		1.43866	0.0174278		1.28257	0.0482056		-1.79998	0.0024184		0.000121087	0.984222	0.128479	0.253055	0.782988	1.6934e-05
200705_s_at	EEF1B2	1933	eukaryotic translation elongation factor 1 beta 2	3426.7	3085.66	2462.97	2308.84		1.39128	0.0212733		1.33645	0.0051725		-1.11052	0.0715509		-1.06676	0.269916		0.867237	6.5943e-05	0.0645997	0.113459	0.00363734	0.868553
200706_s_at	LITAF	9516	lipopolysaccharide-induced TNF factor	367.874	387.284	582.553	337.657		-1.58357	0.0107008		1.14697	0.314726		1.05276	0.657048		-1.72528	0.00318084		0.0760567	0.448746	0.322865	0.0334881	0.471281	0.000873784
200707_at	PRKCSH	5589	protein kinase C substrate 80K-H	220.741	205.009	275.296	169.719		-1.24715	0.118367		1.20793	0.127154		-1.07674	0.430203		-1.62207	0.00693993		0.00126413	0.93308	0.544645	0.00353971	0.294091	0.0114357
200708_at	GOT2	2806	glutamic-oxaloacetic transaminase 2, mitochondrial (aspartate aminotransferase 2)	714.069	503.035	916.463	484.895		-1.28344	0.160626		1.03741	0.669319		-1.41952	0.00947475		-1.89002	0.00308678		0.0259469	0.403703	0.837611	5.6892e-06	0.0704756	0.0854087
200709_at	FKBP1A	2280	FK506 binding protein 1A, 12kDa	744.965	320.039	532.648	375.13		1.39861	0.22065		-1.17214	0.131586		-2.32773	0.00656948		-1.4199	0.0143914		0.0061901	0.771654	0.770836	3.75481e-05	0.131785	0.0176928
200710_at	ACADVL	37	acyl-Coenzyme A dehydrogenase, very long chain	426.749	733.604	408.57	349.334		1.04449	0.694351		2.10001	0.00104336		1.71905	0.00171628		-1.16957	0.140158		0.531893	0.00513367	0.0986231	0.102574	0.32431	5.47791e-05
200711_s_at	SKP1A	6500	S-phase kinase-associated protein 1A (p19A)	197.879	375.499	215.892	308.89		-1.09103	0.700876		1.21564	0.140939		1.89761	0.0169901		1.43076	0.00837318		0.0176868	0.576595	0.783881	3.41885e-05	0.0626603	0.201705
200712_s_at	MAPRE1	22919	microtubule-associated protein, RP/EB family, member 1	225.658	126.877	179.84	137.087		1.25477	0.411483		-1.08047	0.651266		-1.77856	0.0313236		-1.31187	0.0831171		0.0105011	0.799141	0.65629	0.00296979	0.0846848	0.378086
200713_s_at	MAPRE1	22919	microtubule-associated protein, RP/EB family, member 1	647.271	462.223	519.877	489.381		1.24505	0.231793		-1.05876	0.629722		-1.40034	0.0434906		-1.06231	0.480434		0.0418188	0.6161	0.429839	0.0233115	0.207979	0.153081
200714_x_at	OS9	10956	amplified in osteosarcoma	483.028	567.077	467.974	474.832		1.03217	0.734691		1.19427	0.0418406		1.174	0.0477297		1.01466	0.826265		0.363944	0.116083	0.206258	0.0907339	0.143361	0.40767
200715_x_at	RPL13A	23521	ribosomal protein L13a	2513.24	2698.22	3138.31	2413.12		-1.24871	0.0216333		1.11815	0.0427313		1.0736	0.0617085		-1.30052	0.00424053		0.0240589	0.776641	0.220025	0.154537	0.666757	0.00872135
200716_x_at	RPL13A	23521	ribosomal protein L13a	6416.87	6777.31	6797.21	6317.93		-1.05927	0.235959		1.07271	0.331078		1.05617	0.253276		-1.07586	0.233783		0.0207988	0.863817	0.00729917	0.841023	0.349251	0.443403
200717_x_at	RPL7	6129	ribosomal protein L7	5449.87	6074.32	4872.76	5861.74		1.11844	0.465755		1.03627	0.538485		1.11458	0.257292		1.20296	0.0305203		0.111256	0.405971	0.501931	0.0188914	0.0339822	0.755295
200718_s_at	SKP1A	6500	S-phase kinase-associated protein 1A (p19A)	1292.03	1547.45	1085.08	1489.21		1.19073	0.373468		1.03911	0.593156		1.19769	0.0907765		1.37245	0.0274962		0.0960409	0.264371	0.620801	0.000825485	0.0466248	0.526367
200719_at	SKP1A	6500	S-phase kinase-associated protein 1A (p19A)	40.5382	63.8791	50.1704	79.0154		-1.23761	0.350017		-1.23695	0.362411		1.57578	0.113157		1.57494	0.0103839		0.13519	0.163857	0.603614	0.00119709	2.06189e-07	0.999395
200720_s_at	ACTR1A	10121	ARP1 actin-related protein 1 homolog A, centractin alpha (yeast)	269.727	147.435	209.011	141.076		1.29049	0.0863587		1.04507	0.474754		-1.82947	0.00222117		-1.48155	0.00198852		0.0640558	0.0967008	0.862299	7.89968e-07	0.0385904	0.192794
200721_s_at	ACTR1A	10121	ARP1 actin-related protein 1 homolog A, centractin alpha (yeast)	133.131	135.593	133.497	115.828		-1.00275	0.97665		1.17064	0.00473545		1.01849	0.61154		-1.15254	0.0215721		0.363796	0.215821	0.172528	0.237994	0.289971	0.311022
200722_s_at	GPIAP1	4076	GPI-anchored membrane protein 1	134.358	99.6824	117.313	112.187		1.14529	0.399127		-1.12545	0.292118		-1.34786	0.0477493		-1.04569	0.612798		0.00123777	0.953779	0.404787	0.0739526	0.221441	0.2627
200723_s_at	GPIAP1	4076	GPI-anchored membrane protein 1	345.686	296.88	289.042	389.887		1.19597	0.221078		-1.31328	0.027839		-1.1644	0.220091		1.34889	0.0062194		0.0763074	0.580007	0.0647168	0.387764	0.60984	0.0115799
200724_at	RPL10	6134	ribosomal protein L10	27.4854	22.8105	24.309	21.7712		1.13067	0.256328		1.04774	0.663723		-1.20495	0.125343		-1.11657	0.0783609		0.135284	0.373322	0.464014	0.0328628	0.030588	0.777779
200725_x_at	RPL10	6134	ribosomal protein L10	4863.8	4393.77	3981.35	4017.63		1.22164	0.0285377		1.09362	0.263379		-1.10698	0.200034		1.00911	0.820671		0.577821	0.0517011	0.0646531	0.462364	0.0924739	0.571189
200726_at	PPP1CC	5501	protein phosphatase 1, catalytic subunit, gamma isoform	332.755	330.353	349.635	440.641		-1.05073	0.892313		-1.33385	0.0173481		-1.00727	0.975177		1.26029	0.0347155		0.283713	0.159066	0.101054	0.28202	0.114546	0.419031
200727_s_at	ACTR2	10097	ARP2 actin-related protein 2 homolog (yeast)	39.0847	43.5329	34.4524	83.9339		1.13446	0.510715		-1.92806	0.00272829		1.11381	0.347787		2.43623	0.00239583		0.194121	0.0699956	0.459503	0.00137395	0.282471	0.000158404
200728_at	ACTR2	10097	ARP2 actin-related protein 2 homolog (yeast)	339.733	529.965	264.646	537.402		1.28372	0.465685		-1.01403	0.842664		1.55995	0.0763284		2.03064	0.00163172		0.0238639	0.518904	0.791436	3.89e-05	0.0413977	0.370288
200729_s_at	ACTR2	10097	ARP2 actin-related protein 2 homolog (yeast)	213.208	193.222	141.116	252.91		1.51086	0.333946		-1.30891	0.197489		-1.10343	0.749213		1.79221	0.0125055		0.00175658	0.939477	0.190653	0.155909	0.376818	0.0348044
200730_s_at	PTP4A1	7803	protein tyrosine phosphatase type IVA, member 1	169.458	81.4789	287.138	179.02		-1.69445	0.0773314		-2.19714	0.0445087		-2.07978	0.0824122		-1.60394	0.00641554		0.463818	0.00281211	0.360958	0.00140135	0.016786	0.6485
200731_s_at	PTP4A1	7803	protein tyrosine phosphatase type IVA, member 1	170.372	220.003	291.326	222.6		-1.70994	0.212878		-1.01181	0.956008		1.29131	0.35583		-1.30874	0.0605488		0.245802	0.291435	0.000193361	0.953307	0.296023	0.179497
200732_s_at	PTP4A1	7803	protein tyrosine phosphatase type IVA, member 1	305.715	637.919	499.556	501.299		-1.63406	0.108093		1.27253	0.0128526		2.08664	0.00604308		1.00349	0.969663		0.0175174	0.748232	0.442868	0.0132081	0.434559	0.00104013
200733_s_at	PTP4A1	7803	protein tyrosine phosphatase type IVA, member 1	142.598	120.622	142.344	142.759		1.00178	0.989295		-1.18352	0.347521		-1.18219	0.241668		1.00291	0.983414		0.136639	0.421842	0.099196	0.40246	0.106341	0.533247
200734_s_at	ARF3	377	ADP-ribosylation factor 3	355.495	182.124	509.355	236.016		-1.4328	0.087		-1.2959	0.0182374		-1.95194	0.000626506		-2.15814	0.00296662		0.147436	0.000847512	0.817377	1.79934e-08	0.00398599	0.681232
200735_x_at	NACA	4666	nascent-polypeptide-associated complex alpha polypeptide	1833.62	2572.89	1851.61	2719.18		-1.00982	0.956109		-1.05686	0.173517		1.40318	0.0111436		1.46854	0.00325385		0.00904642	0.690067	0.904301	7.89103e-06	0.00358649	0.866153
200736_s_at	GPX1	2876	glutathione peroxidase 1	509.952	432.011	462.632	336.198		1.10228	0.534431		1.28499	0.0114437		-1.18042	0.117882		-1.37607	0.0109237		0.297673	0.0397682	0.501118	0.00202975	0.0500891	0.493819
200737_at	PGK1	5230	phosphoglycerate kinase 1	971.808	262.506	768.346	344.102		1.26481	0.0622682		-1.31084	0.0161243		-3.70204	0.000203206		-2.2329	0.00126153		0.00249118	0.719465	0.933859	2.05927e-08	0.053506	0.00127116
200738_s_at	PGK1	5230	phosphoglycerate kinase 1	2898.76	1085.08	3048.84	1453.42		-1.05178	0.514825		-1.33945	0.00844869		-2.67146	0.000609814		-2.09771	0.000660317		0.0452286	0.0178475	0.924561	1.78735e-09	0.0181959	0.0926936
200739_s_at	SUMO3	6612	SMT3 suppressor of mif two 3 homolog 3 (S. cerevisiae)	120.758	80.0131	98.6656	68.7497		1.22391	0.357654		1.16383	0.295721		-1.50923	0.0171884		-1.43514	0.0605488		0.134561	0.101947	0.655482	0.000202938	0.00278042	0.898803
200740_s_at	SUMO3	6612	SMT3 suppressor of mif two 3 homolog 3 (S. cerevisiae)	440.853	279.943	297.3	253.656		1.48285	0.18126		1.10364	0.409174		-1.57479	0.0174754		-1.17206	0.299616		0.238899	0.0544684	0.433371	0.0029014	0.100645	0.18494
200741_s_at	RPS27	6232	ribosomal protein S27 (metallopanstimulin 1)	3158.1	3871.94	3118.77	3467.29		1.01261	0.866589		1.1167	0.139441		1.22604	0.0319566		1.11175	0.0613774		0.120771	0.346099	0.605616	0.00710284	0.0604503	0.622
200742_s_at	TPP1	1200	tripeptidyl peptidase I	86.4709	161.476	99.0081	104.43		-1.14499	0.455157		1.54626	0.0220864		1.8674	0.00431613		1.05476	0.716864		0.134726	0.201607	0.415477	0.00690675	0.295043	0.00389315
200743_s_at	TPP1	1200	tripeptidyl peptidase I	183.94	417.188	220.432	210.632		-1.19839	0.10723		1.98065	0.000535503		2.26807	0.000881324		-1.04653	0.374627		0.224506	0.0826397	0.335802	0.0115731	0.419423	3.31177e-06
200744_s_at	GNB1	2782	guanine nucleotide binding protein (G protein), beta polypeptide 1	285.474	184.573	240.967	216.762		1.1847	0.0831522		-1.17439	0.199881		-1.54667	0.0102066		-1.11167	0.21903		0.00309267	0.895871	0.602346	0.00394656	0.223648	0.0600574
200745_s_at	GNB1	2782	guanine nucleotide binding protein (G protein), beta polypeptide 1	310.195	312.328	320.968	387.73		-1.03473	0.818283		-1.24142	0.0695566		1.00688	0.955124		1.208	0.0577607		0.32139	0.116465	0.15801	0.133053	0.136669	0.356267
200746_s_at	GNB1	2782	guanine nucleotide binding protein (G protein), beta polypeptide 1	511.607	535.604	456.168	516.816		1.12153	0.152708		1.03635	0.54292		1.04691	0.335683		1.13295	0.0560817		0.246634	0.325691	0.363597	0.104888	0.0778831	0.712325
200747_s_at	NUMA1	4926	nuclear mitotic apparatus protein 1	133.023	133.493	110.959	158.916		1.19884	0.252876		-1.19045	0.129124		1.00354	0.975321		1.4322	0.016066		0.0054291	0.897736	0.365081	0.0642575	0.35101	0.0884337
200748_s_at	FTH1	2495	ferritin, heavy polypeptide 1	6304.52	5370.3	5628.53	3402.48		1.1201	0.131864		1.57835	0.00479495		-1.17396	0.0571349		-1.65424	0.00341032		0.389731	0.00232047	0.439238	0.000239561	0.117275	0.0202465
200749_at	RAN	5901	RAN, member RAS oncogene family	232.25	230.024	204.576	281.367		1.13527	0.50923		-1.22321	0.12609		-1.00968	0.940862		1.37536	0.044073		0.0413145	0.664967	0.261862	0.0987358	0.295517	0.107015
200750_s_at	RAN	5901	RAN, member RAS oncogene family	1840.94	975.768	1788.13	1291.19		1.02954	0.793548		-1.32326	0.00914026		-1.88666	0.0012668		-1.38486	0.010279		0.0770489	0.106833	0.799103	5.1155e-06	0.0828312	0.03782
200751_s_at	HNRPC	3183	heterogeneous nuclear ribonucleoprotein C (C1/C2)	485.347	189.898	410.27	276.571		1.18299	0.0175572		-1.45641	0.131586		-2.55583	0.00813277		-1.48342	0.0324497		0.0342272	0.435653	0.729853	9.06487e-05	0.121617	0.0335897
200752_s_at	CAPN1	823	calpain 1, (mu/I) large subunit	98.6172	91.9127	114.749	103.379		-1.16358	0.0850894		-1.12475	0.356969		-1.07294	0.250387		-1.10999	0.35706		0.376087	0.105059	0.161175	0.211171	0.00608022	0.917359
200753_x_at	SFRS2	6427	splicing factor, arginine/serine-rich 2	173.743	144.493	198.744	146.561		-1.1439	0.591027		-1.01432	0.891465		-1.20244	0.0657224		-1.35605	0.0872822		0.041307	0.549968	0.559534	0.00330823	0.0338316	0.658244
200754_x_at	SFRS2	6427	splicing factor, arginine/serine-rich 2	832.369	1026.94	935.306	936.876		-1.12367	0.518669		1.09613	0.176816		1.23376	0.119858		1.00168	0.976776		0.000146227	0.985269	0.261217	0.155661	0.253004	0.29273
200755_s_at	CALU	813	calumenin	257.754	278.801	180.089	220.525		1.43126	0.216794		1.26426	0.190869		1.08166	0.72042		1.22454	0.106618		0.471701	0.0504286	0.110276	0.180863	0.0214899	0.785036
200756_x_at	CALU	813	calumenin	243.903	172.638	185.068	149.517		1.31791	0.299734		1.15464	0.372342		-1.4128	0.0931589		-1.23777	0.154571		0.220777	0.171708	0.420222	0.0270231	0.0235356	0.761254
200757_s_at	CALU	813	calumenin	247.249	198.33	183.901	185.936		1.34447	0.172134		1.06665	0.628296		-1.24666	0.18759		1.01107	0.887591		0.308806	0.119641	0.123769	0.261667	0.151154	0.290365
200758_s_at	NFE2L1	4779	nuclear factor (erythroid-derived 2)-like 1	248.853	294.723	350.216	185.87		-1.40732	0.0635123		1.58564	0.000247895		1.18432	0.0227404		-1.8842	0.00126153		0.0587665	0.538361	0.22673	0.0771593	0.677539	2.78243e-06
200759_x_at	NFE2L1	4779	nuclear factor (erythroid-derived 2)-like 1	265.617	313.839	331.028	212.289		-1.24626	0.0576037		1.47836	0.00673451		1.18155	0.0132586		-1.55933	0.00763034		0.118963	0.392081	0.134663	0.220145	0.653334	0.000299237
200760_s_at	ARL6IP5	10550	ADP-ribosylation-like factor 6 interacting protein 5	209.675	353.359	212.953	324.8		-1.01564	0.944098		1.08793	0.528253		1.68527	0.0206997		1.52522	0.00876638		0.0066321	0.759152	0.840245	2.37748e-05	0.00938803	0.758105
200761_s_at	ARL6IP5	10550	ADP-ribosylation-like factor 6 interacting protein 5	251.267	499.641	264.149	415.382		-1.05127	0.790588		1.20285	0.0556471		1.98849	0.00506169		1.57253	0.00356762		0.0195275	0.419525	0.878623	1.20555e-06	0.0372337	0.219955
200762_at	DPYSL2	1808	dihydropyrimidinase-like 2	843.936	610.487	523.266	402.955		1.61283	0.100674		1.51503	0.00937953		-1.3824	0.0170392		-1.29857	0.112601		0.616214	0.000410918	0.264141	0.00250651	0.0030194	0.871471
200763_s_at	RPLP1	6176	ribosomal protein, large, P1	5318.25	5738.5	5024.83	5702.91		1.05839	0.570196		1.00624	0.87959		1.07902	0.0332266		1.13495	0.0876622		0.0442984	0.71938	0.573195	0.0428664	0.0356437	0.822782
200764_s_at	CTNNA1	1495	catenin (cadherin-associated protein), alpha 1, 102kDa	157.719	130.882	164.615	194.197		-1.04373	0.436054		-1.48375	0.00837297		-1.20504	0.0115346		1.1797	0.112049		0.575346	0.0154967	0.00107058	0.887884	0.293316	0.0226947
200765_x_at	CTNNA1	1495	catenin (cadherin-associated protein), alpha 1, 102kDa	427.042	442.063	436.31	607.357		-1.0217	0.870438		-1.37391	0.00359442		1.03517	0.649576		1.39203	0.00534662		0.357296	0.0404137	0.321058	0.0174301	0.211035	0.0603421
200766_at	CTSD	1509	cathepsin D	121.675	204.541	96.7466	66.5401		1.25767	0.107987		3.07395	0.00103956		1.68104	0.0181443		-1.45396	0.00661463		0.702609	0.000586153	0.00661888	0.624809	0.251008	1.86675e-05
200767_s_at	FAM120A	23196	family with sequence similarity 120A	59.6576	46.5518	55.8235	63.6678		1.06868	0.600478		-1.36768	0.0156474		-1.28153	0.0303192		1.14052	0.172969		0.283349	0.153076	0.0416568	0.519643	0.441584	0.015469
200768_s_at	MAT2A	4144	methionine adenosyltransferase II, alpha	296.025	489.937	328.592	405.125		-1.11001	0.478593		1.20935	0.0484535		1.65505	0.0117026		1.23291	0.00481499		0.0242528	0.560191	0.740242	0.000168583	0.126175	0.0715584
200769_s_at	MAT2A	4144	methionine adenosyltransferase II, alpha	112.501	78.8068	107.666	87.8291		1.0449	0.877362		-1.11449	0.618262		-1.42755	0.0809216		-1.22586	0.296544		0.0111124	0.815592	0.458459	0.0208285	0.0339647	0.704989
200770_s_at	LAMC1	3915	laminin, gamma 1 (formerly LAMB2)	166.949	86.3055	142.711	111.601		1.16984	0.240918		-1.29309	0.0412773		-1.9344	0.00228841		-1.27877	0.049896		0.0234883	0.542582	0.743779	6.0867e-05	0.155335	0.0144181
200771_at	LAMC1	3915	laminin, gamma 1 (formerly LAMB2)	430.492	244.582	307.029	323.833		1.40212	0.0716827		-1.32403	0.0436592		-1.76012	0.0070996		1.05473	0.533339		0.00131852	0.940294	0.350803	0.0288312	0.511997	0.000581472
200772_x_at	PTMA	5757	prothymosin, alpha (gene sequence 28)	1588.3	1040.6	1528.56	1407.42		1.03909	0.813723		-1.35252	0.0748222		-1.52634	0.052817		-1.08607	0.208643		0.157723	0.224949	0.404853	0.0108309	0.183533	0.128185
200773_x_at	PTMA /// LOC643287	5757 /// 643287	prothymosin, alpha (gene sequence 28) /// similar to prothymosin, alpha (gene sequence 28)	1336.52	854.547	1401.93	1387.25		-1.04894	0.214523		-1.62338	0.0134484		-1.56401	0.0282627		-1.01058	0.66214		0.418064	0.0148711	0.24268	0.0196132	0.220877	0.0138068
200774_at	FAM120A	23196	family with sequence similarity 120A	277.931	293.319	290.503	376.747		-1.04523	0.756925		-1.28443	0.0671723		1.05537	0.541017		1.29688	0.0674816		0.299316	0.147816	0.275133	0.0662701	0.118615	0.417769
200775_s_at	HNRPK	3190	heterogeneous nuclear ribonucleoprotein K	754.263	777.078	792.445	1120.8		-1.05062	0.786841		-1.44232	0.00813971		1.03025	0.822009		1.41436	0.00574298		0.388908	0.038718	0.254177	0.0394293	0.180068	0.107879
200776_s_at	BZW1 /// LOC151579	151579 /// 9689	basic leucine zipper and W2 domains 1 /// similar to basic leucine zipper and W2 domains 1	416.986	225.555	242.844	266.035		1.71709	0.033076		-1.17946	0.290808		-1.84871	0.0100974		1.09549	0.395004		0.0767505	0.479641	0.272707	0.0724398	0.495973	0.00155047
200777_s_at	BZW1 /// LOC151579	151579 /// 9689	basic leucine zipper and W2 domains 1 /// similar to basic leucine zipper and W2 domains 1	614.37	497.75	371.699	606.82		1.65287	0.0451037		-1.21913	0.0340106		-1.23429	0.0891104		1.63256	0.00222431		0.0621042	0.568459	0.114002	0.218605	0.715629	7.92222e-05
200778_s_at		4735	septin 2	455.964	395.166	355.809	479.486		1.28148	0.2353		-1.21338	0.333581		-1.15386	0.404458		1.34759	0.0932504		0.000150782	0.986116	0.0498097	0.535595	0.402898	0.151524
200779_at	ATF4	468	activating transcription factor 4 (tax-responsive enhancer element B67)	1315.52	916.648	1198.85	560.347		1.09732	0.35558		1.63586	0.00143582		-1.43514	0.00756257		-2.13948	0.000687373		0.223518	0.00293196	0.668388	3.42674e-06	0.0846774	0.00624566
200780_x_at	FGB /// GNAS	2244 /// 2778	fibrinogen beta chain /// GNAS complex locus	1598.15	1381.6	1707.31	2007.69		-1.0683	0.419339		-1.45316	0.0173189		-1.15674	0.0918935		1.17594	0.145572		0.574696	0.0148465	0.000651987	0.954102	0.22771	0.0631667
200781_s_at	RPS15A	6210	ribosomal protein S15a	5480.75	5834.82	5010.04	5077.79		1.09395	0.0490693		1.14909	0.0256069		1.0646	0.0867255		1.01352	0.740409		0.721806	0.0395523	0.0735258	0.425634	0.0307493	0.815353
200782_at	ANXA5	308	annexin A5	402.046	322.054	405.79	457.66		-1.00931	0.888554		-1.42107	0.00429253		-1.24838	0.0266008		1.12783	0.033883		0.517005	0.0291408	0.0311407	0.534823	0.353444	0.0173091
200783_s_at	STMN1	3925	stathmin 1/oncoprotein 18	114.16	61.9582	114.866	90.2438		-1.00618	0.957994		-1.45653	0.0175995		-1.84254	0.00140742		-1.27283	0.0765148		0.168769	0.0567637	0.634635	0.000131247	0.119511	0.0452352
200784_s_at	LRP1	4035	low density lipoprotein-related protein 1 (alpha-2-macroglobulin receptor)	53.4709	73.9805	68.0463	65.4973		-1.27259	0.0880047		1.12952	0.214326		1.38356	0.0189864		-1.03892	0.57362		0.0163388	0.795411	0.288957	0.0761957	0.463517	0.0163947
200785_s_at	LRP1	4035	low density lipoprotein-related protein 1 (alpha-2-macroglobulin receptor)	39.9412	65.2412	37.422	43.8225		1.06732	0.658817		1.48876	0.00141081		1.63343	0.00586587		1.17104	0.0416873		0.311345	0.0127848	0.492015	0.00069023	0.129542	0.0430326
200786_at	PSMB7	5695	proteasome (prosome, macropain) subunit, beta type, 7	618.603	368.63	777.516	553.61		-1.25689	0.158659		-1.5018	0.00145821		-1.67811	0.00550635		-1.40445	0.00296899		0.351796	0.000326838	0.580172	4.25812e-06	0.0250178	0.317105
200787_s_at	PEA15	8682	phosphoprotein enriched in astrocytes 15	73.4337	49.5941	45.4878	50.3114		1.61436	0.0182351		-1.01446	0.857699		-1.48069	0.00472956		1.10604	0.122277		0.301148	0.0904962	0.161639	0.11664	0.462186	0.00104013
200788_s_at	PEA15	8682	phosphoprotein enriched in astrocytes 15	255.22	130.449	108.84	145.421		2.34491	0.0377869		-1.11477	0.181403		-1.95647	0.00249864		1.3361	0.0775309		0.237014	0.161579	0.0918619	0.260027	0.58311	7.21989e-05
200789_at	ECH1	1891	enoyl Coenzyme A hydratase 1, peroxisomal	393.812	516.377	572.026	415.915		-1.45254	0.0288888		1.24155	0.0129378		1.31123	0.00854892		-1.37534	0.00589047		0.0138279	0.838287	0.00583858	0.813009	0.890776	0.0001718
200790_at	ODC1	4953	ornithine decarboxylase 1	843.662	361.795	893.905	737.97		-1.05955	0.645383		-2.03975	0.000583781		-2.33188	0.00217327		-1.2113	0.0014543		0.327921	0.00467931	0.463712	0.000241388	0.1845	0.000162709
200791_s_at	IQGAP1	8826	IQ motif containing GTPase activating protein 1	149.216	379.435	185.672	564.469		-1.24432	0.512055		-1.48766	0.0113722		2.54286	0.0115992		3.04013	0.000687373		0.0855823	0.0161207	0.852638	6.79795e-08	0.00650317	0.606058
200792_at	XRCC6	2547	X-ray repair complementing defective repair in Chinese hamster cells 6 (Ku autoantigen, 70kDa)	819.877	430.025	907.525	616.889		-1.1069	0.201427		-1.43454	0.00581209		-1.90658	0.00208936		-1.47113	0.0020612		0.178288	0.00362594	0.744707	5.86955e-07	0.0470668	0.0717255
200793_s_at	ACO2	50	aconitase 2, mitochondrial	247.661	184.286	376.302	149.599		-1.51942	0.0193273		1.23186	0.00913169		-1.34389	0.00541112		-2.5154	0.000370733		0.00769393	0.723691	0.773244	2.2177e-05	0.204814	5.3854e-05
200794_x_at	DAZAP2	9802	DAZ associated protein 2	546.256	652.818	679.475	737.966		-1.24388	0.11984		-1.13043	0.133703		1.19508	0.0537325		1.08608	0.263603		0.455803	0.0475672	0.283694	0.0414471	0.0381492	0.704897
200795_at	SPARCL1	8404	SPARC-like 1 (mast9, hevin)	15.2303	15.3456	15.04	16.4645		1.01265	0.933984		-1.07291	0.303254		1.00757	0.928151		1.09472	0.214525		0.0646643	0.686197	0.125489	0.341533	0.0898405	0.709532
200796_s_at	MCL1	4170	myeloid cell leukemia sequence 1 (BCL2-related)	22.2029	19.7945	25.1541	25.1591		-1.13292	0.331453		-1.27101	0.182628		-1.12167	0.4074		1.0002	0.99909		0.41761	0.116465	0.0370138	0.607465	0.0372716	0.753175
200797_s_at	MCL1	4170	myeloid cell leukemia sequence 1 (BCL2-related)	309.932	358.121	272.589	410.48		1.13699	0.292547		-1.1462	0.474454		1.15549	0.382674		1.50585	0.0195694		0.00371483	0.896999	0.529801	0.00665104	0.121129	0.321283
200798_x_at	MCL1	4170	myeloid cell leukemia sequence 1 (BCL2-related)	86.8868	71.8375	75.8744	105.91		1.14514	0.575171		-1.47429	0.0143138		-1.20949	0.18879		1.39585	0.0465527		0.188278	0.271216	0.0353214	0.465854	0.471717	0.00986051
200799_at	HSPA1A	3303	heat shock 70kDa protein 1A	480.293	527.287	641.645	950.824		-1.33595	0.362828		-1.80324	0.00678031		1.09785	0.483091		1.48185	0.0818956		0.588474	0.00288577	0.16057	0.0337623	0.0609992	0.327412
200800_s_at	HSPA1A /// HSPA1B	3303 /// 3304	heat shock 70kDa protein 1A /// heat shock 70kDa protein 1B	273.764	325.765	363.218	589.854		-1.32675	0.149617		-1.81067	0.0259339		1.18995	0.101007		1.62397	0.0610041		0.517892	0.00178601	0.259649	0.00298383	0.0578515	0.254131
200801_x_at	ACTB	60	actin, beta	7803.46	5792.26	6539.04	6841.75		1.19336	0.214671		-1.18119	0.00765301		-1.34722	0.000915622		1.04629	0.575917		0.00686746	0.885472	0.285748	0.0876721	0.526983	0.021701
200802_at	SARS	6301	seryl-tRNA synthetase	638.015	385.375	330.987	157.638		1.92761	0.0120224		2.44468	0.000535503		-1.65557	0.00281145		-2.09966	0.00131763		0.606053	5.21599e-08	0.367236	1.0817e-07	0.0133591	0.128957
200803_s_at	TEGT	7009	testis enhanced gene transcript (BAX inhibitor 1)	824.906	566.292	915.075	630.763		-1.10931	0.110652		-1.11385	0.150258		-1.45668	0.00373413		-1.45074	0.00248935		0.0722131	0.117276	0.88002	3.09605e-06	2.62091e-05	0.990113
200804_at	TEGT	7009	testis enhanced gene transcript (BAX inhibitor 1)	849.11	1013.92	856.843	842.52		-1.00911	0.894871		1.20344	0.0986527		1.1941	0.0600978		-1.017	0.829639		0.254955	0.24068	0.154867	0.212879	0.226744	0.278249
200805_at	LMAN2	10960	lectin, mannose-binding 2	193.224	187.029	261.195	161.301		-1.35178	0.14023		1.1595	0.206957		-1.03312	0.534919		-1.61931	0.0210836		0.0136801	0.785312	0.445719	0.0165133	0.339963	0.0168256
200806_s_at	HSPD1	3329	heat shock 60kDa protein 1 (chaperonin)	1095.43	951.564	1075.42	1001.18		1.01861	0.942336		-1.05214	0.672863		-1.15119	0.307506		-1.07415	0.51245		0.00887267	0.896447	0.219105	0.301477	0.0233167	0.862869
200807_s_at	HSPD1	3329	heat shock 60kDa protein 1 (chaperonin)	2283.66	2356.14	2632.3	2537.82		-1.15267	0.441825		-1.07711	0.103205		1.03174	0.786375		-1.03723	0.471497		0.359397	0.221882	0.000232226	0.989449	0.0378852	0.80506
200808_s_at	ZYX	7791	zyxin	214.326	108.513	77.0389	138.856		2.78205	0.0120224		-1.27963	0.0379991		-1.97512	0.00286264		1.80242	0.0040111		0.174195	0.269781	0.00403243	0.850828	0.776532	2.1978e-07
200809_x_at	RPL12	6136	ribosomal protein L12	5476.14	5823.87	4347.53	4644.52		1.2596	0.100185		1.25392	0.00244543		1.0635	0.162637		1.06831	0.29697		0.824341	0.000799799	0.063159	0.162502	7.90486e-05	0.988009
200810_s_at	CIRBP	1153	cold inducible RNA binding protein	186.087	408.541	166.129	183.317		1.12013	0.50402		2.2286	0.00108372		2.19543	0.00305226		1.10346	0.303566		0.434097	0.00232454	0.324376	0.00180654	0.196074	0.00021696
200811_at	CIRBP	1153	cold inducible RNA binding protein	144.721	208.829	146.891	127.414		-1.015	0.929361		1.63898	0.012659		1.44297	0.050819		-1.15287	0.13199		0.408542	0.0410181	0.0661933	0.339631	0.340354	0.00739756
200812_at	CCT7	10574	chaperonin containing TCP1, subunit 7 (eta)	1412.4	713.033	1239.11	750.259		1.13984	0.316223		-1.05221	0.551605		-1.98083	0.00297986		-1.65158	0.00181373		0.00197963	0.822798	0.933217	4.88156e-07	0.0219516	0.377043
200813_s_at	PAFAH1B1	5048	platelet-activating factor acetylhydrolase, isoform Ib, alpha subunit 45kDa	61.5064	117.713	74.3465	128.935		-1.20876	0.596663		-1.09533	0.132091		1.91383	0.0247615		1.73424	0.00747936		0.0407786	0.334312	0.809021	1.60807e-05	0.00545799	0.812067
200814_at	PSME1	5720	proteasome (prosome, macropain) activator subunit 1 (PA28 alpha)	746.192	479.236	490.284	389.89		1.52196	0.0607646		1.22915	0.128423		-1.55705	0.0240235		-1.25749	0.0392062		0.36856	0.00369034	0.459172	0.000369513	0.0464348	0.305846
200815_s_at	PAFAH1B1	5048	platelet-activating factor acetylhydrolase, isoform Ib, alpha subunit 45kDa	172.919	127.944	129.397	118.673		1.33634	0.100861		1.07812	0.356223		-1.35152	0.015961		-1.09037	0.295791		0.303017	0.0428107	0.398907	0.00641854	0.122315	0.193302
200816_s_at	PAFAH1B1	5048	platelet-activating factor acetylhydrolase, isoform Ib, alpha subunit 45kDa	64.3762	186.764	77.5295	205.165		-1.20432	0.6262		-1.09853	0.503933		2.90114	0.0107205		2.64629	0.00208965		0.0157773	0.487561	0.902384	1.29493e-06	0.00183629	0.875154
200817_x_at	RPS10	6204	ribosomal protein S10	4244.28	4359.34	4458.24	3855.57		-1.05041	0.675341		1.13066	0.314128		1.02711	0.805637		-1.15631	0.147204		0.0652176	0.661344	0.0930312	0.349657	0.196007	0.431003
200818_at	ATP5O	539	ATP synthase, H+ transporting, mitochondrial F1 complex, O subunit (oligomycin sensitivity conferring protein)	966.842	582.892	784.436	553.752		1.23253	0.0636285		1.05262	0.537738		-1.6587	0.0024072		-1.41658	0.00592816		0.0674416	0.119039	0.852503	2.1772e-06	0.0290823	0.373325
200819_s_at	RPS15	6209	ribosomal protein S15	4597.45	4176.71	5189.87	3786.26		-1.12886	0.0289265		1.10312	0.111991		-1.10073	0.0387444		-1.37071	0.00328986		0.000296807	0.969469	0.718287	0.00174384	0.204296	0.109488
200820_at	PSMD8	5714	proteasome (prosome, macropain) 26S subunit, non-ATPase, 8	968.538	659.972	979.586	666.896		-1.01141	0.92975		-1.01049	0.911503		-1.46754	0.00692637		-1.46887	0.00524762		0.000743926	0.914615	0.917183	4.60495e-06	1.27336e-06	0.997994
200821_at	LAMP2	3920	lysosomal-associated membrane protein 2	21.6724	43.1046	11.0828	25.6672		1.9555	0.125975		1.67936	0.0109183		1.98892	0.0200868		2.31596	0.00705056		0.340683	0.000247131	0.571393	2.31465e-06	0.00567578	0.698799
200822_x_at	TPI1	7167	triosephosphate isomerase 1	2729.95	1093.48	2547.56	1508.54		1.07159	0.600534		-1.37958	0.0305572		-2.49657	0.00245992		-1.68876	0.00365311		0.0400435	0.187753	0.853474	6.46366e-07	0.0629957	0.0289585
200823_x_at	RPL29	6159	ribosomal protein L29	1818.29	1796.28	1758.67	1377.18		1.0339	0.738273		1.30432	0.0140788		-1.01225	0.828383		-1.27701	0.0297471		0.400792	0.0532274	0.234416	0.0701686	0.192041	0.16178
200824_at	GSTP1	2950	glutathione S-transferase pi	1025.54	848.497	1178.45	1268.65		-1.1491	0.219034		-1.49518	0.00483277		-1.20866	0.0894254		1.07655	0.180073		0.710216	0.00245477	0.027822	0.390825	0.143922	0.106154
200825_s_at	HYOU1	10525	hypoxia up-regulated 1	216.958	194.347	218.539	139.716		-1.00729	0.955041		1.39102	0.027405		-1.11634	0.0661251		-1.56417	0.0178906		0.213551	0.0970294	0.472321	0.0050165	0.172944	0.0745918
200826_at	SNRPD2	6633	small nuclear ribonucleoprotein D2 polypeptide 16.5kDa	1996.29	1269.84	2328.36	1757.38		-1.16635	0.0162218		-1.38394	0.00339055		-1.57208	0.00140742		-1.32491	0.00358885		0.305322	0.000727553	0.635813	2.87429e-06	0.0345567	0.239184
200827_at	PLOD1	5351	procollagen-lysine 1, 2-oxoglutarate 5-dioxygenase 1	120.347	106.767	101.612	110.956		1.18438	0.116368		-1.03924	0.708049		-1.1272	0.111865		1.09196	0.301324		0.0917468	0.592106	0.00887543	0.810387	0.379639	0.203483
200828_s_at	ZNF207	7756	zinc finger protein 207	350.548	335.976	467.789	415.897		-1.33445	0.109338		-1.23788	0.0164594		-1.04337	0.544472		-1.12477	0.175728		0.732324	0.00151639	0.0761568	0.201593	0.016779	0.746598
200829_x_at	ZNF207	7756	zinc finger protein 207	221.663	292.816	274.033	338.089		-1.23626	0.0520667		-1.15461	0.116727		1.321	0.0300185		1.23375	0.0034744		0.297215	0.0174765	0.579923	0.000445459	0.0113479	0.776991
200830_at	PSMD2	5708	proteasome (prosome, macropain) 26S subunit, non-ATPase, 2	437.378	278.666	444.365	290.493		-1.01597	0.900548		-1.04244	0.592608		-1.56954	0.00654821		-1.52969	0.00223311		0.00462223	0.727199	0.930788	7.26772e-07	0.000802447	0.930056
200831_s_at	SCD	6319	stearoyl-CoA desaturase (delta-9-desaturase)	179.896	61.6934	301.106	118.527		-1.67378	0.0500083		-1.92123	0.00144813		-2.91597	0.00171628		-2.54039	0.000737448		0.258675	2.0368e-06	0.720288	1.19414e-09	0.00341494	0.540793
200832_s_at	SCD	6319	stearoyl-CoA desaturase (delta-9-desaturase)	475.315	168.544	669.624	447.39		-1.4088	0.0338864		-2.65444	0.00238205		-2.82012	0.00322818		-1.49673	0.0101316		0.435343	0.000120814	0.445174	1.33539e-05	0.0861492	0.00125816
200833_s_at	RAP1B	5908	RAP1B, member of RAS oncogene family	239.376	534.286	284.503	490.657		-1.18852	0.277303		1.08892	0.534639		2.232	0.00616346		1.72461	0.00194096		0.00129924	0.872574	0.90018	1.52454e-06	0.032953	0.264626
200834_s_at	RPS21	6227	ribosomal protein S21	3794.72	4123.03	3008.44	3338.44		1.26136	0.0430535		1.23502	0.00377504		1.08652	0.119352		1.10969	0.0355693		0.78832	0.000670148	0.139408	0.0430848	0.00177448	0.934766
200835_s_at	MAP4	4134	microtubule-associated protein 4	29.2099	26.7466	28.5906	26.2911		1.02166	0.897497		1.01733	0.836323		-1.09209	0.149319		-1.08746	0.394982		0.0147606	0.854419	0.29609	0.168343	0.000180905	0.99045
200836_s_at	MAP4	4134	microtubule-associated protein 4	131.053	100.023	105.287	99.7603		1.24473	0.223033		1.00264	0.964122		-1.31023	0.0477297		-1.05539	0.212331		0.148054	0.299738	0.419148	0.0202884	0.186648	0.222666
200837_at	BCAP31	10134	B-cell receptor-associated protein 31	677.321	650.35	612.666	583.492		1.10553	0.544538		1.11458	0.45658		-1.04147	0.822009		-1.05	0.302941		0.217584	0.379798	0.0386604	0.721414	0.000321542	0.986629
200838_at	CTSB	1508	cathepsin B	310.72	527.719	427.932	292.765		-1.37723	0.0249784		1.80254	0.00359892		1.69838	0.00823572		-1.46169	0.00288378		0.149576	0.324291	0.0207277	0.601234	0.760859	4.40674e-06
200839_s_at	CTSB	1508	cathepsin B	549.197	1255.6	800.213	547.361		-1.45706	0.0277732		2.29391	0.0011501		2.28624	0.00229949		-1.46195	0.00486066		0.18765	0.211485	0.0937185	0.240755	0.682531	1.45547e-07
200840_at	KARS	3735	lysyl-tRNA synthetase	1460.64	972.796	1128.23	979.91		1.29463	0.0334254		-1.00731	0.9171		-1.50149	0.00179159		-1.15136	0.0393973		0.105026	0.206043	0.679432	0.000503378	0.159852	0.0623146
200841_s_at	EPRS	2058	glutamyl-prolyl-tRNA synthetase	53.6857	51.9834	47.3709	46.7325		1.13331	0.470147		1.11236	0.533768		-1.03275	0.869133		-1.01366	0.860988		0.212998	0.373476	0.00834494	0.70125	0.00138503	0.970793
200842_s_at	EPRS	2058	glutamyl-prolyl-tRNA synthetase	149.7	221.414	129.318	170.763		1.15762	0.389678		1.29662	0.0578796		1.47905	0.0440571		1.32049	0.0102002		0.237048	0.0233944	0.58342	0.000306882	0.0167413	0.671995
200843_s_at	EPRS	2058	glutamyl-prolyl-tRNA synthetase	249.017	339.477	245.336	214.944		1.01501	0.949257		1.57938	0.0035789		1.36327	0.0478289		-1.1414	0.169882		0.462381	0.0410504	0.0499154	0.426244	0.309249	0.0275805
200844_s_at	PRDX6	9588	peroxiredoxin 6	1531.07	984.573	1309.52	713.733		1.16919	0.0795609		1.37947	0.0147258		-1.55506	0.00636584		-1.83474	0.00123562		0.178676	0.00602118	0.76455	1.1548e-06	0.0190261	0.431806
200845_s_at	PRDX6	9588	peroxiredoxin 6	482.686	526.981	495.15	374.289		-1.02582	0.592306		1.40795	0.0134581		1.09177	0.274933		-1.32291	0.012985		0.380855	0.063888	0.100954	0.191697	0.369998	0.0141698
200846_s_at	PPP1CA	5499	protein phosphatase 1, catalytic subunit, alpha isoform	621.54	358.958	609.305	407.706		1.02008	0.627333		-1.1358	0.104311		-1.73151	0.00201067		-1.49447	0.0011765		0.0173404	0.382512	0.93003	2.5718e-07	0.0222994	0.362929
200847_s_at	TMEM66	51669	transmembrane protein 66	430.973	735.609	339.039	611.093		1.27116	0.304581		1.20376	0.155643		1.70686	0.0083053		1.80243	0.0131479		0.110049	0.0483102	0.780701	3.01587e-06	0.00183494	0.888266
200848_at	AHCYL1	10768	S-adenosylhomocysteine hydrolase-like 1	154.026	102.279	118.232	84.5396		1.30275	0.0693729		1.20983	0.0962707		-1.50594	0.0134789		-1.39854	0.00736114		0.241059	0.00469014	0.663407	8.49107e-06	0.00654644	0.76337
200849_s_at	AHCYL1	10768	S-adenosylhomocysteine hydrolase-like 1	175.588	149.8	165.403	110.492		1.06158	0.400935		1.35576	0.023621		-1.17215	0.0509231		-1.49697	0.0103893		0.269503	0.0227639	0.524145	0.000493402	0.0991879	0.134721
200850_s_at	AHCYL1	10768	S-adenosylhomocysteine hydrolase-like 1	736.758	518.927	668.072	436.633		1.10281	0.158366		1.18847	0.0976506		-1.41977	0.00601514		-1.53006	0.0054674		0.108977	0.0484278	0.812437	3.76845e-06	0.0075539	0.746553
200851_s_at	KIAA0174	9798	KIAA0174	371.76	366.102	334.309	331.918		1.11202	0.267373		1.10299	0.369944		-1.01545	0.803359		-1.0072	0.945904		0.362969	0.244594	0.00437122	0.971467	0.000573675	0.983479
200852_x_at	GNB2	2783	guanine nucleotide binding protein (G protein), beta polypeptide 2	289.672	216.142	256.885	226.243		1.12763	0.34777		-1.04673	0.341466		-1.3402	0.0143794		-1.13544	0.0526006		0.0106444	0.799089	0.713269	0.00189684	0.111232	0.340638
200853_at	H2AFZ	3015	H2A histone family, member Z	1655.06	920.205	1642.27	1053.41		1.00779	0.917345		-1.14475	0.0328235		-1.79858	0.00110184		-1.55902	0.000846394		0.019792	0.283527	0.942852	5.39043e-08	0.0181219	0.364032
200854_at	NCOR1	9611	nuclear receptor co-repressor 1	48.0855	62.2595	51.9013	78.9242		-1.07935	0.85996		-1.26767	0.03997		1.29477	0.329557		1.52066	0.00339243		0.122487	0.312893	0.486314	0.0103897	0.0274016	0.726173
200855_at	NCOR1 /// C20orf191	149934 /// 9611	nuclear receptor co-repressor 1 /// chromosome 20 open reading frame 191	25.0945	23.8985	24.0736	25.6883		1.04241	0.639037		-1.07489	0.457348		-1.05005	0.518495		1.06707	0.399165		0.0298096	0.821643	0.00342903	0.873739	0.171524	0.601477
200856_x_at	NCOR1 /// C20orf191	149934 /// 9611	nuclear receptor co-repressor 1 /// chromosome 20 open reading frame 191	39.1176	41.3702	36.1803	43.764		1.08119	0.788023		-1.05786	0.6724		1.05759	0.749753		1.20961	0.157038		2.33657e-05	0.994882	0.202274	0.23713	0.0601539	0.721469
200857_s_at	NCOR1	9611	nuclear receptor co-repressor 1	90.3126	93.3974	92.8155	102.688		-1.02771	0.879664		-1.09947	0.204301		1.03416	0.768655		1.10637	0.125124		0.151766	0.506128	0.155186	0.324886	0.038982	0.819121
200858_s_at	RPS8	6202	ribosomal protein S8	1030.33	1144.12	936.353	898.677		1.10037	0.270255		1.27312	0.081296		1.11044	0.243697		-1.04192	0.680574		0.528669	0.0350462	0.0163943	0.565261	0.085949	0.494393
200859_x_at	FLNA	2316	filamin A, alpha (actin binding protein 280)	1288.25	709.637	387.787	609.379		3.32207	0.00454937		1.16452	0.069518		-1.81537	0.00346123		1.57143	0.00053288		0.559503	0.00609819	0.00788437	0.711925	0.416065	2.44489e-07
200860_s_at	CNOT1	23019	CCR4-NOT transcription complex, subunit 1	320.276	271.787	339.234	302.6		-1.05919	0.813723		-1.11337	0.361948		-1.17841	0.337816		-1.12106	0.164605		0.109236	0.493472	0.28034	0.107524	0.00899917	0.906521
200861_at	CNOT1	23019	CCR4-NOT transcription complex, subunit 1	88.7773	84.2907	122.704	99.6148		-1.38216	0.179907		-1.1818	0.00734509		-1.05323	0.308677		-1.23179	0.1277		0.546164	0.0149637	0.165322	0.0719878	0.0598299	0.509519
200862_at	DHCR24	1718	24-dehydrocholesterol reductase	47.5407	66.65	100.421	58.935		-2.11232	0.0240589		1.13091	0.138248		1.40196	0.0159498		-1.70393	0.00436671		0.225462	0.180382	0.033567	0.492518	0.668937	6.80876e-06
200863_s_at	RAB11A	8766	RAB11A, member RAS oncogene family	693.635	713.57	1003.36	1118.41		-1.44652	0.0277687		-1.56734	0.00869977		1.02874	0.809054		1.11467	0.111695		0.870066	0.000131453	0.023184	0.393074	0.00796242	0.785556
200864_s_at	RAB11A	8766	RAB11A, member RAS oncogene family	45.6734	76.2541	55.3723	108.733		-1.21235	0.438813		-1.42593	0.0625751		1.66955	0.0545411		1.96367	0.00267233		0.164006	0.0404137	0.69577	3.38621e-05	0.0129934	0.674899
200865_at	---	---	---	10.5685	9.98133	10.536	9.73477		1.00308	0.988094		1.02533	0.570831		-1.05883	0.597069		-1.08231	0.0869816		0.0120415	0.883287	0.224668	0.264695	0.00582358	0.945152
200866_s_at	PSAP	5660	prosaposin (variant Gaucher disease and variant metachromatic leukodystrophy)	404.92	1003.04	596.481	440.494		-1.47308	0.0281351		2.27707	0.000170418		2.47712	0.000418007		-1.35412	0.00651515		0.168793	0.217426	0.162922	0.104347	0.654236	1.05251e-08
200867_at	ZNF313	55905	zinc finger protein 313	76.5333	86.3098	78.7797	82.1964		-1.02935	0.843788		1.05004	0.728275		1.12774	0.282639		1.04337	0.68525		0.00647776	0.903041	0.174598	0.252025	0.0398958	0.792994
200868_s_at	ZNF313	55905	zinc finger protein 313	123.659	78.7763	90.8125	68.3696		1.3617	0.12563		1.15221	0.101203		-1.56975	0.00818549		-1.32826	0.0231986		0.22242	0.0135761	0.646538	4.30599e-05	0.0334168	0.401864
200869_at	RPL18A /// LOC390354	390354 /// 6142	ribosomal protein L18a /// similar to ribosomal protein L18a; 60S ribosomal protein L18a	3571.7	3230.41	3251.47	2392.08		1.09849	0.410507		1.35046	0.00461752		-1.10565	0.168629		-1.35927	0.00819091		0.420702	0.00731227	0.380647	0.00290652	0.097819	0.180007
200870_at	STRAP	11171	serine/threonine kinase receptor associated protein	760.799	579.406	624.854	730.587		1.21756	0.181083		-1.26092	0.00190537		-1.31307	0.0226507		1.16921	0.0120352		0.0385069	0.724123	0.0548394	0.539347	0.74853	0.00503682
200871_s_at	PSAP	5660	prosaposin (variant Gaucher disease and variant metachromatic leukodystrophy)	972.774	3082.07	1430.14	1407.09		-1.47017	0.0190996		2.19039	0.000557645		3.16833	0.000588371		-1.01638	0.737982		0.107918	0.244594	0.426923	0.00435071	0.451679	6.86836e-08
200872_at	S100A10	6281	S100 calcium binding protein A10	2454.68	3015.78	4246.27	4976.97		-1.72987	0.00454937		-1.65031	0.000591802		1.22858	0.0165184		1.17208	0.00227846		0.879522	1.57388e-07	0.105451	0.00080021	0.00175799	0.83017
200873_s_at	CCT8	10694	chaperonin containing TCP1, subunit 8 (theta)	571.609	443.085	492.732	466.744		1.16008	0.484516		-1.0534	0.614854		-1.29007	0.11316		-1.05568	0.514867		0.0171501	0.806376	0.348412	0.0801607	0.146816	0.401964
200874_s_at	NOL5A	10528	nucleolar protein 5A (56kDa with KKE/D repeat)	93.181	69.2523	106.642	78.8886		-1.14446	0.266188		-1.13915	0.0145783		-1.34553	0.00436707		-1.3518	0.00783412		0.15469	0.045018	0.774877	2.08516e-05	4.68856e-05	0.988168
200875_s_at	NOL5A	10528	nucleolar protein 5A (56kDa with KKE/D repeat)	404.492	303.107	317.557	267.032		1.27376	0.112916		1.13509	0.105056		-1.33449	0.008163		-1.18921	0.0755059		0.31176	0.0195058	0.525047	0.000977493	0.0327022	0.574791
200876_s_at	PSMB1	5689	proteasome (prosome, macropain) subunit, beta type, 1	692.53	422.771	705.575	437.582		-1.01884	0.86068		-1.03503	0.774544		-1.63807	0.0103576		-1.61244	0.00169486		0.00305684	0.778124	0.922106	6.06693e-07	0.000243177	0.961746
200877_at	CCT4	10575	chaperonin containing TCP1, subunit 4 (delta)	1826.87	1203.94	1636.04	1297.38		1.11665	0.24315		-1.07761	0.0878996		-1.51741	0.000588371		-1.26103	0.0145822		0.000178453	0.966239	0.880815	2.36356e-05	0.0716457	0.2252
200878_at	EPAS1	2034	endothelial PAS domain protein 1	899.489	485.961	785.813	466.425		1.14466	0.0717998		1.04188	0.75152		-1.85095	0.00373061		-1.68476	0.00292552		0.0192422	0.374439	0.921071	4.38228e-07	0.00630219	0.719406
200879_s_at	EPAS1	2034	endothelial PAS domain protein 1	51.9869	26.4198	57.4181	27.5004		-1.10447	0.454608		-1.0409	0.800989		-1.96772	0.00254098		-2.0879	0.00537485		0.00813782	0.533215	0.927709	7.36987e-08	0.00163295	0.853783
200880_at	DNAJA1	3301	DnaJ (Hsp40) homolog, subfamily A, member 1	155.296	254.465	130.604	213.8		1.18906	0.453626		1.1902	0.0598862		1.63858	0.0259125		1.63701	0.00205824		0.100119	0.106197	0.791044	1.54096e-05	7.46402e-07	0.998401
200881_s_at	DNAJA1	3301	DnaJ (Hsp40) homolog, subfamily A, member 1	388.656	467.774	354.075	487.289		1.09767	0.713582		-1.04172	0.698408		1.20357	0.312779		1.37623	0.00267172		0.00256524	0.920842	0.581924	0.00929788	0.0410673	0.696956
200882_s_at	PSMD4	5710	proteasome (prosome, macropain) 26S subunit, non-ATPase, 4	541.856	329.679	458.242	325.035		1.18247	0.16858		1.01428	0.881656		-1.64359	0.00309155		-1.40982	0.00833699		0.0322509	0.331512	0.872898	2.69896e-06	0.0290947	0.407045
200883_at	UQCRC2	7385	ubiquinol-cytochrome c reductase core protein II	310.799	204.182	334.728	191.325		-1.07699	0.601251		1.0672	0.639452		-1.52217	0.0123187		-1.74952	0.00829213		0.000106894	0.973222	0.869524	2.6605e-05	0.0175643	0.637866
200884_at	CKB	1152	creatine kinase, brain	69.6646	79.652	117.214	96.6467		-1.68254	0.114849		-1.21336	0.0590812		1.14336	0.362785		-1.21281	0.120114		0.621264	0.00642873	0.00475574	0.691779	0.146195	0.124532
200885_at	RHOC	389	ras homolog gene family, member C	445.708	472.614	402.669	456.88		1.10688	0.296818		1.03444	0.709989		1.06037	0.437846		1.13463	0.104852		0.150728	0.458027	0.319364	0.0924381	0.0427921	0.790462
200886_s_at	PGAM1 /// LOC642969 /// LOC643576	5223 /// 642969 /// 643576	phosphoglycerate mutase 1 (brain) /// similar to Phosphoglycerate mutase 1 (Phosphoglycerate mutase isozyme B) (PGAM-B) (BPG-dependent PGAM 1) /// similar to Phosphoglycerate mutase 1 (Phosphoglycerate mutase isozyme B) (PGAM-B) (BPG-dependent PGAM 1)	1991.53	783.999	1917.06	989.713		1.03885	0.39146		-1.26239	0.00914844		-2.54022	0.000571508		-1.93699	0.000310017		0.020713	0.146508	0.943822	3.83685e-09	0.0273257	0.0443508
200887_s_at	STAT1	6772	signal transducer and activator of transcription 1, 91kDa	238.403	240.876	188.208	170.244		1.2667	0.375301		1.41489	0.142787		1.01037	0.970856		-1.10552	0.375836		0.476061	0.0882736	0.0105171	0.786989	0.0158941	0.848159
200888_s_at	RPL23	9349	ribosomal protein L23	2212.09	2588.71	1848.83	2059.71		1.19648	0.0988163		1.25683	0.0317302		1.17026	0.0580263		1.11406	0.172175		0.588387	0.00395061	0.235429	0.0228204	0.00810447	0.842388
200889_s_at	SSR1	6745	signal sequence receptor, alpha (translocon-associated protein alpha)	74.7598	53.8397	76.9815	62.9125		-1.02972	0.890319		-1.16852	0.405854		-1.38856	0.13459		-1.22363	0.0875838		0.072885	0.476138	0.486439	0.0110753	0.0276805	0.740562
200890_s_at	SSR1	6745	signal sequence receptor, alpha (translocon-associated protein alpha)	43	38.708	49.4976	44.0844		-1.15111	0.502059		-1.1389	0.441814		-1.11088	0.562955		-1.12279	0.299557		0.21588	0.347787	0.142424	0.259354	0.000331771	0.985091
200891_s_at	SSR1	6745	signal sequence receptor, alpha (translocon-associated protein alpha)	218.362	422.442	269.985	358.856		-1.23641	0.150723		1.17719	0.0513716		1.9346	0.00261134		1.32917	0.00748117		1.93458e-05	0.988352	0.819489	3.66787e-05	0.129433	0.0273164
200892_s_at	SFRS10	6434	splicing factor, arginine/serine-rich 10 (transformer 2 homolog, Drosophila)	132.143	97.4817	142.463	124.207		-1.0781	0.604975		-1.27416	0.128549		-1.35557	0.118961		-1.14698	0.033146		0.24079	0.120589	0.394321	0.0205878	0.0565163	0.546571
200893_at	SFRS10	6434	splicing factor, arginine/serine-rich 10 (transformer 2 homolog, Drosophila)	327.222	428.542	346.164	428.356		-1.05789	0.81627		1.00044	0.997287		1.30964	0.112724		1.23743	0.069627		0.00589937	0.854419	0.591093	0.00374821	0.00815564	0.867267
200894_s_at	FKBP4	2288	FK506 binding protein 4, 59kDa	118.08	51.8874	149.073	75.1496		-1.26247	0.218065		-1.44832	0.0576934		-2.2757	0.00262719		-1.98368	0.0119264		0.137156	0.00953568	0.78618	7.55277e-07	0.00652683	0.680505
200895_s_at	FKBP4	2288	FK506 binding protein 4, 59kDa	301.615	180.024	381.865	264.929		-1.26607	0.116295		-1.47163	0.00677088		-1.67542	0.00649114		-1.44139	0.00449404		0.327784	0.000686952	0.602233	7.15384e-06	0.0175378	0.478531
200896_x_at	HDGF	3068	hepatoma-derived growth factor (high-mobility group protein 1-like)	713.309	495.991	702.915	556.715		1.01479	0.887523		-1.12243	0.114794		-1.43815	0.00199112		-1.26261	0.0289117		0.0340567	0.483044	0.832561	8.30311e-05	0.0396459	0.508308
200897_s_at	PALLD	23022	palladin, cytoskeletal associated protein	857.851	348.7	230.671	517.768		3.71893	0.00612603		-1.48485	0.00937953		-2.46014	0.00183591		2.24461	0.00112127		0.133373	0.35115	0.00241755	0.895368	0.839713	3.3238e-09
200898_s_at	MGEA5	10724	meningioma expressed antigen 5 (hyaluronidase)	74.641	70.8457	55.8272	85.5687		1.337	0.278655		-1.20782	0.106426		-1.05357	0.738056		1.53274	0.0174059		0.00202613	0.944434	0.253822	0.159076	0.414835	0.0808778
200899_s_at	MGEA5	10724	meningioma expressed antigen 5 (hyaluronidase)	106.327	139.842	71.3594	196.95		1.49002	0.225764		-1.40837	0.0623795		1.31521	0.1986		2.75997	0.00282466		0.00099413	0.933073	0.659712	0.000752572	0.218071	0.0103377
200900_s_at	M6PR	4074	mannose-6-phosphate receptor (cation dependent)	158.464	86.8667	164.137	109.857		-1.0358	0.682611		-1.26467	0.0699095		-1.82422	0.00361246		-1.49409	0.00856569		0.0747539	0.0927734	0.826234	2.58381e-06	0.0327534	0.29273
200901_s_at	M6PR	4074	mannose-6-phosphate receptor (cation dependent)	235.903	158.826	228.89	183.274		1.03064	0.886585		-1.15393	0.30466		-1.48529	0.022118		-1.2489	0.135869		0.0325664	0.64327	0.641716	0.0040208	0.0505131	0.591986
200902_at		9403	15 kDa selenoprotein	110.768	129.519	110.027	112.586		1.00673	0.981369		1.1504	0.449902		1.16929	0.467308		1.02326	0.765675		0.0853495	0.570826	0.0977875	0.300403	0.054077	0.719092
200903_s_at	AHCY	191	S-adenosylhomocysteine hydrolase	683.31	328.933	622.297	355.13		1.09805	0.600534		-1.07964	0.282463		-2.07736	0.00167875		-1.75231	0.00506294		3.14019e-05	0.979231	0.936226	2.40215e-07	0.016239	0.448525
200904_at	HLA-E	3133	major histocompatibility complex, class I, E	134.349	225.252	103.635	100.994		1.29638	0.128713		2.23035	0.000466641		1.67661	0.0026352		-1.02614	0.761339		0.688713	0.000177462	0.125302	0.0195524	0.153033	0.00112602
200905_x_at	HLA-E	3133	major histocompatibility complex, class I, E	287.528	534.163	262.629	247.958		1.0948	0.561758		2.15425	0.00434145		1.85778	0.0081354		-1.05917	0.648905		0.496431	0.0062191	0.168451	0.0346813	0.244436	0.0021257
200906_s_at	PALLD	23022	palladin, cytoskeletal associated protein	119.342	67.3877	54.5823	104.026		2.18645	0.0245147		-1.5437	0.00964211		-1.77097	0.00837879		1.90586	0.00339053		0.018932	0.792669	0.00328889	0.834414	0.90315	2.47498e-06
200907_s_at	PALLD	23022	palladin, cytoskeletal associated protein	390.076	180.436	115.75	256.549		3.36998	0.00824847		-1.42182	0.0070866		-2.16184	0.00206291		2.2164	0.00120801		0.141394	0.337519	0.000210632	0.976325	0.832431	1.64496e-08
200908_s_at	RPLP2	6181	ribosomal protein, large, P2	29.6553	28.0101	34.1851	26.3853		-1.15275	0.487111		1.06158	0.592146		-1.05874	0.626311		-1.29561	0.067393		0.0104458	0.861335	0.356506	0.0940149	0.145487	0.437032
200909_s_at	RPLP2	6181	ribosomal protein, large, P2	3728.92	4034.77	3540.07	3200.13		1.05334	0.548967		1.26081	0.0109115		1.08202	0.242074		-1.10623	0.0939292		0.592957	0.0395172	0.00296957	0.953531	0.196115	0.266618
200910_at	CCT3	7203	chaperonin containing TCP1, subunit 3 (gamma)	863.568	524.923	848.166	596.88		1.01816	0.883049		-1.13708	0.0260608		-1.64513	0.00285916		-1.421	0.00201838		0.0221976	0.425782	0.908264	2.22493e-06	0.0270179	0.423979
200911_s_at	TACC1	6867	transforming, acidic coiled-coil containing protein 1	143.385	335.947	129.026	234.952		1.11128	0.763797		1.42986	0.0421668		2.34298	0.016603		1.82096	0.00727468		0.0925245	0.0993895	0.765838	1.00734e-05	0.0231172	0.475857
200912_s_at	EIF4A2	1974	eukaryotic translation initiation factor 4A, isoform 2	673.567	1087.46	761.554	971.028		-1.13063	0.635772		1.11991	0.449968		1.61448	0.0587018		1.27506	0.0369772		0.000736204	0.949016	0.642456	0.00184943	0.0686524	0.4284
200913_at	PPM1G	5496	protein phosphatase 1G (formerly 2C), magnesium-dependent, gamma isoform	264.75	185.303	255.305	209.047		1.03699	0.788265		-1.12814	0.193237		-1.42874	0.00550635		-1.22128	0.0840312		0.0278038	0.580886	0.742035	0.000326139	0.0589389	0.431806
200914_x_at	KTN1	3895	kinectin 1 (kinesin receptor)	33.4526	110.632	27.7359	144.307		1.20611	0.616341		-1.30439	0.111936		3.30714	0.00288599		5.20291	0.00221758		0.00239949	0.727199	0.929715	2.05451e-08	0.0235804	0.106701
200915_x_at	KTN1	3895	kinectin 1 (kinesin receptor)	137.999	339.448	131.057	450.473		1.05297	0.818881		-1.32707	0.00952884		2.45978	0.00408702		3.43722	0.000220357		0.0163678	0.220231	0.937603	6.79497e-09	0.0230335	0.0752361
200916_at	TAGLN2	8407	transgelin 2	1207.19	664.274	680.657	802.307		1.77357	0.06465		-1.2078	0.227456		-1.81731	0.0200868		1.17872	0.154879		0.0740657	0.516001	0.17933	0.172328	0.555261	0.00137763
200917_s_at	SRPR	6734	signal recognition particle receptor ('docking protein')	55.3899	51.2136	63.093	44.5911		-1.13907	0.337292		1.14852	0.220141		-1.08155	0.222639		-1.41492	0.03291		0.00636627	0.868121	0.518932	0.0188559	0.20695	0.160878
200918_s_at	SRPR	6734	signal recognition particle receptor ('docking protein')	337.531	442.445	361.426	342.183		-1.07079	0.468104		1.29301	0.00885104		1.31083	0.0175183		-1.05624	0.268271		0.227951	0.212223	0.188477	0.103266	0.427875	0.0245339
200919_at	PHC2	1912	polyhomeotic homolog 2 (Drosophila)	292.625	149.193	186.532	173.35		1.56877	0.0585628		-1.16192	0.0890033		-1.96139	0.00406383		-1.07604	0.276646		0.0449422	0.49832	0.534095	0.00311994	0.345042	0.000619422
200920_s_at	BTG1	694	B-cell translocation gene 1, anti-proliferative	533.214	656.159	517.858	1194.76		1.02965	0.829403		-1.82083	0.00217602		1.23057	0.1205		2.30711	0.000432296		0.221349	0.0239289	0.54223	0.000240197	0.196721	0.000421372
200921_s_at	BTG1	694	B-cell translocation gene 1, anti-proliferative	434.043	359.752	330.222	733.242		1.3144	0.14023		-2.03819	0.00504862		-1.20651	0.22786		2.22045	0.0022279		0.185405	0.196192	0.201257	0.0751267	0.525263	6.98928e-05
200922_at	KDELR1	10945	KDEL (Lys-Asp-Glu-Leu) endoplasmic reticulum protein retention receptor 1	136.217	126.464	181.654	172.994		-1.33356	0.158163		-1.36792	0.0606828		-1.07712	0.624266		-1.05006	0.631643		0.672823	0.00249599	0.0273232	0.400967	0.00116617	0.946849
200923_at	LGALS3BP	3959	lectin, galactoside-binding, soluble, 3 binding protein	427.85	774.549	179.723	372.276		2.3806	0.0104078		2.08058	0.0032955		1.81033	0.00112158		2.07138	0.00653885		0.574668	1.7594e-07	0.393564	1.33773e-07	0.00408807	0.583944
200924_s_at	SLC3A2	6520	solute carrier family 3 (activators of dibasic and neutral amino acid transport), member 2	697.508	419.934	540.669	357.863		1.29008	0.152742		1.17345	0.0461588		-1.66099	0.0072583		-1.51083	0.00254162		0.151194	0.00914601	0.779259	1.02632e-06	0.00826548	0.674073
200925_at	COX6A1	1337	cytochrome c oxidase subunit VIa polypeptide 1	2492.24	1832.3	3523.92	2348.89		-1.41396	0.0443625		-1.28194	0.0106634		-1.36017	0.00454713		-1.50025	0.00585583		0.379926	0.000374975	0.561329	6.81272e-06	0.0106017	0.642468
200926_at	RPS23	6228	ribosomal protein S23	4915.99	6062.59	4261.79	5277.05		1.1535	0.0829562		1.14886	0.0368211		1.23324	0.0137158		1.23822	0.00595888		0.286176	0.0297341	0.636234	0.000458388	5.77612e-05	0.989843
200927_s_at	RAB14	51552	RAB14, member RAS oncogene family	117.963	100.948	130.994	118.431		-1.11047	0.644207		-1.17319	0.297028		-1.16855	0.360225		-1.10608	0.387547		0.213913	0.362947	0.185978	0.288871	0.00852811	0.917432
200928_s_at	RAB14	51552	RAB14, member RAS oncogene family	10.6421	10.3958	10.383	10.8041		1.02496	0.691436		-1.03928	0.587981		-1.0237	0.653135		1.04056	0.480117		0.0151772	0.898666	0.00757157	0.955532	0.113197	0.773696
200929_at	TMED10	10972	transmembrane emp24-like trafficking protein 10 (yeast)	267.358	348.254	394.591	305.488		-1.47589	0.2378		1.13999	0.225974		1.30257	0.200034		-1.29167	0.0480735		0.0641811	0.651378	0.00013128	0.972849	0.503167	0.0533936
200930_s_at	VCL	7414	vinculin	13.7039	13.6981	14.1184	12.8974		-1.03025	0.667513		1.06209	0.191579		-1.00042	0.992041		-1.09467	0.0928167		0.0514086	0.794174	0.22183	0.388953	0.217734	0.637866
200931_s_at	VCL	7414	vinculin	495.452	358.569	221.343	393.544		2.23839	0.00578448		-1.09754	0.256908		-1.38175	0.0177038		1.77798	0.000431617		0.275811	0.114333	0.0503107	0.352086	0.639391	9.7008e-07
200932_s_at	DCTN2	10540	dynactin 2 (p50)	543.765	436.72	461.875	504.098		1.1773	0.145841		-1.15428	0.055346		-1.24511	0.0293519		1.09142	0.119117		0.00394275	0.922314	0.115709	0.275692	0.627057	0.0303051
200933_x_at	RPS4X	6191	ribosomal protein S4, X-linked	5570.27	6093.33	5147.72	5293.72		1.08208	0.452472		1.15105	0.0256685		1.0939	0.214629		1.02836	0.525577		0.511123	0.116347	0.133021	0.316725	0.0366408	0.802952
200934_at	DEK	7913	DEK oncogene (DNA binding)	100.961	142.604	119.427	170.52		-1.18291	0.294882		-1.19576	0.0139601		1.41247	0.0104889		1.42782	0.00770683		0.183545	0.0161207	0.729313	8.01453e-06	0.000173102	0.973405
200935_at	CALR	811	calreticulin	42.2691	24.0844	46.5148	25.0798		-1.10044	0.740674		-1.04133	0.784377		-1.75504	0.0234001		-1.85467	0.00949244		0.0101885	0.645756	0.84419	6.24039e-06	0.00184781	0.897608
200936_at	RPL8	6132	ribosomal protein L8	5382.79	4458.03	4106.84	3195.05		1.31069	0.0491361		1.39529	0.000708092		-1.20744	0.0136416		-1.28538	0.00478954		0.637284	7.7538e-05	0.321405	0.000333416	0.00650875	0.775582
200937_s_at	RPL5	6125	ribosomal protein L5	1196.88	1340.65	891.149	1106.9		1.34307	0.0515069		1.21118	0.0405656		1.12012	0.136358		1.2421	0.0280405		0.574613	0.00232047	0.275804	0.00875765	0.0270207	0.621271
200938_s_at	RERE	473	arginine-glutamic acid dipeptide (RE) repeats	18.1796	18.6846	21.1227	17.8254		-1.16189	0.310264		1.04821	0.700983		1.02778	0.730425		-1.18498	0.176941		0.0338907	0.783355	0.120178	0.342896	0.230533	0.414943
200939_s_at	RERE	473	arginine-glutamic acid dipeptide (RE) repeats	13.1893	13.1545	14.4735	13.2416		-1.09737	0.563064		-1.00662	0.924001		-1.00264	0.980813		-1.09303	0.153396		0.0880663	0.632578	0.0952275	0.425148	0.0845662	0.718678
200940_s_at	RERE	473	arginine-glutamic acid dipeptide (RE) repeats	72.962	76.9048	66.9284	81.8175		1.09015	0.782416		-1.06388	0.413072		1.05404	0.727568		1.22246	0.154581		3.7558e-05	0.991822	0.228576	0.140252	0.0781636	0.596382
200941_at	HSBP1	3281	heat shock factor binding protein 1	149.195	196.819	181.635	260.918		-1.21744	0.232488		-1.32567	0.0248745		1.31921	0.0179424		1.43649	0.0237627		0.325857	0.00433207	0.541416	8.02206e-05	0.00961122	0.742743
200942_s_at	HSBP1	3281	heat shock factor binding protein 1	648.562	461.605	553.901	471.112		1.1709	0.203443		-1.0206	0.786653		-1.40501	0.0136618		-1.17573	0.021836		0.0372758	0.525625	0.734264	0.000482824	0.0925045	0.294619
200943_at	HMGN1	3150	high-mobility group nucleosome binding domain 1	630.651	448.044	432.115	501.072		1.45945	0.0509756		-1.11835	0.355428		-1.40756	0.039182		1.15958	0.0772662		0.0943556	0.507148	0.0901707	0.418778	0.576239	0.00845365
200944_s_at	HMGN1	3150	high-mobility group nucleosome binding domain 1	847.856	713.48	645.902	683.696		1.31267	0.0831522		1.04356	0.674817		-1.18834	0.0349692		1.05851	0.552431		0.374475	0.102383	0.0617715	0.40791	0.242914	0.170134
200945_s_at	SEC31A	22872	SEC31 homolog A (S. cerevisiae)	149.684	226.614	136.685	268.489		1.0951	0.762154		-1.18478	0.0365103		1.51395	0.0676326		1.96428	0.000817294		0.00946285	0.696873	0.819482	2.19343e-05	0.0467845	0.297662
200946_x_at	GLUD1	2746	glutamate dehydrogenase 1	152.096	85.4289	173.367	97.4825		-1.13986	0.347357		-1.14109	0.446558		-1.78038	0.0285336		-1.77845	0.000815057		0.0447656	0.220231	0.841891	2.71748e-06	7.46342e-07	0.998304
200947_s_at	GLUD1	2746	glutamate dehydrogenase 1	132.539	95.2113	154.626	102.724		-1.16665	0.258197		-1.07891	0.705067		-1.39205	0.135439		-1.50526	0.00258056		0.0606015	0.347407	0.677858	0.000238072	0.00757288	0.827966
200948_at	MLF2	8079	myeloid leukemia factor 2	291.62	202.765	295.135	206.534		-1.01205	0.95431		-1.01859	0.882763		-1.43822	0.00598687		-1.42899	0.0391028		0.00158304	0.90763	0.820417	0.000176465	6.5519e-05	0.988039
200949_x_at	RPS20	6224	ribosomal protein S20	3065.58	3628.78	2614.3	3459.37		1.17262	0.247873		1.04897	0.662268		1.18371	0.140937		1.32325	0.0190819		0.111252	0.285703	0.600745	0.00341422	0.0370446	0.648829
200950_at	ARPC1A	10552	actin related protein 2/3 complex, subunit 1A, 41kDa	657.378	346.71	442.728	356.587		1.48483	0.0470588		-1.02849	0.776627		-1.89605	0.00298915		-1.24157	0.0323058		0.0891762	0.162945	0.680592	8.66939e-05	0.166447	0.00595096
200951_s_at	CCND2	894	cyclin D2	18.6574	18.8396	19.5796	17.7602		-1.04943	0.733012		1.06077	0.603753		1.00977	0.944986		-1.10244	0.107945		0.00605258	0.909442	0.0672542	0.601699	0.10033	0.651665
200952_s_at	CCND2	894	cyclin D2	18.378	16.7121	18.4067	15.2321		-1.00156	0.991302		1.09716	0.282722		-1.09969	0.188215		-1.20842	0.0742343		0.0678776	0.538101	0.491016	0.0275118	0.0539916	0.671943
200953_s_at	CCND2	894	cyclin D2	12.5235	11.3928	12.2299	10.9104		1.02401	0.824889		1.04422	0.733555		-1.09925	0.416144		-1.12094	0.120266		0.036654	0.738732	0.321393	0.161788	0.00281484	0.955359
200954_at	ATP6V0C	527	ATPase, H+ transporting, lysosomal 16kDa, V0 subunit c	155.607	138.687	164.087	107.052		-1.0545	0.77729		1.29551	0.00180324		-1.122	0.316785		-1.53278	0.000999896		0.122122	0.217969	0.560871	0.00209178	0.18569	0.0605595
200955_at	IMMT	10989	inner membrane protein, mitochondrial (mitofilin)	353.242	309.779	354.495	307.785		-1.00355	0.984734		1.00648	0.923601		-1.14031	0.203189		-1.15176	0.0204512		0.000150477	0.983886	0.580339	0.0297468	0.000780362	0.976426
200956_s_at	SSRP1	6749	structure specific recognition protein 1	358.908	179.379	379.61	199.743		-1.05768	0.585126		-1.11353	0.0932789		-2.00084	0.00104243		-1.9005	0.000978677		0.0160952	0.191474	0.962396	2.82593e-09	0.0014281	0.823523
200957_s_at	SSRP1	6749	structure specific recognition protein 1	321.618	159.937	341.502	173.941		-1.06183	0.666836		-1.08756	0.372137		-2.01091	0.00296088		-1.96332	0.00163172		0.0111517	0.387967	0.948774	1.88354e-08	0.000288563	0.942706
200958_s_at	SDCBP	6386	syndecan binding protein (syntenin)	309.975	646.352	336.212	461.84		-1.08464	0.604619		1.39951	0.0336988		2.08517	0.0020659		1.37366	0.0550032		0.0667197	0.201616	0.731742	2.34341e-05	0.115109	0.0228438
200959_at	FUS	2521	fusion (involved in t(12;16) in malignant liposarcoma)	134.459	134.21	136.06	192.126		-1.01191	0.973716		-1.43153	0.0962357		-1.00185	0.993561		1.41207	0.0590867		0.236399	0.185139	0.15453	0.144938	0.157881	0.261317
200960_x_at	CLTA	1211	clathrin, light chain (Lca)	1015.31	947.309	1296.24	839.481		-1.2767	0.141891		1.12845	0.0122953		-1.07178	0.347299		-1.5441	0.00214449		0.0119396	0.779016	0.584294	0.00316777	0.30693	0.0127658
200961_at	SEPHS2	22928	selenophosphate synthetase 2	151.823	163.056	202.084	128.166		-1.33105	0.0580943		1.27222	0.0359723		1.07399	0.443265		-1.57673	0.00274554		0.00188255	0.935128	0.301182	0.0626626	0.566752	0.00191471
200962_at	RPL31 /// LOC285260 /// RPL31P4 /// RPL31P10 /// LOC641790 /// LOC646841 /// LOC648737 /// LOC653773 /// LOC727792 /// LOC729646 /// LOC732015	285260 /// 387991 /// 390283 /// 6160 /// 641790 /// 646841 /// 648737 /// 653773 /// 727792 /// 729646 /// 732015	ribosomal protein L31 /// similar to ribosomal protein L31 /// ribosomal protein L31 pseudogene 4 /// ribosomal protein L31 pseudogene 10 /// similar to ribosomal protein L31 /// similar to ribosomal protein L31 /// similar to ribosomal protein L31 /// similar to ribosomal protein L31 /// similar to ribosomal protein L31 /// hypothetical protein LOC729646 /// similar to ribosomal protein L31	51.2165	43.2971	47.983	46.0059		1.06739	0.723698		-1.06256	0.595496		-1.18291	0.211329		-1.04298	0.634826		0.00101958	0.960876	0.243486	0.14022	0.0874662	0.622
200963_x_at	RPL31	6160	ribosomal protein L31	5190.73	5990.3	4317.82	5186.81		1.20216	0.0260168		1.15491	0.000872703		1.15404	0.000506262		1.20126	0.00347653		0.484125	0.00472165	0.486731	0.00116474	0.0073357	0.851222
200964_at	UBE1	7317	ubiquitin-activating enzyme E1 (A1S9T and BN75 temperature sensitivity complementing)	813.186	683.35	687.379	710.371		1.18302	0.275431		-1.03954	0.400533		-1.19	0.124354		1.03345	0.190909		0.0821125	0.615683	0.160861	0.291906	0.345951	0.232935
200965_s_at	ABLIM1	3983	actin binding LIM protein 1	165.263	456.126	282.621	726.382		-1.71012	0.0162515		-1.5925	0.0458251		2.76	0.00438357		2.57017	0.00217187		0.198336	0.00110511	0.758312	2.01527e-07	0.00100317	0.885522
200966_x_at	ALDOA	226	aldolase A, fructose-bisphosphate	4126.6	1460.36	4018.29	2498.51		1.02695	0.81369		-1.71088	0.000583781		-2.82574	0.000203206		-1.60828	0.00328986		0.118741	0.0195921	0.763466	9.88808e-07	0.10581	0.000176732
200967_at	PPIB	5479	peptidylprolyl isomerase B (cyclophilin B)	826.572	701.198	1161.12	798.728		-1.40475	0.0363217		-1.13909	0.100053		-1.1788	0.0698132		-1.45372	0.00315158		0.343932	0.00564656	0.504544	0.000242066	0.0764234	0.168145
200968_s_at	PPIB	5479	peptidylprolyl isomerase B (cyclophilin B)	669.825	561.286	1066.06	645.002		-1.59156	0.0356193		-1.14915	0.171419		-1.19338	0.0229687		-1.65281	0.00915079		0.329214	0.0118728	0.479253	0.000807578	0.110179	0.0814925
200969_at	SERP1	27230	stress-associated endoplasmic reticulum protein 1	62.244	187.227	55.5103	144.724		1.12131	0.536859		1.29369	0.0640404		3.00796	0.00216266		2.60716	0.00123565		0.0344708	0.049308	0.9301	3.08895e-09	0.00448405	0.59122
200970_s_at	SERP1	27230	stress-associated endoplasmic reticulum protein 1	79.8804	126.156	72.7566	123.714		1.09791	0.763075		1.01974	0.914262		1.57931	0.0474551		1.70038	0.0205659		0.0084432	0.730725	0.769634	4.86235e-05	0.00430313	0.853831
200971_s_at	SERP1	27230	stress-associated endoplasmic reticulum protein 1	650.748	437.17	519.508	404.807		1.25262	0.0425052		1.07995	0.542291		-1.48855	0.0031865		-1.28335	0.067123		0.133191	0.101594	0.692471	0.000220411	0.0363652	0.487156
200972_at	TSPAN3	10099	tetraspanin 3	406.807	503.829	459.217	592.702		-1.12883	0.368304		-1.17639	0.329684		1.2385	0.136358		1.29068	0.0882921		0.180242	0.250991	0.463421	0.0160521	0.00358757	0.930213
200973_s_at	TSPAN3	10099	tetraspanin 3	292.784	318.351	311.442	325.01		-1.06373	0.741581		-1.02092	0.879516		1.08732	0.539537		1.04356	0.614711		0.0394732	0.775017	0.105188	0.379865	0.0111158	0.918519
200974_at	ACTA2	59	actin, alpha 2, smooth muscle, aorta	114.233	90.3019	92.522	70.6007		1.23466	0.0110482		1.27905	0.0188018		-1.26501	0.0212788		-1.3105	0.00426322		0.428815	0.00146296	0.502958	0.000119544	0.0024561	0.895644
200975_at	PPT1	5538	palmitoyl-protein thioesterase 1 (ceroid-lipofuscinosis, neuronal 1, infantile)	212.901	236.295	302.343	173.476		-1.42011	0.122462		1.36212	0.0468506		1.10988	0.388909		-1.74285	0.00967292		0.00355945	0.905886	0.256991	0.0529872	0.549343	0.00112602
200976_s_at	TAX1BP1	8887	Tax1 (human T-cell leukemia virus type I) binding protein 1	181.053	322.06	220.894	287.41		-1.22005	0.395673		1.12056	0.302076		1.77881	0.0170206		1.30112	0.034237		0.00172876	0.908289	0.731088	0.000316217	0.101526	0.189321
200977_s_at	TAX1BP1	8887	Tax1 (human T-cell leukemia virus type I) binding protein 1	146.122	317.604	149.088	306.245		-1.0203	0.943417		1.03709	0.733921		2.17356	0.00478788		2.05413	0.00402744		0.000253019	0.930926	0.932228	7.58741e-08	0.00132994	0.872315
200978_at	MDH1	4190	malate dehydrogenase 1, NAD (soluble)	982.406	929.858	1092.65	752.611		-1.11222	0.385328		1.23551	0.00806788		-1.05651	0.504406		-1.45181	0.00157161		0.066366	0.470661	0.525032	0.00702986	0.289835	0.0362561
200979_at	MAP3K15	389840	Mitogen-activated protein kinase kinase kinase 15	42.2187	35.2221	40.5798	38.8063		1.04039	0.816326		-1.10176	0.579349		-1.19864	0.255298		-1.0457	0.706877		0.0226319	0.80643	0.19169	0.190322	0.0700046	0.688829
200980_s_at	PDHA1	5160	pyruvate dehydrogenase (lipoamide) alpha 1	571.249	385.906	651.168	355.719		-1.1399	0.0973117		1.08486	0.404868		-1.48028	0.00644332		-1.83057	0.00163545		0.000342787	0.935128	0.910074	8.78776e-07	0.0413136	0.197504
200981_x_at	FGB /// GNAS	2244 /// 2778	fibrinogen beta chain /// GNAS complex locus	1894.57	1433.62	1746.84	2136.58		1.08457	0.325207		-1.49034	0.00025319		-1.32153	0.00478942		1.22311	0.0040176		0.375756	0.0758522	0.0147642	0.627628	0.568414	0.000446817
200982_s_at	ANXA6	309	annexin A6	97.1431	59.7909	96.1318	53.8405		1.01052	0.958662		1.11052	0.214246		-1.62471	0.00599159		-1.78549	0.00379145		0.0135899	0.506535	0.910638	8.23209e-07	0.00714849	0.720419
200983_x_at	CD59	966	CD59 molecule, complement regulatory protein	578.196	599.667	350.809	904.187		1.64818	0.0394961		-1.50782	0.0340007		1.03713	0.827739		2.57744	0.00104107		0.000875917	0.946467	0.49256	0.00568034	0.422208	0.000299237
200984_s_at	CD59	966	CD59 molecule, complement regulatory protein	338.177	406.903	166.851	548.095		2.02682	0.0338789		-1.34699	0.0484766		1.20323	0.255013		3.28494	0.000521211		0.0230038	0.609573	0.605573	0.000687037	0.323394	3.71835e-05
200985_s_at	CD59	966	CD59 molecule, complement regulatory protein	261.494	471.585	138.012	669.726		1.89472	0.0983932		-1.42016	0.018463		1.80343	0.035336		4.85268	0.000245015		0.00371395	0.802429	0.793324	1.10775e-05	0.165186	0.000116067
200986_at	SERPING1	710	serpin peptidase inhibitor, clade G (C1 inhibitor), member 1, (angioedema, hereditary)	18.5205	16.5751	20.5036	19.1838		-1.10707	0.439904		-1.15738	0.263667		-1.11737	0.218872		-1.0688	0.574111		0.308128	0.251439	0.14715	0.260676	0.0092247	0.913965
200987_x_at	PSME3	10197	proteasome (prosome, macropain) activator subunit 3 (PA28 gamma; Ki)	334.472	178.205	277.015	167.732		1.20741	0.260534		1.06243	0.61517		-1.8769	0.00604703		-1.65153	0.00585551		0.0371456	0.291227	0.874514	4.22249e-06	0.0111802	0.663838
200988_s_at	PSME3	10197	proteasome (prosome, macropain) activator subunit 3 (PA28 gamma; Ki)	47.2976	45.1215	50.7479	39.7811		-1.07295	0.672261		1.13424	0.097526		-1.04823	0.658953		-1.27568	0.0170784		0.0346429	0.715042	0.409883	0.0390667	0.187202	0.328829
200989_at	HIF1A	3091	hypoxia-inducible factor 1, alpha subunit (basic helix-loop-helix transcription factor)	702.378	1262.76	548.476	487.17		1.2806	0.252316		2.59202	0.000155754		1.79783	0.00282573		-1.12584	0.28719		0.679755	0.000299189	0.0862514	0.0604435	0.195747	9.5224e-05
200990_at	TRIM28	10155	tripartite motif-containing 28	553.426	380.23	686.852	608.561		-1.24109	0.090564		-1.60051	0.0146641		-1.4555	0.0305433		-1.12865	0.194849		0.555063	0.00137483	0.256542	0.00346833	0.067349	0.217968
200991_s_at	SNX17	9784	sorting nexin 17	533.125	352.453	513.876	353.492		1.03746	0.823618		-1.00295	0.980524		-1.51261	0.0195903		-1.45371	0.00527703		0.00113505	0.912496	0.870733	5.06782e-05	0.00221219	0.912143
200992_at	IPO7	10527	importin 7	284.968	536.246	327.996	541.709		-1.15099	0.538194		-1.01019	0.967822		1.88177	0.026188		1.65157	0.018085		0.0110617	0.702679	0.798204	5.73971e-05	0.0105698	0.755489
200993_at	IPO7	10527	importin 7	189.901	334.387	189.184	332.014		1.00379	0.988392		1.00715	0.965979		1.76085	0.0189011		1.75498	0.00450293		9.17531e-05	0.971672	0.882617	3.94157e-06	7.72904e-06	0.994678
200994_at	IPO7	10527	Importin 7	131.631	195.291	144.174	214.336		-1.09529	0.601917		-1.09752	0.229512		1.48363	0.00896553		1.48664	0.0130949		0.0464894	0.244808	0.838318	5.54659e-06	5.51626e-06	0.996151
200995_at	IPO7	10527	Importin 7	42.0073	80.8779	45.6814	85.5108		-1.08746	0.726497		-1.05728	0.582327		1.92533	0.00630507		1.8719	0.00611956		0.0103412	0.51122	0.906478	2.15847e-07	0.000436856	0.939539
200996_at	ACTR3	10096	ARP3 actin-related protein 3 homolog (yeast)	666.832	452.181	342.696	570.033		1.94584	0.0559222		-1.26063	0.0329828		-1.4747	0.0467413		1.66338	0.00297821		0.0908145	0.497981	0.0137807	0.657421	0.765473	8.3617e-05
200997_at	RBM4	5936	RNA binding motif protein 4	379.873	220.787	333.428	325.948		1.13929	0.483596		-1.4763	0.00339005		-1.72054	0.00808012		-1.02295	0.766407		0.142502	0.206081	0.40134	0.00924889	0.339492	0.00244227
200998_s_at	CKAP4	10970	cytoskeleton-associated protein 4	207.888	342.601	142.203	322.296		1.46191	0.0131031		1.063	0.68304		1.64801	0.0157365		2.26645	0.000718237		0.0758892	0.0628384	0.826073	8.78437e-07	0.0483015	0.0818551
200999_s_at	CKAP4	10970	cytoskeleton-associated protein 4	395.842	408.684	208.746	380.492		1.89629	0.0352619		1.0741	0.43695		1.03244	0.768882		1.82275	0.00331779		0.330686	0.0291069	0.3261	0.00765638	0.263558	0.00330053
201000_at	AARS	16	alanyl-tRNA synthetase	700.574	553.793	635.189	282.824		1.10294	0.0834096		1.95808	0.00132802		-1.26505	0.0202566		-2.24588	0.000858281		0.335336	0.00252867	0.493489	9.40391e-05	0.149112	0.000504419
201001_s_at	UBE2V1 /// Kua-UEV	387522 /// 7335	ubiquitin-conjugating enzyme E2 variant 1 /// ubiquitin-conjugating enzyme E2 variant 1	268.034	95.904	210.823	115.382		1.27137	0.270931		-1.2031	0.287149		-2.79482	0.00276283		-1.82717	0.0148509		1.01601e-05	0.988717	0.867292	1.35776e-06	0.0589222	0.0523363
201002_s_at	UBE2V1 /// Kua-UEV	387522 /// 7335	ubiquitin-conjugating enzyme E2 variant 1 /// ubiquitin-conjugating enzyme E2 variant 1	369.793	190.282	357.628	242.914		1.03402	0.835188		-1.2766	0.0713491		-1.94339	0.00427513		-1.47224	0.0172576		0.0470081	0.236418	0.811504	6.1236e-06	0.0566103	0.143022
201003_x_at	RNPEP /// UBE2V1 /// Kua /// Kua-UEV /// LOC730052 /// LOC732137	387521 /// 387522 /// 6051 /// 730052 /// 732137 /// 7335	arginyl aminopeptidase (aminopeptidase B) /// ubiquitin-conjugating enzyme E2 variant 1 /// ubiquitin-conjugating enzyme variant Kua /// ubiquitin-conjugating enzyme E2 variant 1 /// similar to ubiquitin-conjugating enzyme E2 variant 1 isoform d /// similar to ubiquitin-conjugating enzyme E2 variant 1 isoform d	452.34	235.093	363.656	222.705		1.24387	0.193717		1.05562	0.684165		-1.92409	0.00620708		-1.6329	0.00627881		0.0415914	0.223136	0.861808	2.02462e-06	0.0177063	0.504059
201004_at	SSR4	6748	signal sequence receptor, delta (translocon-associated protein delta)	1146.37	1060.71	888.768	949.846		1.28984	0.175481		1.11672	0.246514		-1.08076	0.501905		1.06872	0.380206		0.511525	0.0679655	0.000529889	0.96029	0.0877913	0.556722
201005_at	CD9	928	CD9 molecule	275.787	326.14	249.159	402.519		1.10687	0.363811		-1.23419	0.0607871		1.18258	0.142891		1.61551	0.00215232		0.0392817	0.483391	0.684894	0.00050734	0.159045	0.0570442
201006_at	PRDX2	7001	peroxiredoxin 2	29.2284	25.9832	25.9822	21.8984		1.12494	0.5252		1.18653	0.171704		-1.12489	0.397816		-1.18649	0.107398		0.285992	0.171708	0.265808	0.0853475	0.00906391	0.892053
201007_at	HADHB	3032	hydroxyacyl-Coenzyme A dehydrogenase/3-ketoacyl-Coenzyme A thiolase/enoyl-Coenzyme A hydratase (trifunctional protein), beta subunit	692.093	674.797	738.877	490.82		-1.0676	0.485342		1.37484	0.00496317		-1.02563	0.714925		-1.50539	0.00270471		0.204591	0.115982	0.399262	0.00825985	0.31163	0.0060743
201008_s_at	TXNIP	10628	thioredoxin interacting protein	26.066	43.1746	31.3148	37.0395		-1.20137	0.425641		1.16564	0.451315		1.65636	0.0564242		1.18281	0.210276		0.000379366	0.964811	0.523978	0.00677753	0.131361	0.192778
201009_s_at	TXNIP	10628	thioredoxin interacting protein	66.9465	103.236	76.5912	74.2077		-1.14407	0.532106		1.39118	0.0412847		1.54207	0.0213707		-1.03212	0.819361		0.11153	0.385701	0.256672	0.0734212	0.34388	0.0311146
201010_s_at	TXNIP	10628	thioredoxin interacting protein	37.1982	95.6545	60.3956	63.9944		-1.62362	0.023724		1.49473	0.0509951		2.57148	0.00157099		1.05959	0.704075		0.00100019	0.938213	0.509678	0.00445724	0.398755	8.03239e-05
201011_at	RPN1	6184	ribophorin I	147.794	121.341	163.343	130.462		-1.10521	0.304432		-1.07517	0.495691		-1.21801	0.113154		-1.25203	0.0103678		0.10423	0.282322	0.639749	0.00132078	0.00272764	0.929511
201012_at	ANXA1	301	annexin A1	662.067	1917.02	1860.81	2203.53		-2.81061	0.00830596		-1.14945	0.0698648		2.89551	0.00119229		1.18417	0.00825412		0.319699	0.00646026	0.43547	0.000461693	0.229286	2.99891e-06
201013_s_at	PAICS	10606	phosphoribosylaminoimidazole carboxylase, phosphoribosylaminoimidazole succinocarboxamide synthetase	364.31	208.84	378.519	224.797		-1.039	0.807883		-1.07641	0.429032		-1.74444	0.0043715		-1.68383	0.0045379		0.0110861	0.551877	0.921967	6.02569e-07	0.000993198	0.917491
201014_s_at	PAICS	10606	phosphoribosylaminoimidazole carboxylase, phosphoribosylaminoimidazole succinocarboxamide synthetase	368.03	127.191	278.144	146.65		1.32316	0.113506		-1.15298	0.387399		-2.89351	0.00177278		-1.89666	0.00819091		0.00187815	0.843575	0.891841	1.31726e-06	0.0548885	0.0808102
201015_s_at	JUP	3728	junction plakoglobin	66.6002	274.435	239.467	504.853		-3.59559	0.00693626		-1.83961	0.00596538		4.12063	0.00179106		2.10824	0.000317483		0.384604	1.5789e-05	0.547392	2.85669e-07	0.0526009	0.000651024
201016_at	EIF1AX	1964	eukaryotic translation initiation factor 1A, X-linked	40.6029	32.6257	31.9618	34.478		1.27036	0.369728		-1.05677	0.500014		-1.2445	0.243278		1.07873	0.108781		0.0711355	0.62383	0.0706243	0.459651	0.299755	0.214557
201017_at	EIF1AX	1964	eukaryotic translation initiation factor 1A, X-linked	44.9173	81.718	50.8858	86.0104		-1.13288	0.444508		-1.05253	0.746198		1.8193	0.0143878		1.69026	0.00461567		0.0192761	0.532916	0.870518	1.23002e-05	0.00373355	0.852217
201018_at	EIF1AX	1964	eukaryotic translation initiation factor 1A, X-linked	38.4649	72.7721	61.0011	71.6187		-1.58589	0.0278592		1.0161	0.904842		1.89191	0.00561155		1.17406	0.0413098		0.132871	0.121129	0.583218	0.00043267	0.208462	0.00411177
201019_s_at	EIF1AX /// EIF1AP1	1964 /// 280661	eukaryotic translation initiation factor 1A, X-linked /// eukaryotic translation initiation factor 1A pseudogene 1	205.431	231.879	180.55	256.978		1.13781	0.630032		-1.10824	0.429475		1.12874	0.440302		1.42331	0.0459016		9.52696e-05	0.983374	0.453967	0.010651	0.108601	0.342289
201020_at	YWHAH	7533	tyrosine 3-monooxygenase/tryptophan 5-monooxygenase activation protein, eta polypeptide	139.528	95.4177	118.804	115.271		1.17444	0.127273		-1.20806	0.132384		-1.46229	0.0239088		-1.03065	0.616168		0.0163961	0.775503	0.441894	0.0191717	0.321365	0.0393897
201021_s_at	DSTN	11034	destrin (actin depolymerizing factor)	1414.52	649.842	825.227	708.36		1.71409	0.0127812		-1.09005	0.53081		-2.17671	0.00255105		-1.16498	0.151371		0.0901936	0.269455	0.579427	0.00144645	0.261491	0.0026762
201022_s_at	DSTN	11034	destrin (actin depolymerizing factor)	2895.63	2105.47	1827.3	2119.73		1.58465	0.0311604		-1.00677	0.954441		-1.37529	0.0189745		1.16003	0.0877935		0.326701	0.128724	0.06195	0.448723	0.466537	0.010609
201023_at	TAF7	6879	TAF7 RNA polymerase II, TATA box binding protein (TBP)-associated factor, 55kDa	175.709	162.274	145.509	214.358		1.20755	0.375737		-1.32096	0.0694122		-1.0828	0.621133		1.47316	0.0159234		0.0485901	0.630688	0.184259	0.194877	0.423904	0.0238177
201024_x_at	EIF5B	9669	eukaryotic translation initiation factor 5B	107.683	242.401	103.462	225.656		1.0408	0.784314		1.0742	0.300234		2.25107	0.00115575		2.18106	0.0011765		0.00527776	0.495265	0.971516	2.66497e-09	0.000382964	0.918568
201025_at	EIF5B	9669	eukaryotic translation initiation factor 5B	22.4154	29.9462	22.2833	35.0112		1.00593	0.966849		-1.16913	0.21855		1.33597	0.0708845		1.57119	0.00213431		0.0434573	0.360693	0.777352	3.54079e-05	0.0371856	0.44748
201026_at	EIF5B	9669	eukaryotic translation initiation factor 5B	16.1725	21.6276	14.8928	19.4747		1.08593	0.771484		1.11055	0.335682		1.33731	0.040778		1.30766	0.134563		0.0677578	0.407535	0.571386	0.00360795	0.00091946	0.958516
201027_s_at	EIF5B	9669	eukaryotic translation initiation factor 5B	57.6912	112.598	65.4735	121.768		-1.1349	0.260534		-1.08144	0.313254		1.95174	0.000655281		1.85981	0.00254398		0.0227937	0.178847	0.94716	1.58279e-08	0.00132661	0.855538
201028_s_at	CD99	4267	CD99 molecule	225.667	158.413	282.654	275.915		-1.25253	0.0993485		-1.74175	0.0101125		-1.42455	0.0312958		-1.02443	0.822313		0.646712	0.000665202	0.132295	0.0419371	0.100666	0.0767877
201029_s_at	CD99	4267	CD99 molecule	516.073	372.841	658.438	716.934		-1.27586	0.17246		-1.9229	0.00217643		-1.38416	0.0281756		1.08884	0.383359		0.738237	0.000335238	0.0455649	0.153067	0.133133	0.020241
201030_x_at	LDHB	3945	lactate dehydrogenase B	3326.22	3316.81	3299.2	3251.34		1.00819	0.952759		1.02014	0.858067		-1.00284	0.9814		-1.01472	0.757142		0.0125993	0.894028	0.00423634	0.776643	0.00193216	0.973707
201031_s_at	HNRPH1	3187	heterogeneous nuclear ribonucleoprotein H1 (H)	161.433	200.456	191.081	258.621		-1.18366	0.444001		-1.29016	0.0279636		1.24173	0.0765264		1.35346	0.0560154		0.320193	0.0179262	0.445381	0.00123846	0.0122671	0.764576
201032_at	BLCAP	10904	bladder cancer associated protein	157.601	175.59	131.041	122.884		1.20268	0.0735727		1.4289	0.023117		1.11414	0.216778		-1.06638	0.503317		0.737389	0.00225358	0.00432601	0.816534	0.0669604	0.392247
201033_x_at	RPLP0	6175	ribosomal protein, large, P0	7074.12	6524.6	6954.21	6714.12		1.01724	0.758779		-1.02905	0.400427		-1.08422	0.0878543		-1.03576	0.187318		0.0123882	0.908023	0.500038	0.167109	0.0777111	0.82749
201034_at	ADD3	120	adducin 3 (gamma)	14.4683	401.217	86.3224	268.732		-5.9663	0.00824847		1.493	0.0196143		27.7307	0.000105677		3.11312	0.00278254		0.0451807	0.227045	0.764144	5.37385e-06	0.183877	1.17271e-09
201035_s_at	HADH	3033	hydroxyacyl-Coenzyme A dehydrogenase	72.0886	41.8251	73.1486	45.8741		-1.0147	0.915727		-1.09681	0.255327		-1.72357	0.00341052		-1.59455	0.00342993		0.01292	0.507184	0.927214	6.64307e-07	0.00549195	0.758723
201036_s_at	HADH	3033	hydroxyacyl-Coenzyme A dehydrogenase	53.6058	42.4372	64.6234	43.5718		-1.20553	0.0556587		-1.02674	0.83579		-1.26318	0.00554909		-1.48315	0.0169846		0.0702786	0.290613	0.748711	0.000215787	0.0489565	0.434822
201037_at	PFKP	5214	phosphofructokinase, platelet	1102.49	256.274	890.249	528.323		1.23841	0.117716		-2.06156	0.00203979		-4.302	0.0010509		-1.68505	0.000831656		0.0795204	0.108589	0.738059	8.66735e-06	0.165243	1.03666e-05
201038_s_at	ANP32A	8125	Acidic (leucine-rich) nuclear phosphoprotein 32 family, member A	48.6634	45.621	58.303	69.9634		-1.19809	0.427109		-1.53358	0.0136872		-1.06669	0.631828		1.2	0.185292		0.628375	0.00568224	0.0206079	0.495415	0.0905713	0.290342
201039_s_at	RAD23A	5886	RAD23 homolog A (S. cerevisiae)	154.41	96.9332	132.241	86.7211		1.16763	0.214337		1.11776	0.393155		-1.59295	0.014162		-1.5249	0.00755557		0.0715441	0.160167	0.816205	1.31103e-05	0.00197476	0.901662
201040_at	GNAI2	2771	guanine nucleotide binding protein (G protein), alpha inhibiting activity polypeptide 2	81.0571	88.0703	84.7855	89.2846		-1.046	0.73834		-1.01379	0.89558		1.08652	0.382995		1.05306	0.46004		0.032662	0.789662	0.197601	0.271659	0.0106556	0.921613
201041_s_at	DUSP1	1843	dual specificity phosphatase 1	1187.68	239.971	804.796	427.905		1.47576	0.0686963		-1.78315	0.113727		-4.94929	0.00823341		-1.88078	0.00748117		0.0164701	0.568459	0.748974	2.38487e-05	0.140879	0.00270597
201042_at	TGM2	7052	transglutaminase 2 (C polypeptide, protein-glutamine-gamma-glutamyltransferase)	470.996	441.977	288.744	275.772		1.63119	0.0244732		1.60269	0.00137748		-1.06566	0.342829		-1.04704	0.483885		0.942284	1.63676e-06	0.0120606	0.320664	0.000312132	0.952321
201043_s_at	ANP32A	8125	acidic (leucine-rich) nuclear phosphoprotein 32 family, member A	93.3205	42.1484	82.1917	63.3493		1.1354	0.506115		-1.50301	0.00282348		-2.2141	0.00298915		-1.29744	0.0248139		0.0799749	0.181113	0.685126	6.92556e-05	0.175748	0.00203342
201044_x_at	DUSP1	1843	dual specificity phosphatase 1	147.768	44.2702	112.038	53.4268		1.31891	0.130332		-1.20683	0.270294		-3.33786	0.000598067		-2.09704	0.010032		0.000122433	0.954858	0.904758	1.83964e-07	0.0516241	0.0221615
201045_s_at	RAB6A	5870	RAB6A, member RAS oncogene family	24.9855	25.7196	27.4249	26.9181		-1.09763	0.607366		-1.0466	0.712803		1.02938	0.824625		-1.01883	0.851912		0.120122	0.511619	0.000717945	0.815919	0.015331	0.885108
201046_s_at	RAD23A	5886	RAD23 homolog A (S. cerevisiae)	345.109	334.03	345.374	249.819		-1.00077	0.994603		1.33709	0.00813971		-1.03317	0.523874		-1.3825	0.0126477		0.303008	0.0628397	0.343658	0.0157211	0.229364	0.0527701
201047_x_at	RAB6A	5870	RAB6A, member RAS oncogene family	231.439	290.105	207.493	285.78		1.11541	0.735592		1.01513	0.863711		1.25348	0.21194		1.3773	0.0405871		0.0234969	0.710102	0.55924	0.00835686	0.0166423	0.80506
201048_x_at	RAB6A	5870	RAB6A, member RAS oncogene family	20.6944	19.2473	18.2089	20.2395		1.1365	0.474847		-1.05155	0.692027		-1.07518	0.61154		1.11151	0.214833		0.0167517	0.874404	0.00664334	0.966804	0.191063	0.553101
201049_s_at	RPS18	6222	ribosomal protein S18	5844.22	5670.5	5164.62	4743.28		1.13159	0.197496		1.19548	0.00801936		-1.03064	0.338072		-1.08883	0.180231		0.709637	0.0145549	0.0961184	0.202045	0.0218212	0.804107
201050_at	PLD3	23646	phospholipase D family, member 3	173.053	222.489	201.677	231.747		-1.1654	0.159932		-1.04161	0.685023		1.28567	0.0271222		1.1491	0.104052		0.125159	0.279348	0.590713	0.0041879	0.0489142	0.609449
201051_at	ANP32A	8125	acidic (leucine-rich) nuclear phosphoprotein 32 family, member A	274.787	145.551	294.124	283.949		-1.07037	0.665434		-1.95086	0.00349268		-1.88792	0.00949553		-1.03583	0.653842		0.423645	0.00804222	0.27625	0.00837314	0.221292	0.00288313
201052_s_at	PSMF1	9491	proteasome (prosome, macropain) inhibitor subunit 1 (PI31)	384.737	214.505	316.129	225.183		1.21703	0.191063		-1.04978	0.396887		-1.79361	0.0035838		-1.40388	0.0024543		0.0133215	0.569204	0.87413	3.43324e-06	0.0615233	0.124064
201053_s_at	PSMF1	9491	proteasome (prosome, macropain) inhibitor subunit 1 (PI31)	106.276	101.937	92.749	93.5563		1.14584	0.418249		1.08958	0.253313		-1.04256	0.637538		1.0087	0.92532		0.361481	0.171112	0.00837042	0.827985	0.0194666	0.857173
201054_at	HNRPA0	10949	heterogeneous nuclear ribonucleoprotein A0	283.521	300.651	319.945	411.817		-1.12847	0.209691		-1.36975	0.0184955		1.06042	0.412428		1.28715	0.0347168		0.522695	0.00621981	0.230984	0.024068	0.0896113	0.265252
201055_s_at	HNRPA0	10949	heterogeneous nuclear ribonucleoprotein A0	54.3859	49.8674	62.9133	74.2151		-1.15679	0.48595		-1.48825	0.0116546		-1.09061	0.531497		1.17964	0.134696		0.615702	0.0162979	0.0110701	0.715757	0.114107	0.314833
201056_at	GOLGB1	2804	Golgi autoantigen, golgin subfamily b, macrogolgin (with transmembrane signal), 1	26.289	86.154	29.6033	86.0281		-1.12607	0.319882		1.00146	0.989367		3.27719	0.000833095		2.90603	0.000357634		0.00198073	0.60739	0.983549	2.12489e-10	0.00279756	0.597147
201057_s_at	GOLGB1	2804	golgi autoantigen, golgin subfamily b, macrogolgin (with transmembrane signal), 1	56.1253	177.927	55.9013	164.367		1.00401	0.989215		1.0825	0.185896		3.17018	0.0027464		2.94031	0.000197832		0.00176049	0.701795	0.972072	1.38528e-09	0.00110534	0.818501
201058_s_at	MYL9	10398	myosin, light chain 9, regulatory	52.5334	31.9621	21.9473	30.0091		2.39362	0.00263955		1.06508	0.56894		-1.64362	0.00465065		1.36732	0.0109158		0.477513	0.0184155	0.0235532	0.486531	0.455953	1.27242e-05
201059_at	CTTN	2017	cortactin	190.37	280.259	224.41	237.689		-1.17881	0.0500083		1.1791	0.0644487		1.47218	0.00297986		1.05917	0.363616		0.0066248	0.852308	0.572879	0.00524212	0.31471	0.0250829
201060_x_at	STOM	2040	stomatin	182.768	166.594	200.563	179.247		-1.09736	0.449996		-1.07595	0.825323		-1.09708	0.74711		-1.11891	0.369804		0.051844	0.718993	0.0800464	0.501953	0.000739413	0.979832
201061_s_at	STOM	2040	stomatin	270.491	515.924	276.582	319.895		-1.02252	0.892806		1.61279	0.0156474		1.90736	0.00424134		1.1566	0.283526		0.216707	0.0692101	0.478198	0.0022443	0.191151	0.0206949
201062_at	STOM	2040	stomatin	11.8796	12.051	12.5573	11.2959		-1.05705	0.685756		1.06685	0.515781		1.01443	0.813458		-1.11167	0.336066		0.00675888	0.906484	0.0795816	0.365081	0.137226	0.585659
201063_at	RCN1	5954	reticulocalbin 1, EF-hand calcium binding domain	389.593	621.909	253.432	383.997		1.53727	0.0611519		1.61957	0.000861351		1.5963	0.000505635		1.51519	0.013192		0.505799	1.0914e-05	0.457046	2.16303e-06	0.00159349	0.85238
201064_s_at	PABPC4	8761	poly(A) binding protein, cytoplasmic 4 (inducible form)	241.226	147.975	194.627	177.125		1.23943	0.160214		-1.19699	0.153455		-1.63018	0.00630251		-1.09881	0.381819		0.000786135	0.953107	0.565424	0.00741118	0.258917	0.0549051
201065_s_at	GTF2I /// GTF2IP1 /// LOC732437	2969 /// 2970 /// 732437	general transcription factor II, i /// general transcription factor II, i, pseudogene 1 /// similar to general transcription factor II, i isoform 1	198.136	227.07	390.094	387.151		-1.96881	0.010946		-1.70499	0.00103776		1.14603	0.120298		-1.0076	0.878421		0.948435	6.30315e-07	0.0108641	0.342414	0.0135702	0.454253
201066_at	CYC1	1537	cytochrome c-1	774.674	399.279	981.89	348.946		-1.26749	0.0543742		1.14424	0.0836549		-1.94018	0.000697405		-2.81387	0.000521211		0.000807343	0.850893	0.941927	1.82882e-08	0.0451907	0.00813918
201067_at	---	---	---	73.8932	185.031	93.8495	130.828		-1.27007	0.0901956		1.41431	0.0107161		2.50403	0.000833095		1.39401	0.014795		0.0185936	0.551233	0.778249	2.41981e-05	0.170847	0.000945836
201068_s_at	PSMC2	5701	proteasome (prosome, macropain) 26S subunit, ATPase, 2	467.247	346.97	407.06	362.032		1.14786	0.511143		-1.04341	0.678723		-1.34665	0.092637		-1.12437	0.10481		0.0145978	0.810501	0.507519	0.0195397	0.0959652	0.503251
201069_at	MMP2	4313	matrix metallopeptidase 2 (gelatinase A, 72kDa gelatinase, 72kDa type IV collagenase)	143.082	269.032	34.6253	99.2405		4.1323	0.00101834		2.71091	0.0014504		1.88026	0.00894899		2.86613	0.000475383		0.644329	6.09577e-08	0.32264	4.04431e-07	0.0202087	0.0297721
201070_x_at	SF3B1	23451	splicing factor 3b, subunit 1, 155kDa	74.2979	135.117	90.0845	197.514		-1.21248	0.130209		-1.4618	0.00652483		1.81858	0.0026207		2.19254	0.000968881		0.154332	0.00108703	0.805923	4.09336e-08	0.0147323	0.308539
201071_x_at	SF3B1	23451	splicing factor 3b, subunit 1, 155kDa	288.193	472.637	376.02	570.056		-1.30475	0.307744		-1.20612	0.0334956		1.64	0.0252847		1.51602	0.00622621		0.169011	0.059882	0.702399	8.97251e-05	0.00523171	0.839528
201072_s_at	SMARCC1	6599	SWI/SNF related, matrix associated, actin dependent regulator of chromatin, subfamily c, member 1	35.4152	32.8205	35.3675	40.2932		1.00135	0.989531		-1.22769	0.0201241		-1.07906	0.261782		1.13927	0.0609724		0.401571	0.133672	0.0213145	0.688624	0.308183	0.182806
201073_s_at	SMARCC1	6599	SWI/SNF related, matrix associated, actin dependent regulator of chromatin, subfamily c, member 1	47.6364	38.5341	46.6806	50.1397		1.02048	0.909091		-1.30118	0.0251361		-1.23622	0.047122		1.0741	0.479919		0.301519	0.16957	0.0726122	0.393473	0.29543	0.126967
201074_at	SMARCC1	6599	SWI/SNF related, matrix associated, actin dependent regulator of chromatin, subfamily c, member 1	94.4514	76.928	61.4983	91.6038		1.53584	0.0991544		-1.19077	0.0785025		-1.22779	0.0542323		1.48953	0.0240026		0.0531427	0.623776	0.0686888	0.393625	0.670296	0.00104046
201075_s_at	SMARCC1	6599	SWI/SNF related, matrix associated, actin dependent regulator of chromatin, subfamily c, member 1	71.3263	46.2627	62.3498	65.9436		1.14397	0.146508		-1.42542	0.0433872		-1.54177	0.0202182		1.05764	0.54377		0.14566	0.344231	0.241314	0.104352	0.406176	0.0236988
201076_at	NHP2L1	4809	NHP2 non-histone chromosome protein 2-like 1 (S. cerevisiae)	164.523	135.616	159.161	110.139		1.03369	0.832333		1.23131	0.0619426		-1.21315	0.0385337		-1.44508	0.0226402		0.142894	0.20881	0.622519	0.00225176	0.0604553	0.486395
201077_s_at	NHP2L1	4809	NHP2 non-histone chromosome protein 2-like 1 (S. cerevisiae)	516.829	243.458	438.656	243.056		1.17821	0.0829849		1.00165	0.984221		-2.12286	0.000418007		-1.80475	0.00126153		0.0110202	0.355607	0.959673	9.64244e-09	0.0140192	0.320132
201078_at	TM9SF2	9375	transmembrane 9 superfamily member 2	243.45	239.69	256.317	275.944		-1.05285	0.636918		-1.15125	0.367332		-1.01568	0.923134		1.07657	0.345543		0.220878	0.369674	0.0174318	0.706573	0.0410519	0.791981
201079_at	SYNGR2	9144	synaptogyrin 2	165.348	252.209	398.807	393.233		-2.41193	0.0107008		-1.55916	0.00881901		1.52532	0.0116274		-1.01418	0.881701		0.782834	4.0695e-05	0.0801719	0.0372272	0.0916135	0.0169657
201080_at	PIP5K2B	8396	Phosphatidylinositol-4-phosphate 5-kinase, type II, beta	120.061	110.55	107.305	103.715		1.11888	0.443863		1.0659	0.37434		-1.08604	0.368217		-1.03461	0.617951		0.264093	0.331056	0.122765	0.378777	0.0212619	0.870757
201081_s_at	PIP5K2B	8396	phosphatidylinositol-4-phosphate 5-kinase, type II, beta	65.9913	46.5515	60.1599	46.4448		1.09693	0.677799		1.0023	0.986622		-1.4176	0.0665599		-1.2953	0.0227575		0.0129305	0.731015	0.697008	0.000694452	0.0153632	0.760043
201082_s_at	DCTN1	1639	dynactin 1 (p150, glued homolog, Drosophila)	81.5358	91.2949	58.2055	81.2111		1.40083	0.0607985		1.12417	0.408798		1.11969	0.275707		1.39525	0.0369688		0.329417	0.0417987	0.359498	0.00934625	0.0874389	0.323742
201083_s_at	BCLAF1	9774	BCL2-associated transcription factor 1	8.07705	9.91101	8.75766	11.607		-1.08426	0.54149		-1.17112	0.244857		1.22706	0.129497		1.32535	0.0357218		0.148956	0.18225	0.552684	0.00379281	0.0138778	0.797638
201084_s_at	BCLAF1	9774	BCL2-associated transcription factor 1	121.503	223.817	131.628	272.672		-1.08333	0.710081		-1.21828	0.295776		1.84207	0.00586587		2.07154	0.015495		0.0410966	0.262655	0.833862	4.35156e-06	0.00640875	0.758723
201085_s_at	SON	6651	SON DNA binding protein	32.0643	43.1465	36.0858	52.9324		-1.12542	0.269053		-1.22681	0.015275		1.34562	0.0072583		1.46685	0.00412303		0.183806	0.0148718	0.742306	9.71155e-06	0.0119458	0.679035
201086_x_at	SON	6651	SON DNA binding protein	157.063	201.752	139.919	186.688		1.12252	0.488502		1.08069	0.119941		1.28453	0.0352919		1.33426	0.0130726		0.0919746	0.267594	0.741902	0.000354499	0.00368683	0.905773
201087_at	PXN	5829	paxillin	107.456	72.0127	71.8156	72.6892		1.49627	0.0797594		-1.00939	0.913842		-1.49218	0.017871		1.01216	0.833479		0.224095	0.124073	0.295185	0.0237664	0.333111	0.00840946
201088_at	KPNA2 /// LOC728860	3838 /// 728860	karyopherin alpha 2 (RAG cohort 1, importin alpha 1) /// similar to Importin alpha-2 subunit (Karyopherin alpha-2 subunit) (SRP1-alpha) (RAG cohort protein 1)	580.606	246.396	581.645	407.433		-1.00179	0.991302		-1.65357	0.0343139		-2.3564	0.00601029		-1.42758	0.0473873		0.148273	0.0459742	0.643557	3.64866e-05	0.10983	0.0197876
201089_at	ATP6V1B2	526	ATPase, H+ transporting, lysosomal 56/58kDa, V1 subunit B2	162.878	142.183	215.742	115.993		-1.32456	0.10097		1.22579	0.0223754		-1.14555	0.10363		-1.85996	0.0019099		8.055e-05	0.98157	0.662875	0.000753289	0.272124	0.00277334
201090_x_at	K-ALPHA-1	10376	alpha tubulin	6206.82	3862.56	6038.8	4669.44		1.02782	0.717604		-1.2089	0.056491		-1.60692	0.00273963		-1.29326	0.0186348		0.0570649	0.252824	0.800596	2.11693e-05	0.0705551	0.17758
201091_s_at	CBX3 /// LOC653972	11335 /// 653972	chromobox homolog 3 (HP1 gamma homolog, Drosophila) /// similar to chromobox homolog 3	232.353	163.559	170.885	211.837		1.3597	0.222338		-1.29517	0.0711722		-1.42061	0.0604422		1.23964	0.112132		0.00202417	0.939656	0.0354623	0.584587	0.611656	0.00572436
201092_at	RBBP7	5931	retinoblastoma binding protein 7	436.914	390.645	392.302	453.737		1.11372	0.334357		-1.16151	0.200038		-1.11844	0.335514		1.1566	0.0730849		0.0395585	0.761079	0.00702575	0.882487	0.413664	0.185569
201093_x_at	SDHA	6389	succinate dehydrogenase complex, subunit A, flavoprotein (Fp)	348.612	223.662	361.977	215.962		-1.03834	0.837297		1.03565	0.469318		-1.55865	0.00104243		-1.67611	0.00725169		6.23716e-05	0.97279	0.928146	6.30645e-07	0.0053129	0.772404
201094_at	RPS29	6235	ribosomal protein S29	3641.31	3672.66	3689.33	3716.03		-1.01319	0.851905		-1.01181	0.820579		1.00861	0.871718		1.00724	0.832143		0.0323348	0.88272	0.0129933	0.813137	9.67506e-05	0.996542
201095_at	DAP	1611	death-associated protein	147.263	191.012	151.935	173.314		-1.03173	0.862727		1.10211	0.165148		1.29708	0.0200868		1.14071	0.186813		0.0288806	0.689559	0.610345	0.00654271	0.0656267	0.578021
201096_s_at	ARF4	378	ADP-ribosylation factor 4	360.037	293.719	330.058	276.995		1.09083	0.439532		1.06038	0.765963		-1.22579	0.124059		-1.19157	0.246963		0.0588408	0.60739	0.413088	0.0471817	0.0023076	0.952033
201097_s_at	ARF4	378	ADP-ribosylation factor 4	465.54	593.565	498.94	539.13		-1.07175	0.662291		1.10097	0.472736		1.275	0.0969677		1.08055	0.445524		0.00982161	0.847436	0.386699	0.0416205	0.103138	0.483672
201098_at	COPB2	9276	coatomer protein complex, subunit beta 2 (beta prime)	204.595	199.117	199.349	192.097		1.02632	0.892806		1.03654	0.721648		-1.02751	0.840835		-1.03775	0.541803		0.037486	0.780997	0.037785	0.690457	0.000900928	0.979996
201099_at	USP9X	8239	ubiquitin specific peptidase 9, X-linked	43.798	118.115	68.0069	131.826		-1.55274	0.0618254		-1.11609	0.512354		2.69681	0.00464995		1.93842	0.00272139		0.0785675	0.0702561	0.833196	1.19542e-06	0.0332083	0.217691
201100_s_at	USP9X	8239	ubiquitin specific peptidase 9, X-linked	234.666	419.119	334.741	498.636		-1.42646	0.0141268		-1.18973	0.0383752		1.78602	0.00198906		1.48962	0.00108394		0.201839	0.00159264	0.748278	4.01337e-07	0.0257361	0.250582
201101_s_at	BCLAF1	9774	BCL2-associated transcription factor 1	61.4128	59.6217	62.9712	83.6573		-1.02538	0.852652		-1.40313	0.0159598		-1.03004	0.782886		1.3285	0.0175957		0.408785	0.0371669	0.155314	0.0925844	0.235986	0.0557411
201102_s_at	PFKL	5211	phosphofructokinase, liver	147.57	98.2308	115.44	95.0701		1.27832	0.157441		1.03325	0.76628		-1.50228	0.0212314		-1.21426	0.0346654		0.11185	0.175688	0.644516	0.000408632	0.0808048	0.254742
201103_x_at	NBPF11 /// NBPF15 /// NBPF10 /// NBPF8 /// LOC728936 /// LOC728980	200030 /// 284565 /// 440673 /// 641559 /// 728936 /// 728980	neuroblastoma breakpoint family, member 11 /// neuroblastoma breakpoint family, member 15 /// neuroblastoma breakpoint family, member 10 /// neuroblastoma breakpoint family, member 8 /// similar to CG10522-PA /// hypothetical protein LOC728980	317.338	434.588	275.28	352.742		1.15278	0.172933		1.23203	0.0320417		1.36948	0.0167688		1.28139	0.00715668		0.264852	0.0105872	0.631961	8.37642e-05	0.00883168	0.775582
201104_x_at	NBPF14 /// NBPF11 /// NBPF15 /// NBPF10 /// NBPF8 /// LOC728936 /// LOC728980 /// LOC730476	200030 /// 25832 /// 284565 /// 440673 /// 641559 /// 728936 /// 728980 /// 730476	neuroblastoma breakpoint family, member 14 /// neuroblastoma breakpoint family, member 11 /// neuroblastoma breakpoint family, member 15 /// neuroblastoma breakpoint family, member 10 /// neuroblastoma breakpoint family, member 8 /// similar to CG10522-PA /// hypothetical protein LOC728980 /// hypothetical protein LOC730476	219.04	250.459	203.589	234.746		1.07589	0.525345		1.06694	0.51774		1.14344	0.181816		1.15304	0.10261		0.113369	0.462864	0.453853	0.0275091	0.00041511	0.98267
201105_at	LGALS1	3956	lectin, galactoside-binding, soluble, 1 (galectin 1)	3795.28	1015.93	1768.92	1117.85		2.14553	0.00824847		-1.10032	0.354179		-3.73578	0.000377876		-1.58243	0.00695507		0.0710845	0.134068	0.740032	9.70311e-06	0.17294	6.08715e-06
201106_at	GPX4	2879	glutathione peroxidase 4 (phospholipid hydroperoxidase)	756.642	885.959	912.607	647.061		-1.20613	0.24213		1.36921	0.0038538		1.17091	0.0323226		-1.41039	0.0176487		0.103684	0.457066	0.0892787	0.346926	0.648814	0.0014059
201107_s_at	THBS1	7057	thrombospondin 1	30.5959	26.9835	23.677	24.4049		1.29222	0.199153		1.10566	0.372324		-1.13387	0.293515		1.03074	0.766406		0.423506	0.106448	0.033711	0.556246	0.0901236	0.557672
201108_s_at	THBS1	7057	thrombospondin 1	63.1566	34.7858	40.9246	54.234		1.54324	0.0299755		-1.55908	0.000966144		-1.81559	0.00254098		1.32522	0.00213431		0.0202898	0.773424	0.107081	0.280672	0.832764	1.74166e-06
201109_s_at	THBS1	7057	thrombospondin 1	43.6273	23.8713	28.7194	44.1578		1.51909	0.0311604		-1.84983	0.00324458		-1.8276	0.00427719		1.53756	0.00745757		0.0927862	0.468098	0.0228595	0.629703	0.817162	1.14908e-06
201110_s_at	THBS1	7057	thrombospondin 1	29.8591	22.6451	13.6345	54.7127		2.18997	0.0717998		-2.41609	0.00143582		-1.31857	0.0156181		4.01282	0.00310574		0.0263154	0.687054	0.282381	0.0397423	0.632784	2.25161e-07
201111_at	CSE1L	1434	CSE1 chromosome segregation 1-like (yeast)	133.708	110.968	81.7991	112.966		1.63459	0.0284641		-1.01801	0.92262		-1.20493	0.250401		1.38102	0.00589139		0.284505	0.148619	0.0322811	0.682647	0.449928	0.00928279
201112_s_at	CSE1L	1434	CSE1 chromosome segregation 1-like (yeast)	460.11	331.694	451.029	403.994		1.02013	0.880349		-1.21797	0.0319614		-1.38715	0.0113373		-1.11642	0.153081		0.131009	0.211363	0.565997	0.00275378	0.139475	0.174855
201113_at	TUFM	7284	Tu translation elongation factor, mitochondrial	899.047	640.034	1199.59	639.953		-1.33429	0.173956		1.00013	0.99886		-1.40469	0.0169358		-1.87449	0.00347653		0.0530513	0.210474	0.798081	6.6105e-06	0.0708796	0.0871621
201114_x_at	PSMA7	5688	proteasome (prosome, macropain) subunit, alpha type, 7	934.711	643.106	959.903	724.958		-1.02695	0.834396		-1.12728	0.0929845		-1.45343	0.00587448		-1.32408	0.0126038		0.0509652	0.291882	0.838768	2.12372e-05	0.017004	0.667131
201115_at	POLD2	5425	polymerase (DNA directed), delta 2, regulatory subunit 50kDa	278.003	148.303	253.264	143.181		1.09768	0.600798		1.03578	0.73892		-1.87456	0.00397979		-1.76884	0.00548839		0.00942526	0.551625	0.920378	2.48569e-07	0.00215811	0.849625
201116_s_at	CPE	1363	carboxypeptidase E	28.0864	26.006	25.6325	19.412		1.09574	0.498018		1.33969	0.0340592		-1.08	0.448654		-1.32044	0.0341632		0.395963	0.0250692	0.287053	0.0133649	0.0920707	0.309641
201117_s_at	CPE	1363	carboxypeptidase E	10.7291	10.9736	9.36862	9.28588		1.14521	0.328706		1.18175	0.0390334		1.02279	0.834381		-1.00891	0.7963		0.622638	0.0473558	0.00120707	0.965218	0.00637815	0.920395
201118_at	PGD /// UGDH	5226 /// 7358	phosphogluconate dehydrogenase /// phosphogluconate dehydrogenase /// UDP-glucose dehydrogenase /// UDP-glucose dehydrogenase	1658.16	1017.83	2117.97	922.603		-1.2773	0.0973117		1.10322	0.446355		-1.62912	0.00640965		-2.29564	0.00212311		0.00492783	0.734802	0.883141	1.63682e-06	0.0597079	0.075772
201119_s_at	COX8A	1351	cytochrome c oxidase subunit 8A (ubiquitous)	1953.92	1100.17	2062.23	915.97		-1.05543	0.552304		1.2011	0.0282235		-1.77601	0.00126591		-2.25141	0.000748165		0.0133097	0.332739	0.940531	2.03443e-08	0.0275474	0.105002
201120_s_at	PGRMC1	10857	progesterone receptor membrane component 1	183.264	183.188	226.172	195.709		-1.23413	0.306008		-1.06835	0.732158		-1.00042	0.997993		-1.15565	0.309993		0.197129	0.399414	0.0620835	0.515005	0.0613746	0.725913
201121_s_at	PGRMC1	10857	progesterone receptor membrane component 1	270.083	366.202	273.259	403.144		-1.01176	0.95431		-1.10088	0.139534		1.35589	0.0209718		1.47532	0.00835435		0.0254512	0.498681	0.834256	2.92438e-05	0.012368	0.733791
201122_x_at	EIF5A	1984	eukaryotic translation initiation factor 5A	141.315	99.4908	204.16	132.363		-1.44472	0.0455022		-1.3304	0.0501948		-1.42038	0.0211176		-1.54243	0.0106742		0.366998	0.000681732	0.537161	1.80567e-05	0.00593405	0.760214
201123_s_at	EIF5A	1984	eukaryotic translation initiation factor 5A	503.511	158.941	655.531	330.615		-1.30192	0.0958408		-2.08011	0.0317984		-3.1679	0.0126399		-1.98276	0.00187928		0.223502	0.00336814	0.654002	3.01767e-06	0.042527	0.117565
201124_at	ITGB5	3693	integrin, beta 5	64.7786	83.3564	81.4148	69.4983		-1.25682	0.14259		1.1994	0.169144		1.28679	0.0564793		-1.17146	0.164594		0.000495979	0.973019	0.0303913	0.679371	0.580616	0.0219304
201125_s_at	ITGB5	3693	integrin, beta 5	402.608	373.114	441.875	331.908		-1.09753	0.44283		1.12415	0.0656038		-1.07905	0.352172		-1.33132	0.00440149		0.0134019	0.789499	0.591358	0.00694373	0.198906	0.174701
201126_s_at	MGAT1	4245	mannosyl (alpha-1,3-)-glycoprotein beta-1,2-N-acetylglucosaminyltransferase	95.4644	78.6655	121.37	84.0156		-1.27136	0.0853932		-1.06801	0.353677		-1.21355	0.069843		-1.44461	0.00122787		0.171512	0.0927122	0.670649	0.000411145	0.0646414	0.358232
201127_s_at	ACLY	47	ATP citrate lyase	323.771	179.788	463.747	190.072		-1.43233	0.0195693		-1.0572	0.101421		-1.80085	0.000418007		-2.43984	0.000310017		0.0577887	0.0236117	0.898459	1.25134e-08	0.0378171	0.0179735
201128_s_at	ACLY	47	ATP citrate lyase	1320.12	1122.21	1409	991.116		-1.06733	0.433		1.13227	0.19235		-1.17636	0.0645362		-1.42163	0.00903773		0.020837	0.651389	0.727684	0.000585814	0.0987018	0.258908
201129_at	SFRS7	6432	splicing factor, arginine/serine-rich 7, 35kDa	108.126	129.984	76.507	108.868		1.41328	0.0919321		1.19396	0.205785		1.20216	0.100633		1.42298	0.0408855		0.359604	0.0152447	0.407609	0.0029272	0.0402163	0.499735
201130_s_at	CDH1	999	cadherin 1, type 1, E-cadherin (epithelial)	21.2717	27.4526	41.0896	31.2157		-1.93166	0.0504121		-1.13707	0.444996		1.29057	0.172714		-1.31631	0.0652177		0.506573	0.0306139	0.000382798	0.900371	0.275552	0.0373202
201131_s_at	CDH1	999	cadherin 1, type 1, E-cadherin (epithelial)	28.7113	350.287	284.659	284.95		-9.91456	0.00503158		1.22929	0.167368		12.2003	0.000418007		1.00102	0.994395		0.19408	0.0797118	0.397645	0.00359348	0.396998	1.26198e-09
201132_at	HNRPH2	3188	heterogeneous nuclear ribonucleoprotein H2 (H')	75.5667	85.2034	72.0319	101.654		1.04907	0.822137		-1.19308	0.465282		1.12753	0.632814		1.41124	0.0257163		0.0407013	0.619909	0.333142	0.0435782	0.0777813	0.492011
201133_s_at	PJA2	9867	praja 2, RING-H2 motif containing	45.0948	87.7237	39.8464	76.8747		1.13171	0.510742		1.14113	0.51913		1.94532	0.0122555		1.92928	0.0134148		0.0323507	0.3536	0.839717	5.32224e-06	3.29236e-05	0.988168
201134_x_at	COX7C	1350	cytochrome c oxidase subunit VIIc	1923.81	1747.25	2125.6	1617.87		-1.10489	0.319768		1.07997	0.426515		-1.10105	0.180115		-1.31382	0.0280405		2.6128e-05	0.991822	0.591923	0.00503542	0.135547	0.315748
201135_at	ECHS1	1892	enoyl Coenzyme A hydratase, short chain, 1, mitochondrial	684.848	554.107	640.946	415.224		1.0685	0.669138		1.33448	0.00547143		-1.23595	0.0573646		-1.54362	0.00412303		0.222885	0.0235606	0.609736	0.000132657	0.072203	0.18559
201136_at	PLP2	5355	proteolipid protein 2 (colonic epithelium-enriched)	1085.32	672.361	1017.64	907.575		1.0665	0.682866		-1.34983	0.00195204		-1.61419	0.00956341		-1.12127	0.0130626		0.134789	0.156011	0.561718	0.00121616	0.211863	0.016923
201137_s_at	HLA-DPB1	3115	major histocompatibility complex, class II, DP beta 1	18.3701	16.5735	19.9624	15.9227		-1.08668	0.37926		1.04087	0.576103		-1.1084	0.173525		-1.25371	0.0133945		0.00403115	0.898592	0.658788	0.00805673	0.0923489	0.511274
201138_s_at	SSB	6741	Sjogren syndrome antigen B (autoantigen La)	66.2555	106.279	67.6613	109.626		-1.02122	0.944359		-1.0315	0.842744		1.60408	0.0502299		1.62022	0.00717382		0.00257325	0.87164	0.805327	9.72465e-05	8.85361e-05	0.984791
201139_s_at	SSB	6741	Sjogren syndrome antigen B (autoantigen La)	115.975	151.403	115.185	148.534		1.00686	0.981399		1.01932	0.922795		1.30547	0.199222		1.28953	0.0264938		0.00161014	0.93828	0.556622	0.00880242	0.000310068	0.982557
201140_s_at	RAB5C	5878	RAB5C, member RAS oncogene family	115.631	105.74	150.177	106.615		-1.29876	0.355138		-1.00827	0.937164		-1.09354	0.577291		-1.40858	0.0242367		0.114634	0.359416	0.38444	0.0250043	0.132031	0.309468
201141_at	GPNMB	10457	glycoprotein (transmembrane) nmb	17.4065	30.0164	22.7851	32.1272		-1.309	0.125053		-1.07032	0.793954		1.72444	0.0502605		1.41001	0.041186		0.0785518	0.271989	0.638422	0.000302347	0.0327729	0.547765
201142_at	EIF2S1	1965	eukaryotic translation initiation factor 2, subunit 1 alpha, 35kDa	89.0001	114.423	83.5	105.184		1.06587	0.742133		1.08783	0.51163		1.28565	0.119599		1.25969	0.0539751		0.0579957	0.608932	0.580009	0.0208965	0.0010381	0.968432
201143_s_at	EIF2S1	1965	eukaryotic translation initiation factor 2, subunit 1 alpha, 35kDa	91.0935	126.858	84.2903	125.252		1.08071	0.615973		1.01283	0.936642		1.39262	0.0492392		1.48596	0.0109742		0.0100788	0.762371	0.793926	0.000238679	0.00631768	0.85721
201144_s_at	EIF2S1	1965	eukaryotic translation initiation factor 2, subunit 1 alpha, 35kDa	384.643	246.595	315.045	278.893		1.22091	0.371172		-1.13097	0.203281		-1.55981	0.0258851		-1.12963	0.196707		0.00168463	0.920598	0.571993	0.00244419	0.185608	0.0854326
201145_at	HAX1	10456	HCLS1 associated protein X-1	552.676	253.752	495.112	219.785		1.11627	0.287754		1.15455	0.268318		-2.17802	0.00333035		-2.25271	0.0011908		0.0252785	0.148164	0.937381	1.49204e-08	0.000421311	0.924332
201146_at	NFE2L2	4780	nuclear factor (erythroid-derived 2)-like 2	92.4257	132.875	112.064	212.508		-1.21248	0.223726		-1.5993	0.0407317		1.43765	0.0966399		1.8963	0.00403784		0.2776	0.00788821	0.555366	0.00011465	0.0423347	0.298143
201147_s_at	TIMP3	7078	TIMP metallopeptidase inhibitor 3 (Sorsby fundus dystrophy, pseudoinflammatory)	12.1873	14.2268	14.1413	15.2266		-1.16033	0.362414		-1.07028	0.653785		1.16735	0.0819919		1.07675	0.615403		0.170685	0.382093	0.207894	0.171911	0.025945	0.821065
201148_s_at	TIMP3	7078	TIMP metallopeptidase inhibitor 3 (Sorsby fundus dystrophy, pseudoinflammatory)	55.3873	47.6503	55.3081	47.7417		1.00143	0.993618		-1.00192	0.993691		-1.16237	0.365305		-1.15849	0.218152		3.30658e-06	0.998127	0.307896	0.0986573	3.89748e-05	0.995229
201149_s_at	TIMP3	7078	TIMP metallopeptidase inhibitor 3 (Sorsby fundus dystrophy, pseudoinflammatory)	25.4833	22.6389	21.7547	25.0616		1.17139	0.502638		-1.10701	0.115186		-1.12564	0.407246		1.15201	0.0919646		0.00200245	0.951865	0.00279265	0.897029	0.35171	0.239375
201150_s_at	TIMP3	7078	TIMP metallopeptidase inhibitor 3 (Sorsby fundus dystrophy, pseudoinflammatory)	13.4184	15.5468	12.9348	16.5551		1.03739	0.663455		-1.06486	0.620598		1.15862	0.234306		1.27989	0.0131027		0.00657751	0.867691	0.61409	0.00751966	0.0392011	0.709123
201151_s_at	MBNL1	4154	muscleblind-like (Drosophila)	14.9447	17.9066	14.9702	22.3354		-1.00171	0.992741		-1.24733	0.277111		1.19819	0.0962801		1.49199	0.0830184		0.0943123	0.322737	0.483108	0.00488776	0.0688474	0.428773
201152_s_at	MBNL1	4154	muscleblind-like (Drosophila)	129.888	342.249	117.745	325.196		1.10313	0.757166		1.05244	0.605668		2.63495	0.00309155		2.76186	0.00324652		0.00495752	0.568459	0.941576	1.05561e-08	0.000528896	0.909301
201153_s_at	MBNL1	4154	muscleblind-like (Drosophila)	138.44	231.217	111.283	224.44		1.24404	0.572549		1.0302	0.881282		1.67017	0.0627581		2.01684	0.016546		0.0251679	0.547576	0.743389	0.000118387	0.0179304	0.66729
201154_x_at	RPL4	6124	ribosomal protein L4	4170.77	3779.58	4625.12	3661.44		-1.10894	0.266142		1.03227	0.755394		-1.1035	0.250944		-1.26319	0.0219548		0.0147827	0.784731	0.583174	0.00729455	0.0965758	0.470131
201155_s_at	MFN2	9927	mitofusin 2	98.5243	93.0306	109.961	78.5322		-1.11608	0.31613		1.18462	0.0911885		-1.05905	0.601813		-1.4002	0.00141424		0.032958	0.664617	0.506336	0.0119245	0.254346	0.0976717
201156_s_at	RAB5C	5878	RAB5C, member RAS oncogene family	163.899	102.191	166.572	103.766		-1.01631	0.949886		-1.01541	0.919321		-1.60384	0.0254307		-1.60527	0.0100191		0.00094719	0.909442	0.844718	1.41173e-05	7.516e-07	0.998401
201157_s_at	NMT1	4836	N-myristoyltransferase 1	343.393	240.877	363.23	197.864		-1.05777	0.76803		1.21738	0.0681606		-1.42559	0.00399693		-1.83575	0.00898357		0.0281866	0.457879	0.818774	2.55854e-05	0.0565657	0.239349
201158_at	NMT1	4836	N-myristoyltransferase 1	58.3777	73.8688	65.1784	72.321		-1.1165	0.130967		1.0214	0.879743		1.26536	0.0234259		1.10959	0.294818		0.023602	0.723536	0.539449	0.0104724	0.0808465	0.524666
201159_s_at	NMT1	4836	N-myristoyltransferase 1	30.9199	34.6457	37.8698	34.347		-1.22477	0.132025		1.00869	0.941532		1.1205	0.137602		-1.10256	0.287078		0.197092	0.376806	0.00187078	0.755772	0.321247	0.230839
201160_s_at	CSDA	8531	cold shock domain protein A	501.012	372.191	601.611	461.228		-1.20079	0.201427		-1.23923	0.0345363		-1.34612	0.0177635		-1.30437	0.0234961		0.300335	0.00775208	0.577022	0.000126981	0.00180732	0.917004
201161_s_at	CSDA	8531	cold shock domain protein A	333.518	224.351	480.661	295.12		-1.44118	0.0419799		-1.31544	0.0461588		-1.48659	0.0034702		-1.6287	0.0120132		0.312706	0.000848208	0.61006	4.40126e-06	0.00650245	0.730165
201162_at	IGFBP7	3490	insulin-like growth factor binding protein 7	513.064	307.798	45.309	349.797		11.3237	0.000711577		-1.13645	0.348631		-1.66689	0.01196		7.72026	0.000197832		0.298423	0.0513524	0.183646	0.0542766	0.510124	2.67756e-11
201163_s_at	IGFBP7	3490	insulin-like growth factor binding protein 7	334.513	141.356	15.3158	170.471		21.8411	0.00140828		-1.20596	0.400533		-2.36645	0.00880863		11.1304	0.00042584		0.310608	0.0561402	0.123603	0.125896	0.551704	2.67756e-11
201164_s_at	RNF6 /// PUM1	6049 /// 9698	ring finger protein (C3H2C3 type) 6 /// pumilio homolog 1 (Drosophila)	156.82	202.625	178.152	252.53		-1.13603	0.252873		-1.24629	0.0682152		1.29209	0.018686		1.4175	0.0203826		0.226783	0.0302083	0.624477	0.000182701	0.0146326	0.717628
201165_s_at	PUM1	9698	pumilio homolog 1 (Drosophila)	67.6296	86.2651	81.7804	90.6309		-1.20924	0.212453		-1.05061	0.679127		1.27555	0.0769575		1.10822	0.227851		0.170921	0.260237	0.417227	0.018284	0.0688627	0.56906
201166_s_at	PUM1	9698	pumilio homolog 1 (Drosophila)	273.091	389.214	394.161	502.487		-1.44333	0.248097		-1.29103	0.034208		1.42522	0.11336		1.27483	0.0293539		0.390775	0.0120533	0.371114	0.00351993	0.0129425	0.758105
201167_x_at	ARHGDIA	396	Rho GDP dissociation inhibitor (GDI) alpha	56.6887	38.0611	62.4299	40.5039		-1.10127	0.650225		-1.06418	0.635768		-1.48942	0.0261128		-1.54133	0.0221646		0.0274806	0.510812	0.786142	7.02167e-05	0.00133624	0.933568
201168_x_at	ARHGDIA /// LOC728908	396 /// 728908	Rho GDP dissociation inhibitor (GDI) alpha /// similar to Rho GDP dissociation inhibitor (GDI) alpha	180.258	165.965	163.386	166.751		1.10327	0.49538		-1.00474	0.965188		-1.08612	0.400112		1.0206	0.779918		0.0665959	0.699954	0.0406378	0.637319	0.111368	0.670928
201169_s_at	BHLHB2	8553	basic helix-loop-helix domain containing, class B, 2	87.8785	75.329	82.8186	99.0403		1.0611	0.607232		-1.31477	0.125318		-1.1666	0.284688		1.19587	0.153753		0.201971	0.361062	0.00177133	0.793338	0.319723	0.186318
201170_s_at	BHLHB2	8553	basic helix-loop-helix domain containing, class B, 2	297.108	282.439	267.107	436.81		1.11232	0.470147		-1.54656	0.00572346		-1.05194	0.658734		1.63534	0.00299154		0.226507	0.123773	0.260648	0.0370037	0.394026	0.00158028
201171_at	ATP6V0E1	8992	ATPase, H+ transporting, lysosomal 9kDa, V0 subunit e1	30.9486	26.0741	27.3918	26.2366		1.12985	0.320782		-1.00623	0.956386		-1.18695	0.0595694		-1.04403	0.611094		0.0703308	0.599362	0.333083	0.100547	0.119189	0.538135
201172_x_at	ATP6V0E1	8992	ATPase, H+ transporting, lysosomal 9kDa, V0 subunit e1	499.92	586.916	551.99	549.899		-1.10416	0.440133		1.06732	0.463356		1.17402	0.0759203		-1.0038	0.967581		0.000929719	0.964648	0.203783	0.225437	0.224012	0.373056
201173_x_at	NUDC	10726	nuclear distribution gene C homolog (A. nidulans)	438.886	315.058	383.17	272.654		1.14541	0.346565		1.15552	0.114089		-1.39303	0.0261388		-1.40533	0.00615465		0.133505	0.0672163	0.74439	4.06744e-05	0.000127473	0.980204
201174_s_at	TERF2IP	54386	telomeric repeat binding factor 2, interacting protein	132.39	127.323	91.8378	88.6902		1.44156	0.0333729		1.4356	0.061257		-1.03979	0.771082		-1.03549	0.775473		0.762832	0.00194733	0.00772618	0.735727	2.4303e-05	0.993694
201175_at	TXNDC14	51075	thioredoxin domain containing 14	325.998	323.582	461.27	253.028		-1.41495	0.165488		1.27884	0.00920092		-1.00747	0.91716		-1.823	0.00841304		0.000331335	0.971347	0.444885	0.0163307	0.423377	0.0042483
201176_s_at	ARCN1	372	archain 1	130.113	133.478	119.168	132.735		1.09184	0.710081		1.0056	0.959007		1.02587	0.858258		1.11384	0.261944		0.040693	0.750963	0.106208	0.34994	0.0404305	0.79978
201177_s_at	SAE2	10054	SUMO1 activating enzyme subunit 2	147.109	169.482	185.539	225.132		-1.26123	0.437491		-1.32835	0.0167273		1.15208	0.427547		1.2134	0.100051		0.465277	0.0152746	0.186684	0.0394743	0.00447248	0.895766
201178_at	FBXO7	25793	F-box protein 7	201.653	169.263	244.632	191.29		-1.21313	0.150804		-1.13013	0.0868697		-1.19136	0.0897785		-1.27885	0.00436671		0.294652	0.0286406	0.548594	0.00108199	0.015541	0.757244
201179_s_at	GNAI3	2773	guanine nucleotide binding protein (G protein), alpha inhibiting activity polypeptide 3	123.052	90.7321	85.9939	91.5866		1.43094	0.121586		-1.00942	0.957225		-1.35621	0.0974824		1.06504	0.459208		0.202866	0.305917	0.132106	0.350493	0.305781	0.13413
201180_s_at	GNAI3	2773	guanine nucleotide binding protein (G protein), alpha inhibiting activity polypeptide 3	386.811	331.706	267.748	333.869		1.44468	0.144433		-1.00652	0.963791		-1.16613	0.304751		1.24695	0.0511304		0.25127	0.269104	0.0116605	0.667136	0.363919	0.106894
201181_at	GNAI3	2773	guanine nucleotide binding protein (G protein), alpha inhibiting activity polypeptide 3	38.6596	38.84	34.1087	39.0478		1.13342	0.381745		-1.00535	0.974664		1.00467	0.973643		1.1448	0.181556		0.0603271	0.678257	0.112809	0.253569	0.0982853	0.63739
201182_s_at	CHD4	1108	chromodomain helicase DNA binding protein 4	45.5143	41.5246	49.8719	44.47		-1.09574	0.570987		-1.07093	0.575564		-1.09608	0.501475		-1.12147	0.161554		0.13404	0.426156	0.22781	0.096292	0.00280522	0.950287
201183_s_at	CHD4	1108	chromodomain helicase DNA binding protein 4	96.3814	128.525	103.161	137.885		-1.07034	0.610518		-1.07283	0.642091		1.3335	0.10949		1.3366	0.00778193		0.040042	0.531302	0.681895	0.00145998	1.10208e-05	0.996196
201184_s_at	CHD4	1108	chromodomain helicase DNA binding protein 4	170.413	192.125	194.813	184.703		-1.14318	0.349659		1.04019	0.586275		1.12741	0.173119		-1.05474	0.463341		0.0492356	0.721558	0.0441091	0.564826	0.298138	0.321609
201185_at	HTRA1	5654	HtrA serine peptidase 1	422.387	340.142	153.768	311.242		2.74692	0.00440338		1.09285	0.38611		-1.2418	0.0382569		2.02411	0.00142128		0.454157	0.0134753	0.113425	0.106358	0.403668	3.53826e-06
201186_at	LRPAP1	4043	low density lipoprotein receptor-related protein associated protein 1	132.747	146.062	173.784	117.925		-1.30914	0.134036		1.2386	0.0355485		1.1003	0.199958		-1.47368	0.0146542		0.000481311	0.969696	0.21576	0.147757	0.59045	0.00329397
201187_s_at	ITPR3	3710	inositol 1,4,5-triphosphate receptor, type 3	23.5235	22.9144	25.7042	23.9104		-1.0927	0.429488		-1.04347	0.40885		-1.02658	0.656291		-1.07502	0.249819		0.247841	0.365652	0.151913	0.278986	0.0332298	0.845687
201188_s_at	ITPR3	3710	inositol 1,4,5-triphosphate receptor, type 3	115.392	156.778	91.5847	137.514		1.25995	0.134533		1.14009	0.118012		1.35866	0.0226507		1.5015	0.00345973		0.17574	0.0224415	0.723026	1.01254e-05	0.0142151	0.652575
201189_s_at	ITPR3	3710	inositol 1,4,5-triphosphate receptor, type 3	207.002	276.769	158.379	242.698		1.30701	0.0491337		1.14038	0.263836		1.33703	0.0524845		1.53239	0.00194224		0.193461	0.0191134	0.676579	2.05516e-05	0.0244577	0.506721
201190_s_at	PITPNA	5306	phosphatidylinositol transfer protein, alpha	151.049	164.673	138.234	133.709		1.0927	0.598584		1.23158	0.0183122		1.0902	0.453016		-1.03385	0.490531		0.520279	0.0544684	0.0145552	0.664258	0.0739804	0.594487
201191_at	PITPNA	5306	phosphatidylinositol transfer protein, alpha	109.016	135.069	120.521	120.37		-1.10553	0.334283		1.12211	0.258105		1.23898	0.0470217		-1.00125	0.988641		0.0130697	0.856915	0.278456	0.134288	0.285043	0.262721
201192_s_at	PITPNA	5306	phosphatidylinositol transfer protein, alpha	153.589	139.219	122.663	113.681		1.25212	0.093326		1.22466	0.0140429		-1.10321	0.227073		-1.07901	0.0951521		0.731047	0.00294996	0.120797	0.111255	0.0019567	0.939115
201193_at	IDH1	3417	isocitrate dehydrogenase 1 (NADP+), soluble	583.502	941.084	599.397	750.764		-1.02724	0.881977		1.2535	0.10801		1.61282	0.00441605		1.25253	0.142487		0.0752026	0.326434	0.658509	0.000732638	0.0851287	0.274055
201194_at	SEPW1	6415	selenoprotein W, 1	431.594	319.452	294.08	277.354		1.46761	0.0852202		1.15178	0.158977		-1.35105	0.0180704		-1.06031	0.577139		0.463914	0.00914042	0.244207	0.0222843	0.110994	0.172926
201195_s_at	SLC7A5	8140	solute carrier family 7 (cationic amino acid transporter, y+ system), member 5	1251.71	675.401	678.844	909.591		1.84388	0.0627103		-1.34674	0.0122437		-1.85328	0.0139832		1.33991	0.00433394		0.0316398	0.710301	0.0960544	0.310875	0.755339	3.62279e-05
201196_s_at	AMD1	262	adenosylmethionine decarboxylase 1	54.885	77.8004	60.5562	78.1152		-1.10333	0.422708		-1.00405	0.982361		1.41752	0.0259385		1.28996	0.068678		0.0158447	0.739859	0.715341	0.00110419	0.0174614	0.777026
201197_at	AMD1	262	adenosylmethionine decarboxylase 1	100.004	189.323	91.115	168.833		1.09755	0.712314		1.12136	0.428413		1.89316	0.0202486		1.85297	0.00407394		0.0246835	0.466098	0.857971	1.18271e-05	0.00025085	0.96816
201198_s_at	PSMD1	5707	proteasome (prosome, macropain) 26S subunit, non-ATPase, 1	203.835	209.575	169.005	219.905		1.20609	0.367895		-1.04929	0.579874		1.02816	0.847669		1.30118	0.013731		0.0428831	0.708452	0.31894	0.123708	0.208827	0.334029
201199_s_at	PSMD1	5707	proteasome (prosome, macropain) 26S subunit, non-ATPase, 1	406.5	409.06	385.601	434.436		1.0542	0.854296		-1.06203	0.297456		1.0063	0.971465		1.12665	0.129095		0.00320028	0.936676	0.0891156	0.414799	0.0721826	0.713861
201200_at	CREG1	8804	cellular repressor of E1A-stimulated genes 1	256.287	762.4	273.73	299.142		-1.06806	0.697821		2.54863	0.00100642		2.97479	0.00164061		1.09283	0.376326		0.293919	0.0198794	0.390162	0.00213831	0.281494	1.49653e-05
201201_at	CSTB	1476	cystatin B (stefin B)	597.725	808.702	844.37	667.217		-1.41264	0.0349475		1.21205	0.0416313		1.35297	0.0220118		-1.26551	0.00562311		0.0171108	0.814017	0.0128499	0.724603	0.832221	0.000372428
201202_at	PCNA	5111	proliferating cell nuclear antigen	561.74	512.054	885.847	515.146		-1.57697	0.023278		-1.00604	0.962127		-1.09703	0.269519		-1.7196	0.00306497		0.193682	0.080943	0.484178	0.00146779	0.242826	0.004357
201203_s_at	RRBP1	6238	ribosome binding protein 1 homolog 180kDa (dog)	34.666	38.1673	50.5862	47.5616		-1.45925	0.0704911		-1.24613	0.0601255		1.101	0.323793		-1.06359	0.507311		0.740135	0.00197125	0.00261655	0.840643	0.0545801	0.455282
201204_s_at	RRBP1	6238	ribosome binding protein 1 homolog 180kDa (dog)	82.1979	193.995	125.865	176.622		-1.53124	0.053019		1.09836	0.541577		2.3601	0.00157468		1.40327	0.0571913		0.0353641	0.382767	0.74637	2.78434e-05	0.14068	0.00664937
201205_at	---	---	---	25.7506	25.6169	27.0938	26.6673		-1.05217	0.675746		-1.041	0.71542		-1.00522	0.949781		-1.01599	0.872795		0.0928502	0.664561	0.0050397	0.990953	0.00129143	0.977655
201206_s_at	RRBP1	6238	ribosome binding protein 1 homolog 180kDa (dog)	48.2833	67.9742	64.0168	71.1996		-1.32586	0.142654		-1.04745	0.719336		1.40782	0.064627		1.1122	0.0734212		0.190793	0.14709	0.432521	0.00742879	0.119517	0.250203
201207_at	TNFAIP1	7126	tumor necrosis factor, alpha-induced protein 1 (endothelial)	133.498	171.233	204.077	219.647		-1.52868	0.0651988		-1.28274	0.0370788		1.28266	0.0807932		1.0763	0.310879		0.650864	0.000672688	0.157716	0.0220485	0.0466686	0.370316
201208_s_at	TNFAIP1	7126	tumor necrosis factor, alpha-induced protein 1 (endothelial)	78.4245	64.6237	81.9699	75.0163		-1.04521	0.570023		-1.16082	0.0570354		-1.21356	0.0160142		-1.09269	0.192596		0.260847	0.124426	0.46887	0.0143068	0.0647974	0.581892
201209_at	HDAC1	3065	histone deacetylase 1	248.656	216.3	338.536	250.786		-1.36146	0.056616		-1.15944	0.075302		-1.14959	0.111767		-1.3499	0.00803353		0.417184	0.0051202	0.419844	0.00120327	0.056093	0.351282
201210_at	DDX3X	1654	DEAD (Asp-Glu-Ala-Asp) box polypeptide 3, X-linked	220.287	447.612	204.921	459.062		1.07498	0.845112		-1.02558	0.869903		2.03195	0.0220596		2.24019	0.00427433		0.00042796	0.925822	0.878416	9.94055e-07	0.00364041	0.809172
201211_s_at	DDX3X	1654	DEAD (Asp-Glu-Ala-Asp) box polypeptide 3, X-linked	73.1242	69.1497	67.2859	84.7399		1.08677	0.650914		-1.22546	0.258836		-1.05748	0.747107		1.2594	0.105249		0.0740064	0.609071	0.0853696	0.404704	0.229497	0.298204
201212_at	LGMN	5641	legumain	132.505	148.027	168.301	97.9158		-1.27015	0.0856529		1.51178	0.00492735		1.11714	0.238786		-1.71884	0.00157946		0.0982627	0.385465	0.250005	0.0562042	0.573207	6.8908e-05
201213_at	---	---	---	42.0336	38.074	44.2482	37.7894		-1.05269	0.674133		1.00753	0.96457		-1.104	0.503237		-1.17092	0.0184592		0.00697495	0.893136	0.358656	0.060061	0.0188462	0.859726
201214_s_at	PPP1R7	5510	protein phosphatase 1, regulatory subunit 7	153.099	118.429	118.29	107.184		1.29428	0.0309392		1.10491	0.373313		-1.29275	0.0158778		-1.10361	0.295798		0.342491	0.0318457	0.377266	0.00730627	0.0747561	0.388888
201215_at	PLS3	5358	plastin 3 (T isoform)	395.234	466.04	402.106	524.87		-1.01739	0.949328		-1.12623	0.46007		1.17915	0.38406		1.3053	0.0457794		0.0523125	0.586053	0.419953	0.023019	0.0233303	0.784874
201216_at	ERP29	10961	endoplasmic reticulum protein 29	554.209	568.803	568.867	422.177		-1.02645	0.815764		1.34731	0.00651019		1.02633	0.694925		-1.34746	0.0103823		0.31578	0.0943189	0.226242	0.0703721	0.320898	0.0338076
201217_x_at	RPL3	6122	ribosomal protein L3	5618.6	5147.17	5366.87	4377.72		1.0469	0.646745		1.17576	0.0864333		-1.09159	0.272751		-1.22595	0.0350199		0.250152	0.14911	0.413311	0.0242524	0.0656076	0.584411
201218_at	CTBP2 /// LOC642909 /// LOC645291 /// LOC645508 /// LOC649922 /// LOC650999	1488 /// 642909 /// 645291 /// 645508 /// 649922 /// 650999	C-terminal binding protein 2 /// similar to C-terminal binding protein 2 /// similar to C-terminal-binding protein 2 (CtBP2) /// similar to C-terminal binding protein 2 /// similar to C-terminal binding protein 2 /// similar to C-terminal binding protein 2	196.908	130.043	171.324	252.868		1.14933	0.284495		-1.94449	0.0261192		-1.51417	0.0853317		1.47597	0.0425976		0.304337	0.128715	0.00047433	0.994199	0.469677	0.00403085
201219_at	CTBP2 /// LOC645291 /// LOC650999	1488 /// 645291 /// 650999	C-terminal binding protein 2 /// similar to C-terminal-binding protein 2 (CtBP2) /// similar to C-terminal binding protein 2	62.6777	78.1889	82.3133	101.232		-1.31328	0.35754		-1.29472	0.107397		1.24748	0.291775		1.22984	0.112108		0.386514	0.0322192	0.24806	0.0387309	0.000274459	0.97893
201220_x_at	CTBP2	1488	C-terminal binding protein 2	465.524	548.646	451.389	786.124		1.03131	0.877501		-1.43285	0.00903936		1.17855	0.14858		1.74157	0.00537032		0.16315	0.0847559	0.558638	0.000588032	0.164747	0.0220978
201221_s_at	SNRP70	6625	small nuclear ribonucleoprotein 70kDa polypeptide (RNP antigen)	198.338	183.457	286.21	233.938		-1.44304	0.0651988		-1.27516	0.0564674		-1.08111	0.16883		-1.22344	0.139579		0.653297	0.00124635	0.142739	0.0392883	0.0279172	0.591858
201222_s_at	RAD23B	5887	RAD23 homolog B (S. cerevisiae)	39.2621	38.9986	49.8712	178.26		-1.27021	0.252733		-4.57093	0.000587774		-1.00676	0.971916		3.57441	0.000687373		0.528	0.00122859	0.220218	0.00698169	0.224925	1.33549e-05
201223_s_at	RAD23B	5887	RAD23 homolog B (S. cerevisiae)	97.3675	84.8804	80.0473	119.65		1.21637	0.200203		-1.40963	0.014666		-1.14711	0.178333		1.49474	0.0107152		0.102682	0.431907	0.13986	0.172134	0.58033	0.00144294
201224_s_at	SRRM1	10250	serine/arginine repetitive matrix 1	72.5566	91.0841	87.4625	107.723		-1.20544	0.316371		-1.18268	0.205878		1.25535	0.0783064		1.23165	0.140349		0.274167	0.0733528	0.411849	0.0131286	0.000788167	0.962693
201225_s_at	SRRM1	10250	serine/arginine repetitive matrix 1	113.821	102.027	137.136	109.588		-1.20483	0.233458		-1.0741	0.171085		-1.11559	0.117458		-1.25138	0.03682		0.251808	0.155569	0.471117	0.0187501	0.0558375	0.628378
201226_at	NDUFB8	4714	NADH dehydrogenase (ubiquinone) 1 beta subcomplex, 8, 19kDa	779.623	463.129	910.849	461.687		-1.16832	0.169968		1.00313	0.977431		-1.68338	0.00593631		-1.97287	0.000521211		0.0111774	0.433753	0.936625	5.79715e-08	0.0163709	0.366551
201227_s_at	NDUFB8	4714	NADH dehydrogenase (ubiquinone) 1 beta subcomplex, 8, 19kDa	635.079	409.624	640.152	391.924		-1.00799	0.970432		1.04516	0.667955		-1.55039	0.0162257		-1.63336	0.004009		0.00201226	0.847794	0.892632	1.97347e-06	0.00280963	0.861703
201228_s_at	ARIH2	10425	ariadne homolog 2 (Drosophila)	24.0299	20.7907	28.4947	21.2514		-1.1858	0.24539		-1.02216	0.823078		-1.1558	0.240552		-1.34084	0.00193057		0.0943782	0.321692	0.605969	0.00263248	0.0696282	0.458529
201229_s_at	ARIH2	10425	ariadne homolog 2 (Drosophila)	48.4361	40.7824	44.0464	37.6066		1.09966	0.648771		1.08445	0.439227		-1.18767	0.222089		-1.17124	0.134603		0.112791	0.416662	0.39718	0.0353811	0.000707596	0.973819
201230_s_at	ARIH2	10425	ariadne homolog 2 (Drosophila)	61.7184	65.8122	56.5814	47.5055		1.09079	0.562298		1.38536	0.0100441		1.06633	0.538935		-1.19105	0.0572887		0.576723	0.0216276	0.0345921	0.5003	0.161578	0.213641
201231_s_at	ENO1	2023	enolase 1, (alpha)	3797.92	2458	3369.62	2187.5		1.12711	0.257597		1.12366	0.0215061		-1.54512	0.00262707		-1.5404	0.0011765		0.0679733	0.0616687	0.900447	2.69084e-07	1.12465e-05	0.991949
201232_s_at	PSMD13	5719	proteasome (prosome, macropain) 26S subunit, non-ATPase, 13	252.559	174.932	207.866	136.75		1.21501	0.194445		1.27921	0.0190944		-1.44376	0.0101781		-1.52005	0.0059099		0.23013	0.00371975	0.692813	4.05808e-06	0.0029737	0.844568
201233_at	PSMD13	5719	proteasome (prosome, macropain) 26S subunit, non-ATPase, 13	112.357	84.9941	97.2954	78.5679		1.1548	0.454608		1.08179	0.170204		-1.32193	0.0482173		-1.23836	0.0331017		0.12249	0.252103	0.641214	0.00251869	0.0112571	0.829825
201234_at	ILK	3611	integrin-linked kinase	483.589	274.103	325.983	322.881		1.48348	0.0158572		-1.17795	0.0286035		-1.76426	0.00172426		-1.00961	0.80524		0.0334134	0.605082	0.479219	0.00756496	0.447997	0.00017154
201235_s_at	BTG2	7832	BTG family, member 2	29.6506	32.9748	42.3239	33.9795		-1.42742	0.0603546		-1.03047	0.825519		1.11211	0.130155		-1.24557	0.116304		0.34699	0.103564	0.0379166	0.514471	0.313445	0.0607369
201236_s_at	BTG2	7832	BTG family, member 2	57.7789	58.4554	59.6819	56.6409		-1.03294	0.788023		1.03203	0.639291		1.01171	0.830887		-1.05369	0.487445		0.00136907	0.970217	0.0324854	0.662588	0.0803441	0.798533
201237_at	CAPZA2	830	capping protein (actin filament) muscle Z-line, alpha 2	63.7033	69.6932	70.3874	80.8118		-1.10493	0.513467		-1.15954	0.0241721		1.09403	0.390336		1.1481	0.0142086		0.372023	0.0904824	0.291985	0.0754471	0.0130756	0.860566
201238_s_at	CAPZA2	830	capping protein (actin filament) muscle Z-line, alpha 2	178.679	270.289	178.912	245.064		-1.00131	0.994158		1.10293	0.437678		1.51271	0.0316442		1.36975	0.0139412		0.0184713	0.633152	0.78159	0.000149052	0.0145137	0.740372
201239_s_at	SPCS2 /// LOC653566	653566 /// 9789	signal peptidase complex subunit 2 homolog (S. cerevisiae) /// similar to Signal peptidase complex subunit 2 (Microsomal signal peptidase 25 kDa subunit) (SPase 25 kDa subunit)	385.064	291.521	360.471	331.493		1.06822	0.694036		-1.13712	0.325173		-1.32088	0.0966651		-1.08742	0.308707		0.0267467	0.75942	0.42147	0.0518448	0.121595	0.478205
201240_s_at	SPCS2	9789	signal peptidase complex subunit 2 homolog (S. cerevisiae)	563.005	709.101	570.593	798.269		-1.01348	0.966823		-1.12575	0.245304		1.25949	0.1557		1.39902	0.0317332		0.0417657	0.537288	0.608861	0.00218711	0.0209424	0.740562
201241_at	DDX1	1653	DEAD (Asp-Glu-Ala-Asp) box polypeptide 1	335.904	396.767	333.381	407.627		1.00757	0.966741		-1.02737	0.632828		1.18119	0.0957875		1.2227	0.0208644		0.0031989	0.908023	0.711284	0.00371935	0.00628109	0.909934
201242_s_at	ATP1B1	481	ATPase, Na+/K+ transporting, beta 1 polypeptide	316.462	1468.89	860.884	1764.01		-2.72034	0.00690612		-1.20091	0.133029		4.64161	0.000588371		2.04907	0.0017538		0.166253	0.00402104	0.725726	5.26324e-07	0.0956366	2.9858e-05
201243_s_at	ATP1B1	481	ATPase, Na+/K+ transporting, beta 1 polypeptide	324.06	823.319	677.518	1056.17		-2.09072	0.015018		-1.28281	0.0661184		2.54063	0.00179114		1.55887	0.00852058		0.277354	0.000829734	0.612379	2.49045e-06	0.0771232	0.00443022
201244_s_at	RAF1	5894	v-raf-1 murine leukemia viral oncogene homolog 1	120.488	95.3627	107.366	88.5107		1.12222	0.304056		1.07741	0.544631		-1.26347	0.0147667		-1.21303	0.138888		0.110842	0.309379	0.584402	0.00581833	0.00532034	0.903043
201245_s_at	OTUB1	55611	OTU domain, ubiquitin aldehyde binding 1	283.13	179.22	271.548	178.822		1.04265	0.839254		1.00222	0.989981		-1.57979	0.0152774		-1.51854	0.0255449		0.00161764	0.888161	0.825679	3.56268e-05	0.00168652	0.917501
201246_s_at	OTUB1	55611	OTU domain, ubiquitin aldehyde binding 1	60.9641	52.4127	67.7534	51.8006		-1.11137	0.509618		1.01182	0.938109		-1.16316	0.16899		-1.30797	0.0613012		0.0191359	0.739659	0.555515	0.00893537	0.0434372	0.651571
201247_at	---	---	---	75.6349	66.1948	90.0037	68.8323		-1.18998	0.0913139		-1.03985	0.704244		-1.14261	0.12394		-1.30758	0.0174816		0.139583	0.249534	0.58722	0.00569464	0.0662547	0.520532
201248_s_at	SREBF2	6721	sterol regulatory element binding transcription factor 2	67.167	58.2117	97.8347	67.1465		-1.45659	0.0437351		-1.15349	0.00493856		-1.15384	0.0815585		-1.45703	0.000974898		0.405172	0.00309847	0.45433	0.000450499	0.0916348	0.105989
201249_at	SLC2A1	6513	solute carrier family 2 (facilitated glucose transporter), member 1	21.3617	12.8547	15.3108	13.8382		1.39521	0.104425		-1.07651	0.282785		-1.66178	0.00256003		-1.10642	0.287293		0.0638761	0.399635	0.573214	0.00154978	0.255709	0.0123935
201250_s_at	SLC2A1	6513	solute carrier family 2 (facilitated glucose transporter), member 1	360.862	112.62	178.071	223.787		2.0265	0.0168404		-1.98709	0.00165425		-3.20423	0.00162245		1.25673	0.00770683		0.0111828	0.808742	0.298302	0.0397423	0.660744	5.64178e-08
201251_at	PKM2	5315	pyruvate kinase, muscle	2392.96	1225.74	2761.03	1939.4		-1.15381	0.0951681		-1.58223	0.0037689		-1.95226	0.00297986		-1.42365	0.000837369		0.263746	0.00129421	0.644892	3.13832e-06	0.0615355	0.0357485
201252_at	PSMC4 /// LOC652826	5704 /// 652826	proteasome (prosome, macropain) 26S subunit, ATPase, 4 /// similar to 26S protease regulatory subunit 6B (MIP224) (MB67-interacting protein) (TAT-binding protein 7) (TBP-7)	387.68	290.891	532.051	322.806		-1.3724	0.078302		-1.10971	0.30508		-1.33273	0.0180704		-1.64821	0.00648761		0.172685	0.0249527	0.687598	2.60876e-05	0.0501207	0.231879
201253_s_at	CDIPT	10423	CDP-diacylglycerol--inositol 3-phosphatidyltransferase (phosphatidylinositol synthase)	466.798	466.608	440.798	401.627		1.05898	0.486655		1.16179	0.078055		-1.00041	0.99523		-1.09753	0.164694		0.454452	0.165787	0.0799846	0.55237	0.0785991	0.70016
201254_x_at	RPS6	6194	ribosomal protein S6	5427.93	5679.44	4533.7	4455.89		1.19724	0.141544		1.27459	0.00334854		1.04634	0.505209		-1.01746	0.652459		0.845083	0.00177703	0.00348017	0.756231	0.0174198	0.776816
201255_x_at	BAT3	7917	HLA-B associated transcript 3	229.825	230.157	255.843	247.816		-1.11321	0.540544		-1.07673	0.403024		1.00144	0.98825		-1.03239	0.755546		0.244647	0.292165	0.00713207	0.837199	0.00854916	0.917501
201256_at	COX7A2L	9167	cytochrome c oxidase subunit VIIa polypeptide 2 like	576.596	354.098	476.79	359.645		1.20933	0.296156		-1.01566	0.930916		-1.62835	0.0143908		-1.32573	0.0678649		0.0263571	0.615683	0.725708	0.000864933	0.0518076	0.481796
201257_x_at	RPS3A	6189	ribosomal protein S3A	5242.38	5839.83	4771.32	5522.63		1.09873	0.624088		1.05744	0.278442		1.11397	0.315283		1.15746	0.0903152		0.125732	0.399382	0.380891	0.0396221	0.00865215	0.902586
201258_at	RPS16	6217	ribosomal protein S16	3073.58	3587.08	4154.4	3725.33		-1.35165	0.0213177		-1.03854	0.614092		1.16707	0.0381218		-1.11518	0.101514		0.47068	0.0596444	0.0104914	0.768935	0.352198	0.0567679
201259_s_at	SYPL1	6856	synaptophysin-like 1	278.423	198.087	250.848	195.702		1.10993	0.525553		1.01218	0.968919		-1.40556	0.118677		-1.28178	0.18463		0.0153295	0.810931	0.488293	0.0382526	0.0119737	0.868606
201260_s_at	SYPL1	6856	synaptophysin-like 1	145.017	166.949	110.317	142.728		1.31455	0.147285		1.1697	0.283264		1.15124	0.312938		1.2938	0.0561844		0.350852	0.0351789	0.318976	0.0137055	0.0273885	0.680505
201261_x_at	BGN	633	biglycan	33.353	33.2741	40.4469	33.078		-1.21269	0.323558		1.00593	0.974707		-1.00237	0.989152		-1.22277	0.0933608		0.0903259	0.520723	0.145777	0.275384	0.139064	0.429276
201262_s_at	BGN	633	biglycan	22.0774	20.7549	22.7354	20.2426		-1.0298	0.787337		1.02531	0.8311		-1.06372	0.510887		-1.12314	0.159618		0.000108765	0.988247	0.29377	0.175923	0.0274261	0.849112
201263_at	TARS	6897	threonyl-tRNA synthetase	428.411	433.639	315.7	292.108		1.35702	0.135204		1.48452	0.00566601		1.0122	0.914241		-1.08077	0.362887		0.832119	0.000686952	0.00688371	0.687555	0.0129223	0.761947
201264_at	COPE	11316	coatomer protein complex, subunit epsilon	275.529	172.264	297.362	177.416		-1.07924	0.323776		-1.02991	0.68183		-1.59946	0.00125711		-1.67607	0.00209893		0.00983864	0.494697	0.955396	7.71287e-08	0.0021508	0.842565
201265_at	---	---	---	21.8447	19.0649	18.3526	17.2316		1.19028	0.180757		1.10639	0.305237		-1.14581	0.0715809		-1.06506	0.515879		0.379746	0.100439	0.210307	0.113468	0.0283264	0.78144
201266_at	TXNRD1	7296	thioredoxin reductase 1	1426.85	874.937	1347.87	1342.77		1.05859	0.404053		-1.5347	0.0197475		-1.6308	0.0177248		-1.0038	0.954214		0.252924	0.112489	0.309856	0.0306944	0.30039	0.0178462
201267_s_at	PSMC3	5702	proteasome (prosome, macropain) 26S subunit, ATPase, 3	453.018	143.775	364.705	167.844		1.24215	0.157264		-1.1674	0.294807		-3.15088	0.0027464		-2.17289	0.000660317		2.06688e-05	0.979933	0.930664	4.05497e-08	0.0347304	0.0531472
201268_at	NME2 /// NME1-NME2	4831 /// 654364	non-metastatic cells 2, protein (NM23B) expressed in /// NM23-LV	2064.2	1991.44	2025.34	1939.29		1.01919	0.756216		1.02689	0.581035		-1.03654	0.375166		-1.04437	0.309137		0.085674	0.759742	0.242849	0.401146	0.00219062	0.979339
201269_s_at	NUDCD3	23386	NudC domain containing 3	23.4245	20.4501	24.954	20.5219		-1.0653	0.538745		-1.00351	0.972524		-1.14544	0.0979335		-1.21597	0.0405849		0.0205484	0.759742	0.651949	0.00665031	0.0212002	0.814764
201270_x_at	NUDCD3	23386	NudC domain containing 3	223.522	220.658	166.276	179.215		1.34428	0.068276		1.23125	0.0264845		-1.01298	0.862888		1.07782	0.296616		0.796949	0.00142156	0.0124479	0.701605	0.0249479	0.688832
201271_s_at	RALY	22913	RNA binding protein, autoantigenic (hnRNP-associated with lethal yellow homolog (mouse))	122.782	115.808	127.534	113.458		-1.0387	0.839598		1.02071	0.826098		-1.06022	0.498576		-1.12406	0.262123		0.000674913	0.970618	0.244776	0.159563	0.0271935	0.837782
201272_at	AKR1B1	231	aldo-keto reductase family 1, member B1 (aldose reductase)	4384.84	3350.98	2274.33	1326.8		1.92797	0.0157981		2.52561	0.00250377		-1.30853	0.107252		-1.71414	0.00597272		0.752842	6.44128e-07	0.183032	0.000123756	0.0204489	0.183651
201273_s_at	SRP9	6726	signal recognition particle 9kDa	411.788	465.108	390.521	579.632		1.05446	0.850077		-1.24623	0.206957		1.12948	0.417804		1.48425	0.0646826		0.0662633	0.456008	0.407861	0.013317	0.113995	0.284034
201274_at	PSMA5	5686	proteasome (prosome, macropain) subunit, alpha type, 5	435.292	304.849	393.051	283.484		1.10747	0.132373		1.07536	0.422528		-1.4279	0.0129939		-1.3865	0.0019099		0.0547597	0.226678	0.860406	9.55016e-06	0.00159621	0.91762
201275_at	FDPS	2224	farnesyl diphosphate synthase (farnesyl pyrophosphate synthetase, dimethylallyltranstransferase, geranyltranstransferase)	323.94	199.22	286.523	228.266		1.13059	0.249097		-1.1458	0.0957398		-1.62604	0.00450601		-1.25522	0.0117502		0.00413555	0.843187	0.813779	0.000107988	0.107109	0.13831
201276_at	RAB5B	5869	RAB5B, member RAS oncogene family	43.7728	41.4313	44.872	51.5868		-1.02511	0.927272		-1.24512	0.0599068		-1.05652	0.693183		1.14964	0.234913		0.270774	0.185906	0.0256202	0.596687	0.135719	0.399519
201277_s_at	HNRPAB	3182	heterogeneous nuclear ribonucleoprotein A/B	1006.51	695.092	1100.92	829.191		-1.09379	0.498745		-1.19292	0.120293		-1.44803	0.00924084		-1.3277	0.0404139		0.131119	0.133557	0.707777	0.00031087	0.0124682	0.766314
201278_at	DAB2	1601	disabled homolog 2, mitogen-responsive phosphoprotein (Drosophila)	30.1083	95.2783	35.6906	83.4396		-1.18541	0.514537		1.14188	0.361428		3.16452	0.00262551		2.33786	0.00465388		8.0624e-06	0.988247	0.925382	1.63908e-07	0.0211804	0.28622
201279_s_at	DAB2	1601	disabled homolog 2, mitogen-responsive phosphoprotein (Drosophila)	54.5158	160.495	70.5152	136.639		-1.29348	0.265943		1.17459	0.102988		2.944	0.000898837		1.93772	0.00695507		0.000410893	0.91711	0.907732	2.29937e-07	0.0523726	0.0328893
201280_s_at	DAB2	1601	disabled homolog 2, mitogen-responsive phosphoprotein (Drosophila)	17.5446	92.7241	22.1233	77.9633		-1.26097	0.0739366		1.18933	0.167368		5.28504	0.000432406		3.52404	0.000576246		4.11008e-08	0.998887	0.971311	4.14367e-10	0.018653	0.0165411
201281_at	ADRM1	11047	adhesion regulating molecule 1	241.406	192.387	233.859	185.002		1.03227	0.885004		1.03991	0.672651		-1.2548	0.107314		-1.26409	0.0417049		0.0159864	0.782643	0.643715	0.00925596	0.000164505	0.986736
201282_at	OGDH	4967	oxoglutarate (alpha-ketoglutarate) dehydrogenase (lipoamide)	92.0832	129.745	129.785	97.1561		-1.40943	0.10171		1.33542	0.0405656		1.40899	0.0439338		-1.33584	0.0216709		0.00258914	0.934242	0.00543817	0.834677	0.765276	0.00127637
201283_s_at	TRAK1	22906	trafficking protein, kinesin binding 1	20.4398	21.9487	26.2666	22.5659		-1.28507	0.195213		-1.02812	0.709292		1.07382	0.346102		-1.16399	0.160082		0.312218	0.181179	0.0326803	0.532215	0.250136	0.224654
201284_s_at	APEH	327	N-acylaminoacyl-peptide hydrolase	155.266	104.911	149.962	79.6439		1.03537	0.867057		1.31725	0.0536911		-1.47998	0.0334397		-1.88291	0.0040176		0.0883043	0.113407	0.76467	1.60213e-05	0.0422111	0.284214
201285_at	MKRN1	23608	makorin, ring finger protein, 1 /// makorin, ring finger protein, 1	192.029	165.14	225.286	181.7		-1.17318	0.245896		-1.10028	0.354365		-1.16283	0.104649		-1.23988	0.0704331		0.218787	0.139266	0.473612	0.00584822	0.014563	0.819157
201286_at	SDC1	6382	syndecan 1	380.495	419.139	210.136	284.456		1.81071	0.0224269		1.47348	0.00228112		1.10156	0.102549		1.35367	0.0190999		0.784767	1.63242e-05	0.13544	0.0057564	0.0360345	0.237132
201287_s_at	SDC1	6382	syndecan 1	539.75	427.605	282.821	341.503		1.90845	0.0262724		1.25212	0.0909157		-1.26227	0.0832198		1.20749	0.102705		0.694686	0.00212511	0.0020369	0.941553	0.183808	0.0263828
201288_at	ARHGDIB	397	Rho GDP dissociation inhibitor (GDI) beta	23.0752	19.9798	23.3956	21.9381		-1.01389	0.91716		-1.09801	0.484296		-1.15493	0.176974		-1.06644	0.545751		0.0819722	0.640908	0.247493	0.197114	0.0362231	0.819069
201289_at	CYR61	3491	cysteine-rich, angiogenic inducer, 61	305.73	41.1045	49.8305	53.3022		6.1354	0.00480854		-1.29675	0.139805		-7.43787	0.0008297		1.06967	0.514375		0.163839	0.13059	0.38142	0.00548146	0.436249	9.31156e-09
201290_at	SEC11A	23478	SEC11 homolog A (S. cerevisiae)	825.725	991.686	903.473	1133.49		-1.09416	0.546661		-1.14299	0.192331		1.20099	0.0483962		1.25459	0.0844767		0.170983	0.186705	0.532715	0.00698372	0.00604431	0.8927
201291_s_at	TOP2A	7153	topoisomerase (DNA) II alpha 170kDa	144.048	111.487	135.445	294.593		1.06352	0.799244		-2.6424	0.00762206		-1.29206	0.287089		2.17501	0.00627881		0.399203	0.0291557	0.0948053	0.224675	0.373186	0.000332949
201292_at	TOP2A	7153	topoisomerase (DNA) II alpha 170kDa	249.2	108.084	257.629	232.685		-1.03382	0.819123		-2.15282	0.00207578		-2.30562	0.00346123		-1.1072	0.238489		0.353259	0.00959929	0.371238	0.00189486	0.227415	0.000417609
201293_x_at	PPIA	5478	peptidylprolyl isomerase A (cyclophilin A)	6939.55	4464.05	6714.17	4782.14		1.03357	0.421573		-1.07126	0.329106		-1.55454	0.00377377		-1.40401	0.000813192		0.0039878	0.763671	0.938143	1.26912e-06	0.0159743	0.582293
201294_s_at	WSB1	26118	WD repeat and SOCS box-containing 1	35.222	160.351	21.5447	48.8841		1.63483	0.0687841		3.28023	0.00123301		4.55257	0.00139599		2.26896	0.00358885		0.344869	3.21044e-05	0.582047	2.40215e-07	0.0517681	0.00114223
201295_s_at	WSB1 /// LOC654170	26118 /// 654170	WD repeat and SOCS box-containing 1 /// similar to ribosomal protein L34	15.3427	38.7259	11.3049	20.0329		1.35717	0.189713		1.93312	0.0233484		2.52407	0.0135979		1.77204	0.0092587		0.279757	0.00135992	0.596848	6.05322e-06	0.0332811	0.202948
201296_s_at	WSB1	26118	WD repeat and SOCS box-containing 1	84.2495	337.051	65.1835	153.877		1.2925	0.337245		2.19039	0.0060295		4.00064	0.00208936		2.36068	0.00646505		0.184808	0.00171067	0.732853	2.48044e-07	0.0404461	0.0414985
201297_s_at	MOBK1B	55233	MOB1, Mps One Binder kinase activator-like 1B (yeast)	31.6425	34.6501	25.2606	32.6129		1.25264	0.366961		1.06247	0.549937		1.09505	0.526596		1.29106	0.0606986		0.18544	0.325291	0.3165	0.0782417	0.0715767	0.624893
201298_s_at	MOBK1B	55233	MOB1, Mps One Binder kinase activator-like 1B (yeast)	234.826	145.46	173.455	166.153		1.35382	0.0287046		-1.14226	0.193899		-1.61437	0.00654821		-1.04394	0.457553		0.0221667	0.707179	0.510507	0.00729455	0.356119	0.00863979
201299_s_at	MOBK1B	55233	MOB1, Mps One Binder kinase activator-like 1B (yeast)	47.3585	54.9831	43.3921	61.1357		1.09141	0.664493		-1.1119	0.384022		1.161	0.247169		1.40891	0.0337633		0.00508397	0.885441	0.563804	0.0107787	0.0872081	0.482106
201300_s_at	PRNP	5621	prion protein (p27-30) (Creutzfeldt-Jakob disease, Gerstmann-Strausler-Scheinker syndrome, fatal familial insomnia)	393.332	460.735	238.801	305.746		1.64711	0.0564288		1.50692	0.0143599		1.17136	0.146437		1.28034	0.0887168		0.731124	6.83692e-05	0.146416	0.00554856	0.00705352	0.758559
201301_s_at	ANXA4	307	annexin A4	760.154	1680.46	2567.1	2058.59		-3.37708	0.00476413		-1.22501	0.0267366		2.21069	0.000717621		-1.24702	0.0288497		0.54243	0.00325916	0.107134	0.0776295	0.33607	2.9673e-07
201302_at	ANXA4	307	annexin A4	221.443	1292.03	1075.35	1445.52		-4.85609	0.0166797		-1.1188	0.361428		5.83459	0.00190647		1.34424	0.011227		0.252961	0.0155474	0.478108	0.000332096	0.242876	5.66734e-07
201303_at	EIF4A3	9775	eukaryotic translation initiation factor 4A, isoform 3	551.22	390.174	668.566	401.396		-1.21288	0.093326		-1.02876	0.775535		-1.41275	0.0208754		-1.6656	0.000521211		0.0468317	0.205493	0.858302	2.42954e-06	0.0317735	0.345739
201304_at	NDUFA5	4698	NADH dehydrogenase (ubiquinone) 1 alpha subcomplex, 5, 13kDa	45.8624	57.4217	47.4262	51.6694		-1.0341	0.83161		1.11133	0.281886		1.25204	0.0374145		1.08947	0.394106		0.0408067	0.655578	0.456239	0.0234442	0.0915663	0.526797
201305_x_at	ANP32B	10541	acidic (leucine-rich) nuclear phosphoprotein 32 family, member B	371.405	237.019	355.265	319.462		1.04543	0.475653		-1.34783	0.015562		-1.56699	0.00900653		-1.11207	0.0141635		0.164898	0.121948	0.542496	0.00126013	0.206834	0.0245084
201306_s_at	ANP32B	10541	acidic (leucine-rich) nuclear phosphoprotein 32 family, member B	1407.73	736.873	1603.71	1122.39		-1.13921	0.068988		-1.52318	0.000966732		-1.91042	0.000744022		-1.42884	0.00122		0.243977	0.000972263	0.686208	7.60376e-07	0.0574125	0.0297723
201307_at		55752	septin 11	65.1581	108.977	56.6154	139.438		1.15089	0.687957		-1.27952	0.077591		1.6725	0.0496931		2.4629	0.00356762		0.0106806	0.659879	0.806509	1.7393e-05	0.0602792	0.160916
201308_s_at		55752	septin 11	10.434	10.7854	11.1336	11.8728		-1.06706	0.514825		-1.10082	0.418071		1.03369	0.639184		1.06639	0.540921		0.223909	0.348955	0.076072	0.354974	0.00777847	0.926118
201309_x_at	C5orf13	9315	chromosome 5 open reading frame 13	52.9518	46.9301	46.6753	76.4166		1.13447	0.304263		-1.62831	0.00213563		-1.12831	0.0757344		1.63719	0.00548003		0.263979	0.104625	0.177717	0.081651	0.483006	0.000187009
201310_s_at	C5orf13	9315	chromosome 5 open reading frame 13	159.717	166.44	124.932	382.396		1.27843	0.143202		-2.2975	0.00162071		1.04209	0.495091		3.06084	0.00188003		0.175677	0.0974507	0.422688	0.00315655	0.364723	1.1431e-06
201311_s_at	SH3BGRL	6451	SH3 domain binding glutamic acid-rich protein like	68.2987	98.6467	78.4352	98.9721		-1.14841	0.5774		-1.0033	0.986567		1.44434	0.0806909		1.26183	0.0950062		0.0247073	0.74424	0.582217	0.0150581	0.0294921	0.759043
201312_s_at	SH3BGRL	6451	SH3 domain binding glutamic acid-rich protein like	114.461	228.794	111.2	226.399		1.02933	0.914277		1.01058	0.968062		1.99888	0.0258794		2.03597	0.00565401		0.000604684	0.928171	0.861583	1.00178e-05	0.000147839	0.976341
201313_at	ENO2	2026	enolase 2 (gamma, neuronal)	176.129	64.8998	80.4962	109.772		2.18804	0.0302648		-1.6914	0.00579125		-2.71385	0.00174759		1.36369	0.0497176		0.00217513	0.925822	0.202976	0.10288	0.733892	7.33855e-07
201314_at	STK25	10494	serine/threonine kinase 25 (STE20 homolog, yeast)	101.972	71.5502	59.9068	68.6777		1.70217	0.00492608		1.04183	0.738624		-1.42518	0.0224861		1.14641	0.0424679		0.4208	0.0376121	0.0772657	0.251844	0.39306	0.00239773
201315_x_at	IFITM2	10581	interferon induced transmembrane protein 2 (1-8D)	523.428	774.084	526.141	356.956		-1.00518	0.973716		2.16857	0.00139183		1.47887	0.00877023		-1.47397	0.0162386		0.531254	0.0120702	7.41559e-06	0.970034	0.407856	7.28085e-05
201316_at	PSMA2	5683	proteasome (prosome, macropain) subunit, alpha type, 2	56.3773	68.08	59.7442	84.7914		-1.05972	0.758779		-1.24547	0.0534361		1.20758	0.0704568		1.41924	0.0325877		0.177459	0.0967008	0.558411	0.00129876	0.0501838	0.461024
201317_s_at	PSMA2 /// PVRIG	5683 /// 79037	proteasome (prosome, macropain) subunit, alpha type, 2 /// poliovirus receptor related immunoglobulin domain containing	761.636	450.271	666.436	540.391		1.14285	0.278397		-1.20015	0.274383		-1.69151	0.0260378		-1.23325	0.0396234		0.0111538	0.751254	0.667687	0.000436065	0.123301	0.131267
201318_s_at	MRCL3 /// MRLC2	103910 /// 10627	myosin regulatory light chain MRCL3 /// myosin regulatory light chain MRLC2	457.08	421.146	379.296	460.624		1.20507	0.14739		-1.09374	0.0887776		-1.08532	0.199671		1.21442	0.0200979		0.0267731	0.798123	0.100232	0.429929	0.605102	0.0617549
201319_at	MRCL3 /// LOC645094 /// LOC649855	10627 /// 645094 /// 649855	myosin regulatory light chain MRCL3 /// similar to myosin regulatory light chain-like /// similar to myosin regulatory light chain-like	244.168	165.995	166.293	190.749		1.4683	0.081198		-1.14912	0.143182		-1.47094	0.0268889		1.14707	0.0532441		0.0654119	0.572161	0.136518	0.217359	0.604025	0.0025479
201320_at	SMARCC2	6601	SWI/SNF related, matrix associated, actin dependent regulator of chromatin, subfamily c, member 2	61.5047	52.7479	64.0957	64.3885		-1.04213	0.657494		-1.22068	0.0554459		-1.16601	0.0953524		1.00457	0.950998		0.403714	0.138506	0.12673	0.20893	0.142711	0.462481
201321_s_at	SMARCC2	6601	SWI/SNF related, matrix associated, actin dependent regulator of chromatin, subfamily c, member 2	84.0986	79.6989	73.4022	100.593		1.14572	0.453953		-1.26216	0.0400401		-1.0552	0.413145		1.37044	0.0516938		0.0681702	0.548407	0.204195	0.130733	0.406614	0.0299609
201322_at	ATP5B	506	ATP synthase, H+ transporting, mitochondrial F1 complex, beta polypeptide	1488.63	718.833	2140.51	821.776		-1.43791	0.154841		-1.14321	0.105744		-2.07089	0.00471749		-2.60473	0.00110031		0.0680846	0.0317208	0.878869	6.55264e-08	0.0162765	0.31801
201323_at	EBNA1BP2	10969	EBNA1 binding protein 2	117.368	79.386	99.815	67.8871		1.17585	0.0652944		1.16938	0.0294724		-1.47844	0.00187923		-1.47031	0.00219569		0.141227	0.012047	0.826457	6.87821e-07	4.17006e-05	0.985125
201324_at	EMP1	2012	epithelial membrane protein 1	24.4674	13.8564	11.8199	25.3102		2.07001	0.0274583		-1.82661	0.00904003		-1.76578	0.00791829		2.14131	0.00594229		0.00216505	0.936885	0.0187161	0.709603	0.890428	8.47552e-06
201325_s_at	EMP1	2012	epithelial membrane protein 1	28.1465	26.2599	26.3546	31.4873		1.06799	0.735936		-1.19906	0.176397		-1.07184	0.531774		1.19475	0.198334		0.0941252	0.532703	0.0476009	0.606814	0.247047	0.247881
201326_at	CCT6A	908	chaperonin containing TCP1, subunit 6A (zeta 1)	170.526	188.036	138.179	190.109		1.23409	0.23999		-1.01102	0.936859		1.10268	0.425525		1.37581	0.0182238		0.0788879	0.483044	0.477013	0.0216752	0.134475	0.340005
201327_s_at	CCT6A	908	chaperonin containing TCP1, subunit 6A (zeta 1)	284.175	254.102	205.558	260.993		1.38246	0.224352		-1.02712	0.793893		-1.11835	0.467112		1.26968	0.0443455		0.174328	0.317841	0.0450794	0.459315	0.344077	0.075687
201328_at	ETS2	2114	v-ets erythroblastosis virus E26 oncogene homolog 2 (avian)	376.001	280.973	51.8805	341.532		7.24746	0.00546265		-1.21553	0.00592576		-1.33821	0.0252423		6.58307	0.000260482		0.232087	0.0822368	0.265369	0.022005	0.494969	6.60896e-11
201329_s_at	ETS2	2114	v-ets erythroblastosis virus E26 oncogene homolog 2 (avian)	187.08	139.972	50.159	158.654		3.72973	0.0133433		-1.13347	0.334197		-1.33655	0.0272105		3.16302	0.00227846		0.24914	0.0997257	0.186624	0.0671356	0.522659	7.60993e-07
201330_at	RARS	5917	arginyl-tRNA synthetase	221.692	202.783	206.464	211.356		1.07376	0.603934		-1.04227	0.401265		-1.09325	0.12179		1.02369	0.767605		0.00296418	0.950978	0.0670721	0.592553	0.196701	0.597834
201331_s_at	STAT6	6778	signal transducer and activator of transcription 6, interleukin-4 induced	176.915	286.4	263.188	271.74		-1.48765	0.035146		1.05395	0.540135		1.61886	0.00481515		1.03249	0.6234		0.133141	0.226476	0.437711	0.00999086	0.335505	0.00366771
201332_s_at	STAT6	6778	signal transducer and activator of transcription 6, interleukin-4 induced	35.8058	38.3955	45.7224	39.139		-1.27695	0.0885695		-1.01936	0.862907		1.07232	0.477308		-1.16821	0.0483531		0.306573	0.230361	0.0411106	0.554204	0.284512	0.236561
201333_s_at	ARHGEF12	23365	Rho guanine nucleotide exchange factor (GEF) 12	35.6634	33.4473	40.4919	35.3593		-1.13539	0.46704		-1.05717	0.57907		-1.06626	0.523858		-1.14515	0.206543		0.168746	0.443958	0.221855	0.157971	0.0283517	0.833704
201334_s_at	ARHGEF12	23365	Rho guanine nucleotide exchange factor (GEF) 12	78.2117	160.106	90.3244	154.581		-1.15487	0.645785		1.03574	0.845543		2.04708	0.0325571		1.7114	0.002041		0.00369422	0.837531	0.819987	5.03823e-05	0.0167342	0.664013
201335_s_at	ARHGEF12	23365	Rho guanine nucleotide exchange factor (GEF) 12	11.0659	11.2272	10.3461	11.6808		1.06957	0.145209		-1.0404	0.666197		1.01458	0.782358		1.129	0.127558		0.00224077	0.952199	0.264024	0.317777	0.163447	0.594355
201336_at	VAMP3	9341	vesicle-associated membrane protein 3 (cellubrevin)	452.018	477.747	386.828	437.971		1.16852	0.128472		1.09082	0.239241		1.05692	0.385291		1.13221	0.0846408		0.421234	0.0803928	0.245322	0.100339	0.0360411	0.755444
201337_s_at	VAMP3	9341	vesicle-associated membrane protein 3 (cellubrevin)	135.356	100.314	106.048	89.2245		1.27636	0.13316		1.12428	0.655467		-1.34933	0.122126		-1.18856	0.3641		0.172129	0.332008	0.319706	0.0665992	0.0230642	0.807844
201338_x_at	GTF3A	2971	general transcription factor IIIA	541.931	502.537	528.924	510.941		1.02459	0.795093		-1.01672	0.883931		-1.07839	0.231515		-1.03519	0.692232		4.81605e-05	0.993144	0.16349	0.276106	0.0225569	0.883922
201339_s_at	SCP2	6342	sterol carrier protein 2	93.2064	165.059	108.642	150.455		-1.16561	0.447871		1.09707	0.627835		1.7709	0.0270426		1.38487	0.0457592		0.000598446	0.948676	0.726865	0.000535572	0.0546036	0.426481
201340_s_at	ENC1	8507	ectodermal-neural cortex (with BTB-like domain)	23.0544	47.5774	27.8463	47.7355		-1.20785	0.302311		-1.00332	0.987679		2.0637	0.00787966		1.71425	0.0106798		0.0151609	0.514751	0.863939	2.15966e-06	0.018628	0.496293
201341_at	ENC1	8507	ectodermal-neural cortex (with BTB-like domain)	124.308	163.745	128.53	126.608		-1.03396	0.698149		1.29332	0.149721		1.31725	0.0903595		-1.01518	0.895541		0.187791	0.236447	0.17731	0.134088	0.220689	0.146679
201342_at	SNRPC	6631	small nuclear ribonucleoprotein polypeptide C	320.419	240.776	285.68	219.596		1.1216	0.558711		1.09645	0.253587		-1.33078	0.014395		-1.30093	0.0712927		0.0944738	0.313036	0.672548	0.00140137	0.00114875	0.953856
201343_at	UBE2D2	7322	ubiquitin-conjugating enzyme E2D 2 (UBC4/5 homolog, yeast)	154.482	141.025	111.389	152.665		1.38687	0.253566		-1.08254	0.442307		-1.09542	0.252845		1.37055	0.107308		0.0834808	0.512281	0.11411	0.224646	0.375276	0.0484048
201344_at	UBE2D2	7322	ubiquitin-conjugating enzyme E2D 2 (UBC4/5 homolog, yeast)	25.9897	22.4519	24.9639	27.0677		1.04109	0.585441		-1.20559	0.0649605		-1.15757	0.140242		1.08428	0.131058		0.235181	0.32866	0.0307113	0.597884	0.370607	0.179382
201345_s_at	UBE2D2	7322	ubiquitin-conjugating enzyme E2D 2 (UBC4/5 homolog, yeast)	471.006	266.596	347.516	245.855		1.35535	0.00612603		1.08436	0.128423		-1.76674	0.000289262		-1.4135	0.00217429		0.123759	0.0142995	0.81404	5.49047e-07	0.048359	0.0906377
201346_at	ADIPOR2	79602	adiponectin receptor 2	206.635	145.168	277.682	197.093		-1.34383	0.0465395		-1.35769	0.0146298		-1.42342	0.00253119		-1.40889	0.0176952		0.406165	0.000191863	0.530256	6.53706e-06	0.000115294	0.974182
201347_x_at	GRHPR	9380	glyoxylate reductase/hydroxypyruvate reductase	560.705	496.812	479.166	302.538		1.17017	0.0435693		1.64215	0.00120337		-1.12861	0.0306747		-1.58382	0.00222669		0.511741	0.000491783	0.343599	0.000398491	0.116948	0.0123546
201348_at	GPX3	2878	glutathione peroxidase 3 (plasma)	33.1331	61.285	130.806	76.0043		-3.94789	0.00705213		-1.24018	0.0449512		1.84966	0.00327084		-1.72103	0.00424724		0.591109	0.00382831	0.00148556	0.884544	0.383402	2.25161e-07
201349_at	SLC9A3R1	9368	solute carrier family 9 (sodium/hydrogen exchanger), member 3 regulator 1	54.8216	320.028	180.58	99.5225		-3.29396	0.0155476		3.21564	0.000336273		5.83762	0.000418007		-1.81447	0.00768197		0.0139664	0.794515	0.190572	0.107693	0.7774	8.48906e-11
201350_at	FLOT2	2319	flotillin 2	169.312	133.767	164.368	130.962		1.03008	0.870248		1.02142	0.765194		-1.26573	0.0813741		-1.25509	0.00725169		0.00870251	0.839704	0.741774	0.00308019	0.000246834	0.983873
201351_s_at	YME1L1	10730	YME1-like 1 (S. cerevisiae)	266.433	262.276	212.401	243.75		1.25439	0.227683		1.076	0.613436		-1.01585	0.932072		1.1476	0.043108		0.292823	0.221251	0.0551967	0.519692	0.0873442	0.601022
201352_at	YME1L1	10730	YME1-like 1 (S. cerevisiae)	175.438	393.83	145.358	325.428		1.20694	0.741013		1.21019	0.00353949		2.24484	0.0586864		2.23881	0.000949028		0.0440417	0.339304	0.781927	3.09092e-05	2.1717e-06	0.99737
201353_s_at	BAZ2A	11176	bromodomain adjacent to zinc finger domain, 2A	60.6023	58.4435	66.073	79.6674		-1.09027	0.482859		-1.36315	0.0121024		-1.03694	0.60508		1.20575	0.0807969		0.572849	0.0197339	0.0696451	0.351627	0.152748	0.225289
201354_s_at	BAZ2A	11176	bromodomain adjacent to zinc finger domain, 2A	59.5056	52.1798	77.779	60.1177		-1.30709	0.190201		-1.15213	0.176286		-1.1404	0.313105		-1.29378	0.0276009		0.357625	0.0286628	0.345969	0.011481	0.0364195	0.605663
201355_s_at	BAZ2A	11176	bromodomain adjacent to zinc finger domain, 2A	54.7882	46.492	52.5016	49.5008		1.04355	0.707259		-1.06472	0.689684		-1.17844	0.272391		-1.06062	0.430922		0.00653499	0.89081	0.258158	0.139467	0.0575809	0.69892
201356_at	SF3A1	10291	splicing factor 3a, subunit 1, 120kDa	150.223	129.126	124.363	101.052		1.20794	0.160214		1.27781	0.010201		-1.16339	0.15289		-1.23068	0.00143838		0.527391	0.00364824	0.340467	0.00465215	0.0083575	0.824451
201357_s_at	SF3A1	10291	splicing factor 3a, subunit 1, 120kDa	43.0272	31.3252	43.7991	32.7239		-1.01794	0.899002		-1.04465	0.561543		-1.37356	0.0153414		-1.33844	0.0105836		0.0100269	0.735951	0.857665	8.68537e-05	0.00155171	0.934766
201358_s_at	COPB1	1315	coatomer protein complex, subunit beta 1	423.117	663.44	477.729	727.64		-1.12907	0.252733		-1.09677	0.486722		1.56798	0.00835888		1.52312	0.0138477		0.0494859	0.272752	0.83613	9.04843e-06	0.000929484	0.93778
201359_at	COPB1	1315	coatomer protein complex, subunit beta 1	206.722	311.363	227.144	305.419		-1.09879	0.499744		1.01946	0.895263		1.50619	0.0178639		1.34461	0.0295715		0.00562923	0.827133	0.796392	0.000239398	0.0205958	0.702301
201360_at	CST3	1471	cystatin C (amyloid angiopathy and cerebral hemorrhage)	327.627	844.424	403.166	650.177		-1.23056	0.139505		1.29876	0.0775661		2.57739	0.0013266		1.61268	0.0127931		0.0062738	0.713392	0.853108	3.54292e-06	0.0924065	0.0161414
201361_at	TMEM109	79073	transmembrane protein 109	191.38	108.317	131.846	110.709		1.45154	0.0903221		-1.02208	0.709999		-1.76685	0.0021886		-1.19093	0.0864189		0.102622	0.188549	0.641781	0.000335844	0.180439	0.0172435
201362_at	IVNS1ABP	10625	influenza virus NS1A binding protein	32.8139	133.483	18.7969	64.8016		1.74571	0.162504		2.05986	0.00467804		4.06787	0.00468682		3.44747	0.000974898		0.191119	0.000116415	0.768464	9.42587e-09	0.00301754	0.673514
201363_s_at	IVNS1ABP	10625	influenza virus NS1A binding protein	49.7677	104.081	35.8005	72.0711		1.39014	0.189713		1.44414	0.0844913		2.09133	0.0231798		2.01313	0.00240677		0.176516	0.00445674	0.724299	1.23766e-06	0.000509051	0.934766
201364_s_at	OAZ2	4947	ornithine decarboxylase antizyme 2	165.342	84.1578	199.284	129.685		-1.20529	0.274899		-1.54097	0.00695218		-1.96466	0.00608672		-1.53668	0.00402744		0.239963	0.00160881	0.670517	2.13173e-06	0.0331528	0.191102
201365_at	OAZ2	4947	ornithine decarboxylase antizyme 2	111.45	90.3006	110.905	105.361		1.00492	0.984159		-1.16678	0.0944954		-1.23421	0.170343		-1.05262	0.22536		0.132495	0.404567	0.300204	0.0952752	0.111022	0.500973
201366_at	ANXA7	310	annexin A7	346.341	457.425	371.167	336.876		-1.07168	0.447871		1.35784	0.0741829		1.32074	0.115622		-1.10179	0.143298		0.218473	0.241906	0.0834521	0.349488	0.357458	0.056131
201367_s_at	ZFP36L2	678	zinc finger protein 36, C3H type-like 2	17.7842	48.7481	24.0011	52.9875		-1.34958	0.259153		-1.08697	0.620985		2.74109	0.00398507		2.20771	0.00622621		0.0345988	0.182871	0.885233	2.82235e-07	0.0127902	0.484674
201368_at	ZFP36L2	678	zinc finger protein 36, C3H type-like 2	84.5313	483.18	182.142	477.079		-2.15473	0.0136714		1.01279	0.937727		5.71599	0.000506262		2.61927	0.00138141		0.0499177	0.0689269	0.864847	7.99811e-08	0.0719175	0.000160079
201369_s_at	ZFP36L2	678	zinc finger protein 36, C3H type-like 2	24.1422	115.649	37.7221	114.727		-1.5625	0.0544837		1.00803	0.973832		4.79031	0.000221071		3.04138	0.00499719		0.0183558	0.210193	0.925575	1.18165e-08	0.0266163	0.051171
201370_s_at	CUL3	8452	cullin 3	17.1472	21.4545	16.3537	23.5228		1.04852	0.570783		-1.0964	0.535626		1.2512	0.174389		1.43838	0.00112127		0.00875047	0.807294	0.709934	0.00102275	0.0399637	0.606657
201371_s_at	CUL3	8452	cullin 3	234.532	317.825	178.199	314.75		1.31612	0.307623		1.00977	0.951806		1.35515	0.132032		1.76628	0.0043775		0.0564923	0.423346	0.693438	0.00069023	0.0639115	0.394238
201372_s_at	CUL3	8452	cullin 3	14.6115	14.1197	14.2616	13.3154		1.02454	0.734854		1.0604	0.505897		-1.03484	0.668856		-1.07105	0.231499		0.119829	0.582551	0.161179	0.400499	0.0180183	0.901916
201373_at	PLEC1	5339	plectin 1, intermediate filament binding protein 500kDa	306.565	271.862	205.855	372.244		1.48923	0.057378		-1.36924	0.00736818		-1.12765	0.160323		1.80828	0.00249802		0.000405756	0.969241	0.28025	0.0578564	0.637968	4.04612e-05
201374_x_at	PPP2CB	5516	protein phosphatase 2 (formerly 2A), catalytic subunit, beta isoform	14.9482	16.1749	19.6551	18.7239		-1.31489	0.164615		-1.15759	0.0608177		1.08206	0.146322		-1.04973	0.654433		0.632911	0.0183002	0.00353194	0.760635	0.0623108	0.574613
201375_s_at	PPP2CB	5516	protein phosphatase 2 (formerly 2A), catalytic subunit, beta isoform	350.879	326.042	296.043	314.031		1.18523	0.150101		1.03825	0.790702		-1.07618	0.5359		1.06076	0.445177		0.236296	0.351051	0.00135518	0.994683	0.114134	0.606177
201376_s_at	HNRPF	3185	heterogeneous nuclear ribonucleoprotein F	214.559	160.935	241.723	198.245		-1.1266	0.214553		-1.23183	0.125938		-1.3332	0.0271924		-1.21931	0.0940618		0.257994	0.0831585	0.514699	0.00432558	0.0173853	0.773897
201377_at	UBAP2L	9898	ubiquitin associated protein 2-like	141.749	107.009	184.786	132.375		-1.30362	0.13801		-1.23704	0.0123951		-1.32464	0.0174983		-1.39593	0.0106879		0.339075	0.00216698	0.567264	4.67773e-05	0.00412574	0.836975
201378_s_at	UBAP2L	9898	ubiquitin associated protein 2-like	162.865	125.368	206.342	158.365		-1.26695	0.130968		-1.26321	0.0245021		-1.2991	0.0175753		-1.30295	0.0289428		0.397752	0.00258304	0.488899	0.000145487	1.54893e-05	0.993666
201379_s_at	TPD52L2	7165	tumor protein D52-like 2	150.852	142.278	115.188	136.511		1.30961	0.155775		1.04224	0.782724		-1.06026	0.597534		1.18512	0.196454		0.277861	0.236693	0.0434997	0.600139	0.183015	0.359272
201380_at	CRTAP	10491	cartilage associated protein	129.643	164.484	110.768	78.1064		1.1704	0.132463		2.1059	0.00121923		1.26875	0.0185737		-1.41817	0.015778		0.700785	0.000845557	0.0087534	0.541719	0.243639	0.000354747
201381_x_at	CACYBP	27101	calcyclin binding protein	288.874	187.015	326.499	260.762		-1.13025	0.566723		-1.39434	0.0037689		-1.54466	0.0297763		-1.2521	0.00656242		0.290257	0.0176191	0.526246	0.000627319	0.0533301	0.34275
201382_at	CACYBP	27101	calcyclin binding protein	21.7063	22.2712	26.4195	22.8425		-1.21714	0.102494		-1.02565	0.770306		1.02602	0.619792		-1.15659	0.107308		0.305967	0.213902	0.110393	0.305786	0.22541	0.323086
201383_s_at	NBR1 /// LOC727732	4077 /// 727732	neighbor of BRCA1 gene 1 /// similar to neighbor of BRCA1 gene 1	88.1015	79.7609	83.462	78.0477		1.05559	0.698291		1.02195	0.912297		-1.10457	0.47594		-1.06937	0.546607		0.0263508	0.818505	0.141264	0.398229	0.0053426	0.944229
201384_s_at	NBR1 /// LOC727732	4077 /// 727732	neighbor of BRCA1 gene 1 /// similar to neighbor of BRCA1 gene 1	124.281	172.165	112.035	152.834		1.10931	0.674133		1.12648	0.154628		1.38528	0.0594405		1.36417	0.0286883		0.0858609	0.320238	0.672801	0.000935555	0.000391619	0.972929
201385_at	DHX15	1665	DEAH (Asp-Glu-Ala-His) box polypeptide 15	357.046	438.525	354.647	455.486		1.00676	0.983269		-1.03868	0.624564		1.2282	0.226151		1.28434	0.0121801		0.00407044	0.887855	0.586227	0.0065597	0.00563579	0.903043
201386_s_at	DHX15	1665	DEAH (Asp-Glu-Ala-His) box polypeptide 15	267.735	255.307	272.756	315.016		-1.01875	0.942286		-1.23387	0.030463		-1.04868	0.750749		1.15494	0.0671928		0.284358	0.284726	0.0395581	0.528117	0.155872	0.486455
201387_s_at	UCHL1	7345	ubiquitin carboxyl-terminal esterase L1 (ubiquitin thiolesterase)	1727.81	1442.05	1615.04	1138.99		1.06982	0.438025		1.26608	0.00222458		-1.19816	0.00520914		-1.41796	0.00385945		0.248368	0.020745	0.637291	0.000164149	0.0643596	0.276258
201388_at	PSMD3	5709	proteasome (prosome, macropain) 26S subunit, non-ATPase, 3	158.452	109.267	189.651	127.554		-1.1969	0.252733		-1.16736	0.26013		-1.45014	0.0356197		-1.48683	0.0129442		0.133983	0.126675	0.70752	0.000285543	0.000748428	0.954457
201389_at	ITGA5	3678	integrin, alpha 5 (fibronectin receptor, alpha polypeptide)	246.93	107.291	108.035	99.7088		2.28565	0.00982034		1.07604	0.436891		-2.3015	0.00181666		-1.0835	0.226564		0.303814	0.0150211	0.395841	0.00151834	0.269069	1.68294e-05
201390_s_at	CSNK2B	1460	casein kinase 2, beta polypeptide	500.515	286.979	550.045	307.308		-1.09896	0.179979		-1.07084	0.353046		-1.74408	0.00140742		-1.78988	0.00117931		0.0190563	0.217386	0.955688	1.19029e-08	0.000495463	0.922734
201391_at	TRAP1	10131	TNF receptor-associated protein 1	431.638	307.235	509.171	226.584		-1.17963	0.194021		1.35594	0.00339315		-1.40491	0.0108348		-2.24717	0.000397802		0.0267281	0.396541	0.812312	6.41686e-06	0.135591	0.00158257
201392_s_at	IGF2R	3482	insulin-like growth factor 2 receptor	50.8768	66.8196	46.9104	49.2659		1.08455	0.512975		1.3563	0.0785004		1.31336	0.104648		1.05021	0.603914		0.369104	0.0885372	0.214134	0.100597	0.103521	0.423579
201393_s_at	IGF2R	3482	insulin-like growth factor 2 receptor	88.8054	98.4129	76.331	62.3857		1.16343	0.473046		1.57749	0.0527263		1.10819	0.590251		-1.22353	0.20096		0.523173	0.015997	0.0118674	0.668601	0.112205	0.249511
201394_s_at	RBM5	10181	RNA binding motif protein 5	67.432	98.5406	69.477	94.0374		-1.03033	0.815679		1.04789	0.551396		1.46133	0.00455894		1.3535	0.0176438		0.0014994	0.893721	0.880905	1.6094e-05	0.0111263	0.750328
201395_at	RBM5	10181	RNA binding motif protein 5	179.499	227.08	138.732	193.17		1.29386	0.0703805		1.17554	0.249824		1.26507	0.115149		1.3924	0.0107511		0.275131	0.0250652	0.524979	0.000909701	0.0150625	0.729262
201396_s_at	SGTA	6449	small glutamine-rich tetratricopeptide repeat (TPR)-containing, alpha	60.3007	62.2509	59.1143	60.6745		1.02007	0.935587		1.02598	0.432561		1.03234	0.570606		1.02639	0.826265		0.0225341	0.856775	0.0344295	0.713403	0.000343107	0.989328
201397_at	PHGDH	26227	phosphoglycerate dehydrogenase	388.431	161.088	209.081	45.2765		1.8578	0.0285377		3.55787	0.00107779		-2.4113	0.00042046		-4.61786	0.00166007		0.38468	7.99405e-06	0.557543	1.0977e-07	0.0405249	0.00249324
201398_s_at	TRAM1	23471	translocation associated membrane protein 1	759.754	1332.64	432.51	1588.78		1.75662	0.0096205		-1.19221	0.108372		1.75404	0.00350506		3.67339	0.000370733		0.0195093	0.429733	0.834214	2.03279e-06	0.131326	6.8908e-05
201399_s_at	TRAM1	23471	translocation associated membrane protein 1	645.283	592.469	361.89	749.834		1.78309	0.0282211		-1.26561	0.171966		-1.08914	0.538454		2.07199	0.00450602		0.0402167	0.643894	0.317548	0.0447098	0.508593	0.00198627
201400_at	PSMB3	5691	proteasome (prosome, macropain) subunit, beta type, 3	1031.61	553.796	1244.5	599.064		-1.20637	0.166751		-1.08174	0.299042		-1.8628	0.00271214		-2.07741	0.000751814		0.0326962	0.105385	0.933847	1.88354e-08	0.00606337	0.617713
201401_s_at	ADRBK1	156	adrenergic, beta, receptor kinase 1	49.7696	48.1509	50.7767	45.5988		-1.02024	0.898451		1.05597	0.678079		-1.03362	0.805637		-1.11355	0.195839		0.0147895	0.865803	0.141046	0.416251	0.0395815	0.816551
201402_at	ADRBK1	156	adrenergic, beta, receptor kinase 1	62.9689	49.4142	63.2824	52.1168		-1.00498	0.970503		-1.05469	0.283775		-1.27431	0.0216713		-1.21424	0.00763566		0.018829	0.679393	0.829028	0.000452368	0.0101425	0.836264
201403_s_at	MGST3	4259	microsomal glutathione S-transferase 3	1002.81	1000.86	1708.21	1210.36		-1.70343	0.0345127		-1.20932	0.142223		-1.00195	0.985907		-1.41133	0.0274044		0.568797	0.00290119	0.147344	0.0428664	0.144057	0.0518742
201404_x_at	PSMB2	5690	proteasome (prosome, macropain) subunit, beta type, 2	133.763	100.217	176.954	93.4617		-1.3229	0.189713		1.07228	0.451294		-1.33473	0.0530496		-1.89333	0.00273368		0.0234177	0.538125	0.76923	6.9858e-05	0.109395	0.065468
201405_s_at	COPS6	10980	COP9 constitutive photomorphogenic homolog subunit 6 (Arabidopsis)	610.941	367.549	560.991	328.047		1.08904	0.290445		1.12041	0.0378782		-1.66221	0.00157099		-1.71009	0.00057173		0.036411	0.0876376	0.94415	1.77092e-08	0.000697877	0.910739
201406_at	RPL36A /// LOC729362	6173 /// 729362	ribosomal protein L36a /// similar to large subunit ribosomal protein L36a	3629.75	4207.25	2967.1	3295.01		1.22333	0.0485561		1.27686	0.00651564		1.1591	0.0338967		1.11052	0.0654423		0.699815	0.00125665	0.213786	0.0223424	0.00615003	0.860758
201407_s_at	PPP1CB	5500	protein phosphatase 1, catalytic subunit, beta isoform	25.0843	31.559	19.5503	31.7412		1.28307	0.335852		-1.00578	0.968723		1.25811	0.0835533		1.62357	0.026783		0.054389	0.379082	0.633922	0.000498968	0.0808103	0.244843
201408_at	PPP1CB	5500	protein phosphatase 1, catalytic subunit, beta isoform	40.8942	92.3063	53.5449	82.8592		-1.30935	0.135955		1.11401	0.390482		2.2572	0.00431144		1.54747	0.0053455		0.006438	0.701695	0.851589	3.24613e-06	0.0775765	0.0352876
201409_s_at	PPP1CB	5500	protein phosphatase 1, catalytic subunit, beta isoform	75.5183	128.048	79.2571	107.592		-1.04951	0.825152		1.19012	0.0285632		1.69558	0.00215677		1.35751	0.0489609		0.0291394	0.464899	0.799746	3.85179e-05	0.0569033	0.268551
201410_at	PLEKHB2	55041	Pleckstrin homology domain containing, family B (evectins) member 2	134.888	163.898	127.176	95.7721		1.06064	0.728164		1.71134	0.00792871		1.21507	0.0939413		-1.3279	0.0726057		0.54505	0.012202	0.00953416	0.779806	0.276748	0.0109785
201411_s_at	PLEKHB2	55041	pleckstrin homology domain containing, family B (evectins) member 2	44.5385	72.0283	53.1261	60.073		-1.19281	0.459778		1.19901	0.262079		1.61722	0.0502484		1.13076	0.258735		0.00443678	0.896952	0.499555	0.0189467	0.175552	0.236744
201412_at	LRP10	26020	low density lipoprotein receptor-related protein 10	347.289	445.375	401.824	357.352		-1.15703	0.423096		1.24632	0.0194111		1.28243	0.0872622		-1.12445	0.0738278		0.0641424	0.639493	0.0677252	0.422526	0.525056	0.0445501
201413_at	HSD17B4	3295	hydroxysteroid (17-beta) dehydrogenase 4	169.705	246.906	191.211	169.203		-1.12673	0.641552		1.45923	0.015562		1.45491	0.0556048		-1.13007	0.306595		0.181285	0.272622	0.104343	0.26535	0.404094	0.0202987
201414_s_at	NAP1L4	4676	nucleosome assembly protein 1-like 4	168.434	137.957	141.799	138.93		1.18783	0.208798		-1.00705	0.946786		-1.22091	0.0367255		-1.02065	0.81029		0.121284	0.446717	0.295562	0.124668	0.195931	0.333771
201415_at	GSS	2937	glutathione synthetase	217.7	247.218	254.479	175.573		-1.16894	0.186381		1.40807	0.0169469		1.13559	0.231962		-1.44942	0.00696782		0.148966	0.35945	0.131237	0.223421	0.547318	0.00672549
201416_at	SOX4	6659	SRY (sex determining region Y)-box 4	258.445	356.413	122.459	912.915		2.11047	0.0151198		-2.56139	0.00117443		1.37907	0.0342373		7.45489	0.00033221		0.0224755	0.5766	0.632668	0.000293283	0.331764	6.87439e-09
201417_at	SOX4	6659	SRY (sex determining region Y)-box 4	326.664	505.129	168.357	1104.48		1.9403	0.015018		-2.18653	0.000966144		1.54633	0.0125768		6.56034	0.000192763		0.0142011	0.634948	0.703	6.50397e-05	0.273503	1.1053e-08
201418_s_at	SOX4	6659	SRY (sex determining region Y)-box 4	103.924	220.121	74.1191	380.846		1.40212	0.128375		-1.73017	0.0079235		2.1181	0.0061851		5.1383	0.000475383		0.0171497	0.425471	0.843856	8.53483e-07	0.116291	3.11179e-05
201419_at	BAP1	8314	BRCA1 associated protein-1 (ubiquitin carboxy-terminal hydrolase)	90.1596	79.011	77.7111	66.0178		1.16019	0.209284		1.19682	0.0354856		-1.1411	0.149319		-1.17712	0.0254392		0.456202	0.0302623	0.351539	0.0240061	0.00390035	0.920547
201420_s_at	WDR77	79084	WD repeat domain 77	136.632	77.2746	129.641	77.1855		1.05392	0.693529		1.00115	0.993096		-1.76813	0.00586587		-1.6796	0.00265144		0.00172519	0.834048	0.932576	4.28123e-07	0.00207678	0.861991
201421_s_at	WDR77	79084	WD repeat domain 77	93.8837	77.9937	108.026	70.3089		-1.15063	0.334945		1.1093	0.226622		-1.20373	0.0705625		-1.53645	0.00692767		5.9088e-06	0.995549	0.740559	0.000847812	0.11665	0.218006
201422_at	IFI30	10437	interferon, gamma-inducible protein 30	95.4348	113.849	130.872	55.8943		-1.37132	0.127773		2.03687	0.00584663		1.19295	0.327335		-2.34142	0.00100584		0.150705	0.240492	0.228195	0.0603542	0.529505	2.30135e-05
201423_s_at	CUL4A	8451	cullin 4A	58.469	67.0439	58.0522	54.8789		1.00718	0.981669		1.22167	0.0366919		1.14666	0.211808		-1.05782	0.640979		0.241104	0.303454	0.0278204	0.567494	0.159471	0.447632
201424_s_at	CUL4A	8451	cullin 4A	27.8851	29.897	26.9682	30.9183		1.034	0.820375		-1.03416	0.801689		1.07215	0.586002		1.14647	0.112594		0.000624338	0.971672	0.27517	0.164938	0.0290295	0.828969
201425_at	ALDH2	217	aldehyde dehydrogenase 2 family (mitochondrial)	528.989	792.168	818.505	544.421		-1.5473	0.0340428		1.45506	0.0012509		1.49751	0.00171747		-1.50344	0.00534264		0.00432354	0.909292	2.22784e-05	0.985168	0.93997	6.77992e-06
201426_s_at	VIM	7431	vimentin	3675.28	2915.98	2012.78	3138.61		1.82597	0.00809958		-1.07635	0.132419		-1.26039	0.0104297		1.55934	0.000750308		0.267333	0.131315	0.0635653	0.325905	0.640626	1.25333e-05
201427_s_at	SEPP1	6414	selenoprotein P, plasma, 1	9.97678	9.75374	12.3505	21.6955		-1.23792	0.0862058		-2.22433	0.00119788		-1.02287	0.599097		1.75665	0.00667129		0.633407	0.000458863	0.150905	0.0179819	0.177195	0.000830314
201428_at	CLDN4	1364	claudin 4	24.2072	44.1455	25.3584	42.8092		-1.04756	0.800015		1.03122	0.74732		1.82366	0.00485439		1.68817	0.00463212		1.64773e-05	0.98745	0.9263	3.17652e-06	0.00436567	0.821337
201429_s_at	PLK1 /// RPL37A	5347 /// 6168	polo-like kinase 1 (Drosophila) /// ribosomal protein L37a	6692.8	7986.61	6360.84	7269.52		1.05219	0.243244		1.09864	0.0721076		1.19331	0.014162		1.14286	0.00915646		0.17198	0.205257	0.710141	0.00235694	0.0137702	0.843882
201430_s_at	DPYSL3	1809	dihydropyrimidinase-like 3	21.3523	24.6107	15.2184	36.3002		1.40306	0.043459		-1.47498	0.0364428		1.1526	0.0808829		2.38528	0.00431077		0.0141076	0.711955	0.59687	0.00125061	0.308682	0.000277533
201431_s_at	DPYSL3	1809	dihydropyrimidinase-like 3	60.81	134.484	26.417	164.039		2.30193	0.0245892		-1.21976	0.366346		2.21155	0.00622113		6.20959	0.00126153		0.0286548	0.349896	0.81029	4.00928e-06	0.125837	0.000427054
201432_at	CAT	847	catalase	372.703	681.537	396.057	261.855		-1.06266	0.75358		2.60272	0.00116802		1.82863	0.0048074		-1.5125	0.0291176		0.475632	0.0229227	0.0154856	0.560885	0.444885	7.59791e-05
201433_s_at	PTDSS1	9791	phosphatidylserine synthase 1	374.787	241.741	421.133	253.519		-1.12366	0.340319		-1.04872	0.639172		-1.55037	0.0177118		-1.66115	0.000397802		0.0243781	0.34885	0.897602	6.31358e-07	0.00477803	0.787337
201434_at	TTC1	7265	tetratricopeptide repeat domain 1	184.523	175.706	152.602	163.505		1.20918	0.217431		1.07462	0.128549		-1.05018	0.564935		1.07145	0.195742		0.497676	0.106724	0.00326265	0.963994	0.112986	0.567501
201435_s_at	EIF4E	1977	eukaryotic translation initiation factor 4E	54.6523	42.9822	67.9279	46.4675		-1.24291	0.0257278		-1.08109	0.560872		-1.27151	0.105026		-1.46184	0.00164186		0.135973	0.126773	0.674387	0.000293649	0.0341474	0.551133
201436_at	EIF4E	1977	eukaryotic translation initiation factor 4E	10.8373	11.2433	10.3306	11.2777		1.04905	0.535997		-1.00305	0.970759		1.03747	0.566796		1.09168	0.114842		0.0277461	0.84302	0.298671	0.325092	0.0499872	0.83753
201437_s_at	EIF4E	1977	eukaryotic translation initiation factor 4E	21.1234	23.7495	21.5226	26.4994		-1.0189	0.929726		-1.11579	0.436254		1.12433	0.259983		1.23124	0.176468		0.0691965	0.599362	0.359247	0.069496	0.0280282	0.804391
201438_at	COL6A3	1293	collagen, type VI, alpha 3	64.5491	20.3239	22.9565	19.2569		2.8118	0.0146888		1.05541	0.304846		-3.17602	0.000959928		-1.19212	0.0457873		0.246437	0.0219783	0.476365	0.00052731	0.258053	3.65427e-06
201439_at	GBF1	8729	golgi-specific brefeldin A resistance factor 1	56.1961	57.3279	62.8869	51.4377		-1.11906	0.306674		1.11451	0.501246		1.02014	0.903894		-1.22258	0.0430631		0.00339584	0.927655	0.144321	0.179376	0.214915	0.34604
201440_at	DDX23	9416	DEAD (Asp-Glu-Ala-Asp) box polypeptide 23	117.624	97.6036	140.107	132.455		-1.19115	0.17642		-1.35707	0.00566601		-1.20512	0.0308853		-1.05777	0.43547		0.672859	0.00164247	0.156056	0.0561187	0.0450442	0.491359
201441_at	COX6B1	1340	cytochrome c oxidase subunit Vib polypeptide 1 (ubiquitous)	1024.52	892.893	1836.25	1223.18		-1.7923	0.0202644		-1.3699	0.00890346		-1.14742	0.165068		-1.50121	0.00306102		0.6388	7.7538e-05	0.25028	0.000812811	0.0611359	0.0936965
201442_s_at	ATP6AP2	10159	ATPase, H+ transporting, lysosomal accessory protein 2	18.7105	17.9835	20.5155	17.6573		-1.09647	0.488157		1.01847	0.85294		-1.04043	0.68334		-1.16187	0.0744845		0.028375	0.809922	0.296971	0.189817	0.100623	0.678407
201443_s_at	ATP6AP2	10159	ATPase, H+ transporting, lysosomal accessory protein 2	335.327	518.158	205.572	365.922		1.63119	0.133496		1.41603	0.0134538		1.54523	0.0543113		1.78001	0.00274266		0.356394	0.00122859	0.5355	3.32332e-05	0.0104655	0.663776
201444_s_at	ATP6AP2	10159	ATPase, H+ transporting, lysosomal accessory protein 2	295.403	276.719	236.409	222.707		1.24954	0.309017		1.24252	0.265211		-1.06752	0.728877		-1.06152	0.662054		0.410742	0.100572	0.032627	0.688553	6.6182e-05	0.992444
201445_at	CNN3	1266	calponin 3, acidic	31.5991	31.7755	23.2767	39.9452		1.35754	0.0744156		-1.25711	0.0944799		1.00558	0.962258		1.7161	0.00534264		3.77563e-07	0.999195	0.431876	0.0172574	0.414428	0.00232453
201446_s_at	TIA1	7072	TIA1 cytotoxic granule-associated RNA binding protein	68.2906	124.307	52.6183	176.012		1.29785	0.379199		-1.41595	0.0154522		1.82026	0.032279		3.34507	0.000350181		0.00796451	0.66761	0.840706	2.65526e-06	0.0953932	0.00985426
201447_at	TIA1	7072	TIA1 cytotoxic granule-associated RNA binding protein	45.9881	61.9169	47.9252	89.5135		-1.04212	0.794656		-1.4457	0.012659		1.34637	0.0506924		1.86778	0.00192443		0.167769	0.0426241	0.67029	8.26419e-05	0.0844581	0.095372
201448_at	TIA1	7072	TIA1 cytotoxic granule-associated RNA binding protein	37.4663	113.667	40.032	157.643		-1.06848	0.722253		-1.38689	0.0512763		3.03384	0.0019715		3.93794	0.000923933		0.0287749	0.0787059	0.935542	3.43002e-09	0.0103441	0.306454
201449_at	TIA1	7072	TIA1 cytotoxic granule-associated RNA binding protein	13.9485	35.2653	14.7629	47.885		-1.05839	0.41506		-1.35785	0.125943		2.52826	0.00206993		3.24359	0.00214139		0.0334748	0.102464	0.915447	2.10428e-08	0.0128346	0.338039
201450_s_at	TIA1	7072	TIA1 cytotoxic granule-associated RNA binding protein	23.8468	39.6288	17.8863	55.6389		1.33324	0.130209		-1.404	0.134305		1.6618	0.0304723		3.11069	0.00270607		0.00601657	0.746898	0.79689	1.3413e-05	0.116068	0.00931882
201451_x_at	RHEB	6009	Ras homolog enriched in brain	19.4813	18.8787	21.0322	19.3241		-1.07961	0.577089		-1.02359	0.872991		-1.03192	0.779595		-1.0884	0.396439		0.0638567	0.677533	0.0990072	0.342896	0.0208432	0.8702
201452_at	RHEB	6009	Ras homolog enriched in brain	30.9273	27.3689	36.3527	26.4065		-1.17542	0.37863		1.03645	0.668545		-1.13002	0.342292		-1.37666	0.00450607		0.028925	0.706344	0.580494	0.0118689	0.115872	0.409955
201453_x_at	RHEB	6009	Ras homolog enriched in brain	756.317	592.113	732.179	514.381		1.03297	0.63734		1.15112	0.129728		-1.27732	0.0230074		-1.42342	0.00521016		0.080265	0.182563	0.78967	4.05388e-05	0.0259144	0.578576
201454_s_at	NPEPPS	9520	aminopeptidase puromycin sensitive	116.964	92.9292	112.441	122.949		1.04023	0.612428		-1.32304	0.120331		-1.25864	0.194053		1.09345	0.195792		0.232695	0.211485	0.0551162	0.353316	0.284005	0.104094
201455_s_at	NPEPPS	9520	aminopeptidase puromycin sensitive	176.554	149.681	172.214	177.032		1.0252	0.895914		-1.18273	0.127667		-1.17953	0.235904		1.02798	0.680566		0.152269	0.429733	0.0970828	0.351888	0.190625	0.388966
201456_s_at	BUB3	9184	BUB3 budding uninhibited by benzimidazoles 3 homolog (yeast)	162.486	107.055	111.6	115.779		1.45598	0.206444		-1.08149	0.632511		-1.51778	0.0861352		1.03745	0.719793		0.0831071	0.544066	0.218069	0.154193	0.310492	0.117636
201457_x_at	BUB3	9184	BUB3 budding uninhibited by benzimidazoles 3 homolog (yeast)	484.502	213.724	431.636	272.877		1.12248	0.331742		-1.27677	0.0184182		-2.26695	0.00207999		-1.5818	0.000825624		0.0179252	0.42245	0.881739	7.97826e-07	0.0700262	0.0242801
201458_s_at	BUB3	9184	BUB3 budding uninhibited by benzimidazoles 3 homolog (yeast)	223.494	186.728	154.261	174.17		1.44881	0.166453		1.0721	0.559392		-1.1969	0.308689		1.12906	0.125298		0.380489	0.13789	0.00803694	0.724151	0.21406	0.255432
201459_at	RUVBL2	10856	RuvB-like 2 (E. coli)	780.739	340.677	896.703	396.536		-1.14853	0.386958		-1.16397	0.0741665		-2.29173	0.00183686		-2.26134	0.0010395		0.0303698	0.0573095	0.943031	2.17718e-09	6.20724e-05	0.968432
201460_at	MAPKAPK2	9261	mitogen-activated protein kinase-activated protein kinase 2	106.904	108.605	92.4775	85.0424		1.156	0.121922		1.27707	0.00155535		1.01591	0.780624		-1.08743	0.0213028		0.839069	0.00197072	0.0233343	0.517506	0.0500191	0.56906
201461_s_at	MAPKAPK2	9261	mitogen-activated protein kinase-activated protein kinase 2	18.1829	14.7172	17.7851	14.2974		1.02236	0.828511		1.02937	0.869903		-1.23548	0.109746		-1.24394	0.0898636		0.00873735	0.833299	0.583785	0.0111866	0.000147232	0.986736
201462_at	SCRN1	9805	secernin 1	161.481	180.302	116.589	118.114		1.38504	0.0185509		1.52651	0.00317801		1.11655	0.0782633		1.01308	0.851177		0.903797	2.78677e-05	0.023122	0.208105	0.0143986	0.643186
201463_s_at	TALDO1	6888	transaldolase 1	2056.46	2293.59	1486.15	1807.78		1.38375	0.0516785		1.26874	0.00217602		1.11531	0.132784		1.21642	0.00825622		0.704302	0.000257717	0.211902	0.00593682	0.0171479	0.663359
201464_x_at	JUN	3725	jun oncogene	113.638	107.876	31.7916	171.464		3.57446	0.0102227		-1.58946	0.0171675		-1.05342	0.7417		5.39337	0.000397802		0.0522881	0.470338	0.432154	0.00571675	0.488991	4.00237e-08
201465_s_at	JUN	3725	jun oncogene	32.0358	34.6812	28.2497	50.3422		1.13403	0.441822		-1.45157	0.115498		1.08258	0.739934		1.78205	0.00291036		0.0957923	0.400515	0.400491	0.0230294	0.230414	0.0891896
201466_s_at	JUN	3725	jun oncogene	34.1011	29.9416	12.9029	43.6034		2.64291	0.0575228		-1.45628	0.041365		-1.13892	0.399869		3.37936	0.00417122		0.0474787	0.559183	0.337983	0.0273199	0.519015	4.46876e-05
201467_s_at	NQO1	1728	NAD(P)H dehydrogenase, quinone 1	1529.75	702.318	1359.65	631.887		1.12511	0.161407		1.11146	0.387453		-2.17815	0.00167875		-2.15172	0.00187928		0.0199405	0.156985	0.947377	4.31296e-09	5.91467e-05	0.972132
201468_s_at	NQO1	1728	NAD(P)H dehydrogenase, quinone 1	1842.95	1964.33	2003.31	1873.78		-1.08701	0.452932		1.04833	0.624353		1.06586	0.523962		-1.06913	0.260215		0.00381556	0.937111	0.000113316	0.95309	0.206478	0.516321
201469_s_at	SHC1	6464	SHC (Src homology 2 domain containing) transforming protein 1	235.088	126.49	180.293	112.338		1.30392	0.104529		1.12598	0.206944		-1.85855	0.000859835		-1.60491	0.00954011		0.0946446	0.0272866	0.840034	3.83107e-07	0.0151422	0.471724
201470_at	GSTO1	9446	glutathione S-transferase omega 1	1020.49	750.393	1097.35	759.343		-1.07532	0.304581		-1.01193	0.846027		-1.35994	0.00606124		-1.44513	0.00114894		0.0119968	0.611543	0.933895	3.16751e-06	0.00755288	0.781048
201471_s_at	SQSTM1	8878	sequestosome 1	489.874	1108.62	753.113	611.414		-1.53736	0.0413453		1.8132	0.000535503		2.26306	0.000796128		-1.23176	0.0325608		0.0632141	0.507915	0.236164	0.0607517	0.670797	2.93416e-07
201472_at	VBP1	7411	von Hippel-Lindau binding protein 1	304.551	331.198	340.759	287.373		-1.11889	0.427329		1.1525	0.236139		1.08749	0.499394		-1.18577	0.0720317		0.0243338	0.802039	0.0410565	0.55929	0.354609	0.191477
201473_at	JUNB	3726	jun B proto-oncogene	130.558	93.8516	93.5192	176.047		1.39606	0.0648138		-1.87581	0.00654038		-1.39112	0.0588964		1.88247	0.00273202		0.14221	0.32287	0.0680091	0.361206	0.688889	1.28855e-05
201474_s_at	ITGA3	3675	integrin, alpha 3 (antigen CD49C, alpha 3 subunit of VLA-3 receptor)	233.173	206.888	126.741	112.448		1.83976	0.0491052		1.83986	0.00177953		-1.12705	0.274635		-1.12711	0.280079		0.896818	1.57065e-06	0.0338256	0.114957	1.68577e-09	0.9999
201475_x_at	MARS	4141	methionine-tRNA synthetase	673.012	410.516	653.071	240.351		1.03053	0.798392		1.70798	0.0014254		-1.63943	0.00636427		-2.71715	0.000310017		0.140392	0.0105004	0.755089	8.7419e-07	0.0863629	0.00171183
201476_s_at	RRM1	6240	ribonucleotide reductase M1 polypeptide	145.603	57.7627	139.523	80.0823		1.04358	0.906368		-1.3864	0.0283142		-2.5207	0.0066936		-1.74224	0.0157387		0.0427394	0.367701	0.808016	3.70319e-05	0.0503479	0.294619
201477_s_at	RRM1	6240	ribonucleotide reductase M1 polypeptide	264.76	210.337	149.468	194.234		1.77135	0.0675095		1.0829	0.580949		-1.25874	0.098569		1.2995	0.112692		0.446832	0.0361709	0.00131617	0.991847	0.313907	0.0156631
201478_s_at	DKC1	1736	dyskeratosis congenita 1, dyskerin	282.104	165.826	216.777	198.077		1.30136	0.0202562		-1.19448	0.101723		-1.7012	0.00601514		-1.09441	0.0708177		0.000823991	0.944434	0.606463	0.0018802	0.305473	0.00542961
201479_at	DKC1	1736	dyskeratosis congenita 1, dyskerin	358.851	215.351	301.221	224		1.19132	0.116644		-1.04016	0.745315		-1.66635	0.00585532		-1.34474	0.0165235		0.0143723	0.605587	0.830436	1.94556e-05	0.0586599	0.223164
201480_s_at	SUPT5H	6829	suppressor of Ty 5 homolog (S. cerevisiae)	97.2596	110.267	124.214	145.508		-1.27714	0.104444		-1.31959	0.0200629		1.13374	0.178318		1.17142	0.0803717		0.655952	0.00297667	0.186544	0.0530567	0.0024766	0.922734
201481_s_at	PYGB	5834	phosphorylase, glycogen; brain	475.127	917.662	373.382	489.609		1.2725	0.126143		1.87428	0.000886451		1.9314	0.00185051		1.31128	0.0186077		0.44873	0.000159151	0.444079	2.2057e-05	0.0771182	0.0114184
201482_at	QSCN6	5768	quiescin Q6	141.012	113.319	68.5372	88.4478		2.05746	0.0162218		1.28119	0.0372519		-1.24439	0.0487689		1.29051	0.0385502		0.730229	0.000763582	0.00116543	0.740806	0.197447	0.0047599
201483_s_at	SUPT4H1	6827	suppressor of Ty 4 homolog 1 (S. cerevisiae)	155.039	175.038	272.307	206.087		-1.75638	0.0234549		-1.17739	0.0962637		1.129	0.242527		-1.32132	0.0105631		0.643563	0.00345975	0.0348095	0.326842	0.225049	0.0133471
201484_at	SUPT4H1	6827	suppressor of Ty 4 homolog 1 (S. cerevisiae)	105.314	125.442	171.136	123.533		-1.625	0.0325137		1.01545	0.860522		1.19112	0.0642617		-1.38534	0.0105031		0.328684	0.11616	0.0462326	0.488013	0.50828	0.00351206
201485_s_at	RCN2	5955	reticulocalbin 2, EF-hand calcium binding domain	109.22	169.307	123.556	204.93		-1.13126	0.608293		-1.2104	0.0329828		1.55015	0.0259485		1.6586	0.005686		0.0939858	0.175528	0.782363	7.05766e-05	0.00401212	0.869216
201486_at	RCN2	5955	reticulocalbin 2, EF-hand calcium binding domain	100.84	118.358	103.969	139.516		-1.03103	0.923499		-1.17877	0.216402		1.17372	0.398121		1.3419	0.0406458		0.0931591	0.418105	0.410619	0.0179966	0.0356802	0.70457
201487_at	CTSC	1075	cathepsin C	193.87	388.16	297.969	123.566		-1.53695	0.0212692		3.14131	0.000131576		2.00216	0.00147107		-2.41141	0.00045592		0.260873	0.13126	0.010009	0.711859	0.717288	1.37371e-09
201488_x_at	KHDRBS1	10657	KH domain containing, RNA binding, signal transduction associated 1	248.846	279.893	236.81	427.686		1.05083	0.743751		-1.52803	0.0143629		1.12477	0.420243		1.80603	0.00126595		0.190685	0.0811049	0.480108	0.00202543	0.214364	0.0088016
201489_at	PPIF	10105	peptidylprolyl isomerase F (cyclophilin F)	264.837	180.849	246.961	127.893		1.07238	0.404192		1.41407	0.00159417		-1.46441	0.00487871		-1.931	0.000350181		0.151962	0.00669521	0.774005	5.26324e-07	0.0547982	0.0441753
201490_s_at	PPIF	10105	peptidylprolyl isomerase F (cyclophilin F)	159.69	84.7284	152.519	56.8772		1.04702	0.829765		1.48967	0.0413978		-1.88473	0.011466		-2.68155	0.00267557		0.0778955	0.0485799	0.817885	6.09097e-07	0.0387395	0.109612
201491_at	AHSA1	10598	AHA1, activator of heat shock 90kDa protein ATPase homolog 1 (yeast)	313.484	229.446	439.664	296.516		-1.40251	0.027411		-1.29231	0.022324		-1.36626	0.0120165		-1.48277	0.00418029		0.384681	0.000270488	0.552585	5.66542e-06	0.00742373	0.710685
201492_s_at	RPL41	6171	ribosomal protein L41	10324.7	11417.2	10547.1	11619.5		-1.02154	0.699637		-1.01772	0.583651		1.10581	0.0472305		1.10167	0.0133196		0.0295385	0.799035	0.767197	0.0352484	0.000276372	0.989843
201493_s_at	PUM2	23369	pumilio homolog 2 (Drosophila)	121.109	168.282	98.7674	161.51		1.2262	0.528812		1.04193	0.78228		1.38951	0.123894		1.63526	0.0233664		0.048284	0.480663	0.648095	0.0013388	0.0255142	0.67766
201494_at	PRCP	5547	prolylcarboxypeptidase (angiotensinase C)	241.643	270.934	230.416	234.7		1.04872	0.819141		1.15438	0.0316796		1.12122	0.119263		1.01859	0.869825		0.27368	0.266028	0.112734	0.384323	0.0588695	0.723339
201495_x_at	MYH11	4629	myosin, heavy chain 11, smooth muscle	21.3565	16.2291	20.9172	15.8637		1.02101	0.907895		1.02303	0.810029		-1.31594	0.0198037		-1.31855	0.0391941		0.00503965	0.845868	0.780101	0.000458426	1.0066e-05	0.996196
201496_x_at	MYH11	4629	myosin, heavy chain 11, smooth muscle	23.544	20.3607	23.497	21.1712		1.002	0.984159		-1.03981	0.645241		-1.15634	0.105016		-1.10986	0.0887014		0.0171936	0.814463	0.569599	0.0347879	0.0154073	0.875154
201497_x_at	MYH11	4629	myosin, heavy chain 11, smooth muscle	42.256	43.6389	39.933	38.4552		1.05817	0.509025		1.1348	0.337079		1.03273	0.717298		-1.03843	0.720204		0.269646	0.317047	0.00021488	0.922728	0.0346635	0.818501
201498_at	USP7	7874	ubiquitin specific peptidase 7 (herpes virus-associated)	72.9699	85.3616	78.5988	100.571		-1.07714	0.454009		-1.17818	0.363575		1.16982	0.401719		1.27955	0.00653432		0.156545	0.221805	0.395749	0.0231074	0.019554	0.777114
201499_s_at	USP7	7874	ubiquitin specific peptidase 7 (herpes virus-associated)	243.507	172.812	196.094	194.602		1.24178	0.121485		-1.12609	0.349961		-1.40909	0.0364256		-1.00767	0.923288		0.00748277	0.868624	0.361872	0.0612257	0.331025	0.0688262
201500_s_at	PPP1R11	6992	protein phosphatase 1, regulatory (inhibitor) subunit 11	174.016	156.591	195.423	165.859		-1.12301	0.59933		-1.05919	0.597239		-1.11128	0.467365		-1.17824	0.117723		0.111226	0.510795	0.290189	0.120465	0.0136756	0.883564
201501_s_at	GRSF1	2926	G-rich RNA sequence binding factor 1	48.9994	49.1374	44.4231	44.6814		1.10302	0.566873		1.09973	0.41943		1.00282	0.983189		1.00582	0.954105		0.237038	0.322896	0.000463618	0.985518	5.58041e-05	0.994549
201502_s_at	NFKBIA	4792	nuclear factor of kappa light polypeptide gene enhancer in B-cells inhibitor, alpha	364.582	436.631	405.148	682.536		-1.11127	0.36997		-1.56319	0.0054735		1.19762	0.0992778		1.68466	0.00301952		0.350563	0.00430469	0.468433	0.000295341	0.11071	0.0346292
201503_at	G3BP1	10146	GTPase activating protein (SH3 domain) binding protein 1	229.389	191.183	190.545	273.946		1.20386	0.532903		-1.43289	0.0696521		-1.19984	0.437726		1.43769	0.0235418		0.0900735	0.506195	0.0454247	0.509725	0.412858	0.03475
201504_s_at	TSN	7247	translin	104.941	80.9058	75.4039	87.3735		1.39172	0.24645		-1.07994	0.616734		-1.29707	0.170066		1.15874	0.277441		0.0849623	0.564018	0.0277182	0.63067	0.361788	0.10851
201505_at	LAMB1	3912	laminin, beta 1	264.697	408.569	180.257	343.729		1.46844	0.156086		1.18863	0.0623492		1.54353	0.0323125		1.90688	0.00178279		0.174046	0.0237353	0.715956	1.48679e-05	0.0274536	0.426826
201506_at	TGFBI	7045	transforming growth factor, beta-induced, 68kDa	2739.06	2927.39	1298.83	2707.44		2.10887	0.0216333		1.08124	0.267592		1.06876	0.429715		2.08453	0.00153823		0.318958	0.0161207	0.377433	0.00235694	0.262512	0.000148829
201507_at	PFDN1	5201	prefoldin subunit 1	155.157	119.007	153.364	125.242		1.01169	0.847386		-1.05239	0.570346		-1.30376	0.00254737		-1.22454	0.0546959		0.00889794	0.784841	0.814426	0.000250136	0.0146252	0.787376
201508_at	IGFBP4	3487	insulin-like growth factor binding protein 4	3227.78	2180.27	1391.51	929.79		2.31963	0.00491411		2.3449	0.00143582		-1.48045	0.0253466		-1.49658	0.00251941		0.802954	4.16771e-08	0.173225	3.17239e-05	3.2146e-05	0.977766
201509_at	IDH3B	3420	isocitrate dehydrogenase 3 (NAD+) beta	167.741	143.209	181.597	120.15		-1.0826	0.523105		1.19192	0.0342064		-1.1713	0.13226		-1.51142	0.00138393		0.0388869	0.477128	0.706566	0.000357649	0.140764	0.0891896
201510_at	ELF3	1999	E74-like factor 3 (ets domain transcription factor, epithelial-specific )	31.4459	82.5044	90.5413	111.942		-2.87928	0.0046006		-1.3568	0.0531722		2.6237	0.00147867		1.23637	0.0832537		0.438807	0.000647952	0.377816	0.000229454	0.154458	5.71409e-05
201511_at	AAMP	14	angio-associated, migratory cell protein	213.973	161.698	176.204	139.306		1.21435	0.133584		1.16074	0.101082		-1.32329	0.0156385		-1.26488	0.0280794		0.263428	0.0177583	0.603522	0.000164956	0.00463627	0.862584
201512_s_at	TOMM70A	9868	translocase of outer mitochondrial membrane 70 homolog A (S. cerevisiae)	174.342	107.06	133.123	109.352		1.30964	0.150781		-1.02141	0.905229		-1.62845	0.0211555		-1.21737	0.0992082		0.0582991	0.456773	0.624121	0.00289031	0.112807	0.240376
201513_at	TSN	7247	translin	20.6192	29.3104	18.6151	26.1688		1.10766	0.710081		1.12005	0.374058		1.42151	0.104648		1.40579	0.0180335		0.0648671	0.429733	0.645512	0.00240897	0.000166588	0.984272
201514_s_at	G3BP1	10146	GTPase activating protein (SH3 domain) binding protein 1	150.421	102.135	140.919	143.028		1.06743	0.714414		-1.40037	0.0127236		-1.47276	0.0278708		1.01497	0.842252		0.214774	0.191743	0.269525	0.0451691	0.314265	0.0410213
201515_s_at	TSN	7247	translin	167.046	209.998	98.4379	224.792		1.69697	0.274646		-1.07045	0.229512		1.25713	0.426615		2.28359	0.000785638		0.0709788	0.384542	0.54843	0.00253294	0.175709	0.0643277
201516_at	SRM	6723	spermidine synthase	257.532	143.334	241.176	142.968		1.06782	0.473187		1.00256	0.982361		-1.79672	0.00236644		-1.68692	0.00259396		0.00276381	0.774253	0.950983	2.09088e-07	0.00307577	0.815761
201517_at	NCBP2	22916	nuclear cap binding protein subunit 2, 20kDa	60.452	94.5409	53.2307	79.4633		1.13566	0.581682		1.18974	0.261389		1.5639	0.0664431		1.49281	0.00579812		0.0934714	0.210207	0.695641	0.000217719	0.00209453	0.91944
201518_at	CBX1	10951	chromobox homolog 1 (HP1 beta homolog Drosophila )	246.901	195.868	199.135	250.316		1.23987	0.437852		-1.27798	0.0698794		-1.26055	0.191765		1.25701	0.110043		0.021482	0.797511	1.79704e-05	0.956094	0.483439	0.0416952
201519_at	TOMM70A	9868	translocase of outer mitochondrial membrane 70 homolog A (S. cerevisiae)	153.218	257.767	171.047	198.114		-1.11636	0.780422		1.30111	0.0572001		1.68236	0.0468		1.15824	0.373784		0.0448792	0.64327	0.458959	0.0242058	0.143711	0.334307
201520_s_at	GRSF1	2926	G-rich RNA sequence binding factor 1	288.669	127.623	216.257	172.259		1.33484	0.151941		-1.34975	0.068937		-2.26189	0.0043715		-1.25542	0.0980844		0.00575313	0.831675	0.677245	0.000954135	0.215503	0.0153487
201521_s_at	NCBP2	22916	nuclear cap binding protein subunit 2, 20kDa	45.5926	44.9563	47.8663	43.2232		-1.04987	0.683302		1.04009	0.818745		-1.01415	0.917611		-1.10742	0.348803		6.50455e-05	0.992799	0.0831117	0.633955	0.0477357	0.818501
201522_x_at	SNRPN /// SNURF	6638 /// 8926	small nuclear ribonucleoprotein polypeptide N /// SNRPN upstream reading frame	657.336	630.455	581.807	478.327		1.12982	0.320274		1.31804	0.0145634		-1.04264	0.691032		-1.21634	0.0102589		0.561015	0.00996195	0.175697	0.0750763	0.0738974	0.422483
201523_x_at	UBE2N	7334	ubiquitin-conjugating enzyme E2N (UBC13 homolog, yeast)	254.917	105.86	249.775	176.793		1.02059	0.843833		-1.67006	0.00395811		-2.40806	0.00226469		-1.41281	0.00209173		0.151198	0.0289699	0.68664	1.41305e-05	0.130235	0.00174792
201524_x_at	UBE2N	7334	ubiquitin-conjugating enzyme E2N (UBC13 homolog, yeast)	708.087	410.564	573.078	582.728		1.23559	0.0624298		-1.41934	0.00100642		-1.72467	0.000865854		1.01684	0.712323		0.0736085	0.410697	0.420084	0.0108064	0.474874	8.98815e-05
201525_at	APOD	347	apolipoprotein D	25.586	23.7806	38.5785	24.999		-1.5078	0.0551231		-1.05123	0.858286		-1.07592	0.740265		-1.5432	0.0277789		0.193879	0.269104	0.291755	0.0584541	0.147641	0.32508
201526_at	ARF5	381	ADP-ribosylation factor 5	195.168	155.695	187.655	173.47		1.04004	0.664223		-1.11416	0.378291		-1.25353	0.00490056		-1.08177	0.509861		0.0391175	0.717734	0.439837	0.0577326	0.102966	0.573973
201527_at	ATP6V1F	9296	ATPase, H+ transporting, lysosomal 14kDa, V1 subunit F	650.669	492.776	675.606	409.683		-1.03832	0.624994		1.20282	0.0205064		-1.32042	0.00640703		-1.64909	0.00148215		0.0454969	0.260276	0.844054	6.95512e-06	0.068867	0.126083
201528_at	RPA1	6117	replication protein A1, 70kDa	340.712	217.018	263.477	204.262		1.29313	0.0371832		1.06245	0.518183		-1.56997	0.00473086		-1.2899	0.0152175		0.127089	0.0729582	0.739207	3.13047e-05	0.0573212	0.244666
201529_s_at	RPA1	6117	replication protein A1, 70kDa	336.057	165.318	235.377	151.055		1.42774	0.0245147		1.09443	0.39486		-2.03279	0.00261662		-1.55822	0.00294213		0.104038	0.0255185	0.812468	4.72534e-07	0.0432007	0.106832
201530_x_at	EIF4A1	1973	eukaryotic translation initiation factor 4A, isoform 1	4172.08	2499.91	4503.92	2514.65		-1.07954	0.379246		-1.00589	0.969201		-1.66889	0.00666659		-1.79108	0.00275284		0.00412746	0.7326	0.926969	3.90162e-07	0.00385978	0.799065
201531_at	ZFP36	7538	zinc finger protein 36, C3H type, homolog (mouse)	86.6802	127.024	191.53	189.154		-2.20962	0.02536		-1.48912	0.0126124		1.46543	0.0477671		-1.01256	0.83782		0.758908	0.000171624	0.0789128	0.0638558	0.0899336	0.0613843
201532_at	PSMA3	5684	proteasome (prosome, macropain) subunit, alpha type, 3	427.396	322.624	346.858	317.226		1.23219	0.2311		1.01702	0.885348		-1.32475	0.0680038		-1.09341	0.18863		0.128827	0.331925	0.44081	0.0194522	0.118272	0.37596
201533_at	CTNNB1	1499	catenin (cadherin-associated protein), beta 1, 88kDa	238.338	261.19	238.555	309.34		-1.00091	0.994603		-1.18435	0.149865		1.09588	0.35153		1.29672	0.0372727		0.136736	0.288917	0.43881	0.0114544	0.100639	0.412717
201534_s_at	UBL3	5412	ubiquitin-like 3	32.4557	43.3171	32.2894	39.2761		1.00515	0.970381		1.10289	0.415935		1.33465	0.0328988		1.21638	0.0747836		0.0396302	0.534029	0.673575	0.00101647	0.0247026	0.713573
201535_at	UBL3	5412	ubiquitin-like 3	45.5391	69.1628	43.0031	55.032		1.05897	0.699788		1.25677	0.276655		1.51876	0.0810334		1.27972	0.0629568		0.119613	0.224796	0.537352	0.00382135	0.035685	0.598491
201536_at	DUSP3	1845	dual specificity phosphatase 3 (vaccinia virus phosphatase VH1-related)	141.259	269.84	189.986	240.574		-1.34495	0.211363		1.12165	0.34634		1.91026	0.00547782		1.26627	0.115089		0.0136943	0.68369	0.693939	0.000267295	0.150353	0.0323871
201537_s_at	DUSP3	1845	dual specificity phosphatase 3 (vaccinia virus phosphatase VH1-related)	57.4646	67.7161	54.0631	64.3872		1.06292	0.617721		1.0517	0.711097		1.1784	0.147002		1.19096	0.128655		0.0524228	0.587265	0.488275	0.0117267	0.00047851	0.978571
201538_s_at	DUSP3	1845	dual specificity phosphatase 3 (vaccinia virus phosphatase VH1-related)	52.8986	38.7591	57.11	39.4806		-1.07961	0.475783		-1.01861	0.923848		-1.3648	0.105034		-1.44653	0.00208028		0.0124487	0.703722	0.749941	0.000146883	0.00548316	0.85721
201539_s_at	FHL1	2273	four and a half LIM domains 1	51.0021	47.2901	27.5893	55.3496		1.84862	0.0212733		-1.17043	0.664033		-1.0785	0.58309		2.0062	0.0664238		0.0717183	0.513756	0.225019	0.0782499	0.347945	0.027403
201540_at	FHL1	2273	four and a half LIM domains 1	232.833	132.52	69.9472	37.5346		3.32869	0.0161735		3.53061	0.00227663		-1.75697	0.0229687		-1.86354	0.021836		0.783255	5.10589e-08	0.176566	2.4849e-05	0.000435281	0.902649
201541_s_at	ZNHIT1	10467	zinc finger, HIT type 1	244.77	166.734	204.034	158.987		1.19965	0.179907		1.04872	0.443526		-1.46803	0.0104692		-1.28333	0.00405771		0.0886105	0.163218	0.786675	4.24633e-05	0.0354526	0.478553
201542_at	SAR1A	56681	SAR1 gene homolog A (S. cerevisiae)	116.888	204.8	103.398	192.555		1.13047	0.512981		1.06359	0.571332		1.75211	0.0080671		1.86228	0.00411256		0.0202285	0.360693	0.899091	3.74362e-07	0.00239072	0.84306
201543_s_at	SAR1A	56681	SAR1 gene homolog A (S. cerevisiae)	232.331	146.574	226.722	150.84		1.02474	0.701226		-1.0291	0.696963		-1.58508	0.00201067		-1.50307	0.00240036		0.000181802	0.952737	0.956918	7.46763e-07	0.00358328	0.827626
201544_x_at	PABPN1	8106	poly(A) binding protein, nuclear 1	539.971	408.565	544.673	523.518		-1.00871	0.939875		-1.28136	0.00725761		-1.32163	0.00667954		-1.04041	0.528573		0.306623	0.0668077	0.360335	0.0151006	0.203352	0.100602
201545_s_at	PABPN1	8106	poly(A) binding protein, nuclear 1	44.4936	33.9054	44.1136	40.0378		1.00862	0.967779		-1.18087	0.151302		-1.31229	0.0302623		-1.1018	0.404406		0.108248	0.438884	0.432133	0.0500211	0.097154	0.507451
201546_at	TRIP12	9320	thyroid hormone receptor interactor 12	219.892	263.708	161.955	252.363		1.35774	0.282379		1.04496	0.467145		1.19926	0.252658		1.55823	0.0080948		0.139111	0.206081	0.545929	0.00324761	0.0957417	0.294252
201547_at	JARID1B	10765	jumonji, AT rich interactive domain 1B	15.9173	14.2983	15.3054	15.1629		1.03998	0.839988		-1.06047	0.676206		-1.11323	0.444514		-1.0094	0.928405		0.00664423	0.925013	0.0789075	0.500952	0.0556232	0.809105
201548_s_at	JARID1B	10765	jumonji, AT rich interactive domain 1B	57.0859	41.2974	64.5715	69.9875		-1.13113	0.336189		-1.69472	0.00172053		-1.38231	0.0147701		1.08388	0.286145		0.642234	0.00173899	0.0741386	0.137331	0.204869	0.00774763
201549_x_at	JARID1B	10765	jumonji, AT rich interactive domain 1B	113.042	91.286	137.096	154.278		-1.21278	0.231614		-1.69005	0.00155399		-1.23833	0.0869296		1.12533	0.0961353		0.756524	0.0010738	0.0115927	0.55033	0.139419	0.0653573
201550_x_at	ACTG1	71	actin, gamma 1	7281.38	5886.92	6719.08	6931.2		1.08369	0.139283		-1.17739	0.0214594		-1.23687	0.00725333		1.03157	0.466223		0.112915	0.489924	0.262858	0.152989	0.473733	0.0720805
201551_s_at	LAMP1	3916	lysosomal-associated membrane protein 1	134.23	81.0262	140.191	77.5896		-1.0444	0.576074		1.04429	0.763806		-1.65663	0.00275124		-1.80682	0.00675795		0.000118052	0.964352	0.920119	1.55844e-06	0.00576571	0.76805
201552_at	LAMP1	3916	lysosomal-associated membrane protein 1	243.955	190.261	199.248	155.55		1.22438	0.100674		1.22315	0.0328844		-1.28221	0.0300631		-1.28093	0.00795309		0.362506	0.00523218	0.536373	0.000207187	2.19442e-06	0.997735
201553_s_at	LAMP1	3916	lysosomal-associated membrane protein 1	679.193	914.458	613.84	592.497		1.10647	0.342783		1.5434	0.00515661		1.34639	0.00407927		-1.03602	0.718606		0.58647	0.00441241	0.116178	0.0771334	0.187413	0.0348044
201554_x_at	GYG1	2992	glycogenin 1	205.535	156.472	231.976	148.623		-1.12864	0.343284		1.05281	0.421237		-1.31356	0.0200893		-1.56084	0.00249289		0.00345282	0.84439	0.864486	3.68138e-05	0.0498944	0.370316
201555_at	MCM3	4172	MCM3 minichromosome maintenance deficient 3 (S. cerevisiae)	162.979	106.325	169.564	124.033		-1.0404	0.82623		-1.16654	0.0407694		-1.53283	0.014532		-1.36708	0.00522115		0.066306	0.257133	0.806081	4.64418e-05	0.0192887	0.65284
201556_s_at	VAMP2	6844	vesicle-associated membrane protein 2 (synaptobrevin 2)	47.6579	40.8047	41.7635	35.5001		1.14114	0.297833		1.14942	0.0313283		-1.16795	0.0599894		-1.17643	0.0458826		0.346335	0.0365745	0.461866	0.00437978	0.000239551	0.982123
201557_at	VAMP2	6844	vesicle-associated membrane protein 2 (synaptobrevin 2)	81.3685	84.037	86.0291	79.1267		-1.05728	0.635772		1.06206	0.506334		1.0328	0.481502		-1.08723	0.399741		0.00555891	0.920598	0.032372	0.586581	0.16482	0.575069
201558_at	RAE1	8480	RAE1 RNA export 1 homolog (S. pombe)	246.424	234.81	284.263	231.387		-1.15355	0.163399		1.01479	0.808131		-1.04946	0.271422		-1.22852	0.0232824		0.0876208	0.530658	0.496389	0.0410899	0.190808	0.359223
201559_s_at	CLIC4	25932	chloride intracellular channel 4	71.2074	41.4972	40.2276	39.1511		1.77011	0.193459		1.05992	0.860355		-1.71596	0.102162		-1.0275	0.911554		0.198404	0.219643	0.202206	0.134314	0.165369	0.217533
201560_at	CLIC4	25932	chloride intracellular channel 4	165.565	221.739	78.5685	201.19		2.10727	0.0583068		1.10214	0.3693		1.33929	0.151706		2.56069	0.00053055		0.212863	0.0262768	0.562959	0.000152642	0.155704	0.00423304
201561_s_at	CLSTN1	22883	calsyntenin 1	140.957	165.702	160.259	208.741		-1.13693	0.440238		-1.25974	0.0101617		1.17555	0.166871		1.30253	0.00776006		0.351697	0.0333265	0.447318	0.00384861	0.0259291	0.696744
201562_s_at	SORD /// LOC653381	653381 /// 6652	sorbitol dehydrogenase /// similar to Sorbitol dehydrogenase (L-iditol 2-dehydrogenase)	61.03	51.5406	61.6012	46.2569		-1.00936	0.951667		1.11423	0.237442		-1.18411	0.123603		-1.33172	0.0129922		0.0445436	0.500636	0.677059	0.00112665	0.0450408	0.572818
201563_at	SORD	6652	sorbitol dehydrogenase	111.809	76.2406	100.222	76.4445		1.11561	0.449461		-1.00267	0.988823		-1.46652	0.0524003		-1.31105	0.0234247		0.0140576	0.745142	0.715078	0.00066079	0.0210155	0.733924
201564_s_at	FSCN1	6624	fascin homolog 1, actin-bundling protein (Strongylocentrotus purpuratus)	159.841	88.6396	77.1929	104.115		2.07068	0.00532563		-1.17459	0.0137498		-1.80327	0.00117019		1.34876	0.00123594		0.181095	0.236693	0.0772877	0.310722	0.723877	3.7099e-07
201565_s_at	ID2	3398	inhibitor of DNA binding 2, dominant negative helix-loop-helix protein	150.6	74.1871	227.886	65.4277		-1.51319	0.0693833		1.13388	0.179898		-2.03	0.00414174		-3.48302	0.000370733		0.0107384	0.508663	0.900051	2.29937e-07	0.0685694	0.00588956
201566_x_at	ID2 /// ID2B	3398 /// 84099	inhibitor of DNA binding 2, dominant negative helix-loop-helix protein /// inhibitor of DNA binding 2B, dominant negative helix-loop-helix protein	18.9429	15.2091	38.4366	14.1154		-2.02907	0.0474813		1.07748	0.491798		-1.2455	0.205088		-2.72302	0.000514554		0.1096	0.163295	0.589461	0.000402353	0.241804	0.000542742
201567_s_at	GOLGA4	2803	golgi autoantigen, golgin subfamily a, 4	59.9365	176.479	75.6864	145.419		-1.26278	0.04905		1.21359	0.113141		2.94443	0.00088768		1.92133	0.00208965		0.00014145	0.948999	0.920862	7.24897e-08	0.0558831	0.0108071
201568_at	UQCRQ	27089	ubiquinol-cytochrome c reductase, complex III subunit VII, 9.5kDa	1394.02	1091.56	1309.53	1026.6		1.06451	0.242343		1.06327	0.583651		-1.27709	0.0175941		-1.2756	0.0383651		0.0493342	0.444064	0.752088	0.000460566	4.29121e-06	0.99737
201569_s_at	SAMM50	25813	sorting and assembly machinery component 50 homolog (S. cerevisiae)	234.527	116.298	169.215	122.85		1.38597	0.14925		-1.05634	0.730121		-2.0166	0.0123977		-1.37741	0.0156697		0.0340839	0.462025	0.739132	7.94628e-05	0.102915	0.0954953
201570_at	SAMM50	25813	sorting and assembly machinery component 50 homolog (S. cerevisiae)	189.449	114.352	177.798	122		1.06553	0.528445		-1.06688	0.485173		-1.65672	0.00667786		-1.45736	0.00255868		0.00045803	0.924606	0.909728	1.18659e-06	0.0192461	0.503595
201571_s_at	DCTD	1635	dCMP deaminase	133.935	84.3498	89.3551	79.6625		1.49891	0.0797809		1.05884	0.689684		-1.58785	0.00856604		-1.12167	0.380672		0.225834	0.0851295	0.433664	0.00600834	0.157239	0.0930087
201572_x_at	DCTD	1635	dCMP deaminase	104.765	96.3096	87.4704	96.727		1.19772	0.292775		-1.00433	0.970704		-1.08779	0.467497		1.10582	0.198424		0.152102	0.491858	0.00179694	0.959015	0.226915	0.410068
201573_s_at	ETF1	2107	eukaryotic translation termination factor 1	134.041	141.27	123.562	111.241		1.08481	0.598584		1.26994	0.00869977		1.05393	0.637288		-1.11076	0.0280405		0.568241	0.0419988	0.0130574	0.789672	0.117542	0.43794
201574_at	ETF1	2107	eukaryotic translation termination factor 1	266.317	266.665	194.911	218.872		1.36636	0.332209		1.21836	0.0510139		1.00131	0.994838		1.12294	0.1637		0.498334	0.0578825	0.0275813	0.591638	0.0263672	0.775582
201575_at	SNW1	22938	SNW domain containing 1	101.532	103.979	104.218	109.58		-1.02646	0.85588		-1.05387	0.644851		1.0241	0.846431		1.05145	0.450888		0.0667254	0.677839	0.0527567	0.648922	0.00669254	0.93754
201576_s_at	GLB1	2720	galactosidase, beta 1	241.429	281.627	270.6	216.25		-1.12083	0.221515		1.30232	0.0107195		1.1665	0.0747303		-1.25133	0.0119264		0.184778	0.323291	0.021409	0.655224	0.621491	0.00755331
201577_at	NME1	4830	non-metastatic cells 1, protein (NM23A) expressed in	1538.84	721.854	1610.18	786.902		-1.04636	0.722033		-1.09011	0.0378941		-2.13178	0.0013607		-2.04622	0.000360109		0.00866609	0.354858	0.974895	2.28996e-09	0.000753957	0.876552
201578_at	PODXL	5420	podocalyxin-like	77.5673	109.823	50.2422	189.337		1.54387	0.0271247		-1.72402	0.00336512		1.41584	0.023872		3.76848	0.000310017		0.0163937	0.60078	0.719112	5.42909e-05	0.24581	2.39906e-06
201579_at	FAT	2195	FAT tumor suppressor homolog 1 (Drosophila)	91.9923	230.03	153.646	290.71		-1.67021	0.053081		-1.26379	0.112462		2.50053	0.0044954		1.89207	0.00230701		0.161933	0.00540791	0.766052	7.10542e-07	0.0246574	0.257777
201580_s_at	TXNDC13	56255	thioredoxin domain containing 13	81.32	74.5923	89.1104	70.3862		-1.0958	0.34406		1.05976	0.566248		-1.09019	0.333393		-1.26602	0.0243084		0.000780727	0.962211	0.543749	0.0160301	0.117079	0.48609
201581_at	TXNDC13	56255	thioredoxin domain containing 13	64.3679	117.278	44.5823	70.924		1.4438	0.267577		1.65357	0.0581456		1.82199	0.0723129		1.59086	0.0208796		0.33454	0.0135953	0.468986	0.00102714	0.00762073	0.806744
201582_at	SEC23B	10483	Sec23 homolog B (S. cerevisiae)	50.6299	62.74	48.1741	58.035		1.05098	0.847886		1.08107	0.701052		1.23919	0.356497		1.20469	0.0678883		0.0379493	0.666793	0.344054	0.069159	0.00170827	0.955595
201583_s_at	SEC23B	10483	Sec23 homolog B (S. cerevisiae)	201.369	200.99	255.907	158.2		-1.27084	0.111205		1.27048	0.00869977		-1.00188	0.958945		-1.61762	0.00501366		0.00926567	0.828801	0.455487	0.0164314	0.44842	0.00254322
201584_s_at	DDX39	10212	DEAD (Asp-Glu-Ala-Asp) box polypeptide 39	260.886	171.985	354.403	239.752		-1.35846	0.229713		-1.39403	0.0115605		-1.51691	0.0497921		-1.47821	0.00326436		0.344678	0.00322973	0.533763	7.79903e-05	0.000546826	0.950365
201585_s_at	SFPQ	6421	splicing factor proline/glutamine-rich (polypyrimidine tract binding protein associated)	107.13	62.6517	136.317	112.074		-1.27245	0.177961		-1.78885	0.00581209		-1.70992	0.00894095		-1.21631	0.121428		0.49674	0.000626602	0.3438	0.000432992	0.074391	0.0807035
201586_s_at	SFPQ	6421	splicing factor proline/glutamine-rich (polypyrimidine tract binding protein associated)	280.482	229.495	319.504	336.406		-1.13912	0.0287825		-1.46585	0.0128329		-1.22217	0.0645151		1.0529	0.445865		0.67478	0.00276228	0.0487934	0.209833	0.13961	0.112476
201587_s_at	IRAK1	3654	interleukin-1 receptor-associated kinase 1	571.717	884.01	337.995	499.297		1.6915	0.0378962		1.77051	0.00144023		1.54624	0.0013266		1.47723	0.0202959		0.620279	1.78765e-06	0.340499	4.71153e-06	0.00104025	0.876598
201588_at	TXNL1	9352	thioredoxin-like 1	348.35	298.679	382.387	326.772		-1.09771	0.515899		-1.09405	0.299249		-1.1663	0.16763		-1.1702	0.0628605		0.165285	0.333754	0.469505	0.0246037	5.39226e-05	0.993711
201589_at	SMC1A	8243	structural maintenance of chromosomes 1A	248.241	186.778	188.599	199.266		1.31624	0.170821		-1.06686	0.443593		-1.32907	0.0193109		1.05656	0.595613		0.0930466	0.488006	0.183889	0.190988	0.402535	0.0448255
201590_x_at	ANXA2	302	annexin A2	8334.55	8317.74	9232.13	9767.78		-1.10769	0.133933		-1.17433	0.0595555		-1.00202	0.971104		1.05802	0.3705		0.650557	0.043878	0.0255994	0.668596	0.0295425	0.803049
201591_s_at	NISCH	11188	nischarin	111.801	112.463	77.3082	91.601		1.44617	0.0262724		1.22775	0.147249		1.00592	0.959051		1.18488	0.12302		0.656367	0.00836823	0.0653328	0.239349	0.0568387	0.522107
201592_at	EIF3S3	8667	eukaryotic translation initiation factor 3, subunit 3 gamma, 40kDa	834.883	1025.18	843.321	925.293		-1.01011	0.938058		1.10795	0.0682037		1.22793	0.0356197		1.0972	0.0895545		0.0801718	0.493327	0.59238	0.0101725	0.0844771	0.561359
201593_s_at	ZC3H15	55854	zinc finger CCCH-type containing 15	201.241	332.967	165.693	329.51		1.21454	0.444544		1.01049	0.942631		1.65457	0.0384021		1.98867	0.00150908		0.019454	0.446506	0.848164	2.57879e-06	0.0202271	0.469672
201594_s_at	PPP4R1	9989	protein phosphatase 4, regulatory subunit 1	152.255	153.034	154.139	184.056		-1.01237	0.928515		-1.20271	0.158763		1.00512	0.959541		1.19409	0.141209		0.228942	0.249602	0.15225	0.212105	0.135692	0.432266
201595_s_at	ZC3H15	55854	zinc finger CCCH-type containing 15	110.846	120.724	102.916	139.836		1.07706	0.756928		-1.15831	0.260099		1.08911	0.429496		1.35874	0.0881509		0.0280492	0.696078	0.387784	0.0254773	0.123518	0.349011
201596_x_at	KRT18	3875	keratin 18	1764.19	4301.18	9449.75	7297.66		-5.35643	0.00263955		-1.69666	0.00105283		2.43805	0.000898837		-1.2949	0.00711835		0.707307	0.000164374	0.066484	0.0860137	0.219458	4.42961e-08
201597_at	COX7A2	1347	cytochrome c oxidase subunit VIIa polypeptide 2 (liver)	892.357	687.599	1137.44	740.07		-1.27465	0.235837		-1.07631	0.144934		-1.29779	0.00628082		-1.53693	0.0155471		0.129553	0.108549	0.709346	0.000102439	0.0425631	0.430934
201598_s_at	INPPL1	3636	inositol polyphosphate phosphatase-like 1	73.8296	79.4322	65.8959	76.4338		1.1204	0.341545		1.03923	0.76809		1.07589	0.32771		1.15992	0.210736		0.119857	0.441967	0.288017	0.0839848	0.0332033	0.782309
201599_at	OAT	4942	ornithine aminotransferase (gyrate atrophy)	230.967	211.714	236.926	291.956		-1.0258	0.928647		-1.37902	0.0741829		-1.09094	0.554107		1.23227	0.22175		0.306414	0.123755	0.0294163	0.550539	0.173569	0.230968
201600_at	PHB2	11331	prohibitin 2	1821.42	1350.68	2070.19	1500.18		-1.13658	0.369079		-1.11069	0.169247		-1.34852	0.0344227		-1.37996	0.00328986		0.106862	0.11774	0.765186	4.11249e-05	0.00105347	0.940813
201601_x_at	IFITM1	8519	interferon induced transmembrane protein 1 (9-27)	34.6291	51.3196	36.1398	27.3323		-1.04363	0.400733		1.87762	0.009678		1.48198	0.0537928		-1.32224	0.00957033		0.43944	0.0343902	0.0119895	0.699322	0.417101	0.000928511
201602_s_at	PPP1R12A	4659	protein phosphatase 1, regulatory (inhibitor) subunit 12A	17.8102	34.3074	16.8678	50.7181		1.05587	0.702244		-1.47835	0.112212		1.92627	0.023508		3.0068	0.00226187		0.0436357	0.246552	0.823526	5.66542e-06	0.0529282	0.129302
201603_at	PPP1R12A	4659	protein phosphatase 1, regulatory (inhibitor) subunit 12A	56.4747	92.2416	33.9126	105.639		1.6653	0.0773222		-1.14524	0.319554		1.63333	0.0212657		3.11504	0.00122852		0.0245241	0.431975	0.798659	7.95492e-06	0.125782	0.00290384
201604_s_at	PPP1R12A	4659	protein phosphatase 1, regulatory (inhibitor) subunit 12A	36.5929	39.1333	34.0933	53.49		1.07332	0.672789		-1.36687	0.0544941		1.06942	0.580556		1.56893	0.0179898		0.136761	0.333122	0.40808	0.0264637	0.223831	0.136561
201605_x_at	CNN2	1265	calponin 2	260.325	100.549	131.948	108.006		1.97293	0.0157086		-1.07416	0.386679		-2.58904	0.000776943		-1.22168	0.0513714		0.115986	0.119926	0.600983	0.000214127	0.255668	1.63152e-05
201606_s_at	PWP1	11137	PWP1 homolog (S. cerevisiae)	294.825	269.784	251.953	357.007		1.17016	0.0753485		-1.32331	0.0849506		-1.09282	0.473896		1.41696	0.0151525		0.085633	0.514954	0.164549	0.228859	0.466301	0.0212417
201607_at	PWP1	11137	PWP1 homolog (S. cerevisiae)	78.5503	94.0985	85.6056	116.87		-1.08982	0.598867		-1.242	0.143514		1.19794	0.268055		1.36521	0.0133945		0.205141	0.157949	0.470732	0.0107521	0.0332352	0.685192
201608_s_at	PWP1	11137	PWP1 homolog (S. cerevisiae)	382.811	229.377	300.786	332.207		1.2727	0.227683		-1.4483	0.00901053		-1.66892	0.00641412		1.10446	0.359255		0.0682254	0.534788	0.242736	0.0933476	0.532683	0.00234836
201609_x_at	ICMT	23463	isoprenylcysteine carboxyl methyltransferase	222.51	164.75	195.911	170.459		1.13577	0.240798		-1.03466	0.585247		-1.3506	0.00294955		-1.14932	0.097284		0.0192151	0.6966	0.738715	0.000876319	0.0995041	0.332933
201610_at	ICMT	23463	isoprenylcysteine carboxyl methyltransferase	16.0563	15.6381	14.582	15.298		1.1011	0.550342		1.02223	0.794005		-1.02674	0.830887		1.0491	0.301789		0.123733	0.5463	0.00485067	0.821916	0.0577379	0.769387
201611_s_at	ICMT	23463	isoprenylcysteine carboxyl methyltransferase	70.9904	67.2043	65.9333	62.8004		1.0767	0.420757		1.07013	0.329871		-1.05634	0.354061		-1.04989	0.445078		0.288918	0.298879	0.152894	0.2956	0.000535424	0.984791
201612_at	ALDH9A1	223	aldehyde dehydrogenase 9 family, member A1	226.019	210.652	354.818	147.715		-1.56986	0.0953819		1.42607	0.0394655		-1.07295	0.302231		-2.40205	0.0067132		0.000214862	0.974256	0.518813	0.00592415	0.37595	0.00123049
201613_s_at	AP1G2	8906	adaptor-related protein complex 1, gamma 2 subunit	110.934	204.786	169.984	186.49		-1.5323	0.0245147		1.09811	0.162829		1.84602	0.00162245		1.0971	0.132582		0.0781833	0.306917	0.569269	0.00116696	0.309511	0.000561849
201614_s_at	RUVBL1	8607	RuvB-like 1 (E. coli)	197.098	106.109	249.387	132.331		-1.2653	0.253656		-1.24712	0.150596		-1.8575	0.0217294		-1.88457	0.00116078		0.107448	0.0216601	0.801397	5.42842e-07	0.000106914	0.972842
201615_x_at	CALD1	800	caldesmon 1	41.5608	37.2611	29.4863	53.7375		1.4095	0.147138		-1.44219	0.0645989		-1.11539	0.194435		1.82246	0.0277258		0.0159367	0.802429	0.243696	0.133199	0.508737	0.00625745
201616_s_at	CALD1	800	caldesmon 1	78.2606	97.2208	48.0579	156.637		1.62847	0.146348		-1.61115	0.00813971		1.24227	0.299095		3.25934	0.000384588		0.00527968	0.835108	0.626089	0.00084374	0.297861	0.000392236
201617_x_at	CALD1	800	caldesmon 1	26.4622	23.0717	16.9178	33.1376		1.56416	0.103549		-1.43628	0.0555653		-1.14695	0.416915		1.95874	0.00586361		0.000809057	0.958547	0.246594	0.0817378	0.564027	0.00126905
201618_x_at	GPAA1	8733	glycosylphosphatidylinositol anchor attachment protein 1 homolog (yeast)	312.319	288.928	234.504	188.278		1.33183	0.220074		1.53458	0.000573471		-1.08096	0.30438		-1.24552	0.0955234		0.72934	0.000213369	0.116957	0.0373255	0.0265538	0.514116
201619_at	PRDX3	10935	peroxiredoxin 3	453.579	537.025	607.184	489.232		-1.33865	0.0768787		1.09769	0.371039		1.18397	0.11467		-1.2411	0.0441347		0.0842023	0.591611	0.0088971	0.804571	0.593532	0.0319342
201620_at	MBTPS1	8720	membrane-bound transcription factor peptidase, site 1	169.009	151.503	164.085	121.052		1.03001	0.732504		1.25155	0.106677		-1.11555	0.187218		-1.35549	0.0406152		0.20978	0.142784	0.442551	0.00621561	0.0982326	0.360292
201621_at	NBL1	4681	neuroblastoma, suppression of tumorigenicity 1	41.56	52.9411	65.1737	58.1228		-1.56818	0.00794639		-1.09788	0.160598		1.27385	0.00140835		-1.12131	0.11623		0.594216	0.00865797	0.0390615	0.376649	0.305235	0.00838339
201622_at	SND1	27044	staphylococcal nuclease and tudor domain containing 1	290.146	244.81	286.816	226.654		1.01161	0.935485		1.08011	0.536774		-1.18519	0.149587		-1.26544	0.0506215		0.0349111	0.681142	0.585415	0.0170691	0.0152963	0.843161
201623_s_at	DARS	1615	aspartyl-tRNA synthetase	199.333	198.783	190.142	231.171		1.04834	0.903493		-1.16293	0.0746563		-1.00277	0.991268		1.21578	0.00631336		0.0505696	0.71315	0.105414	0.411728	0.111558	0.594813
201624_at	DARS	1615	aspartyl-tRNA synthetase	43.455	43.9008	37.8943	49.3812		1.14674	0.718269		-1.12484	0.356776		1.01026	0.970075		1.30313	0.0411089		0.000623826	0.969176	0.158433	0.26472	0.135784	0.45608
201625_s_at	INSIG1	3638	insulin induced gene 1	27.9803	19.3097	30.0118	22.2471		-1.0726	0.746884		-1.15212	0.314337		-1.44903	0.052952		-1.34902	0.0457592		0.073544	0.350003	0.657279	0.000968617	0.00748198	0.849437
201626_at	INSIG1	3638	insulin induced gene 1	52.8437	37.8318	58.9378	50.0372		-1.11532	0.368576		-1.32262	0.0201416		-1.39681	0.0195207		-1.17788	0.0611778		0.334693	0.0142084	0.476259	0.00113136	0.0558287	0.371229
201627_s_at	INSIG1	3638	insulin induced gene 1	47.0381	26.905	45.9629	30.786		1.02339	0.900535		-1.14425	0.301839		-1.7483	0.00177656		-1.49298	0.0393973		0.0167342	0.573231	0.838134	1.21166e-05	0.0226933	0.54637
201628_s_at	RRAGA	10670	Ras-related GTP binding A	548.957	368.513	417.202	304.419		1.31581	0.0892387		1.21054	0.107338		-1.48966	0.0118564		-1.37049	0.0203749		0.258157	0.00669521	0.626057	4.11049e-05	0.00854479	0.745227
201629_s_at	ACP1	52	acid phosphatase 1, soluble	309.14	134.282	306.523	213.812		1.00854	0.973878		-1.59227	0.00203448		-2.30217	0.00177923		-1.43361	0.0233372		0.137759	0.0614703	0.699863	4.2989e-05	0.11013	0.0263828
201630_s_at	ACP1	52	acid phosphatase 1, soluble	287.509	333.295	239.163	408.277		1.20214	0.384896		-1.22497	0.0371142		1.15925	0.250889		1.70711	0.00415817		0.00761215	0.825205	0.632714	0.00194932	0.203414	0.0600954
201631_s_at	IER3	8870	immediate early response 3	585.784	303.275	565.084	729.23		1.03663	0.75377		-2.40452	0.000794546		-1.93153	0.00282573		1.29048	0.0251292		0.473801	0.0129611	0.0799273	0.175746	0.409918	5.49551e-06
201632_at	EIF2B1	1967	eukaryotic translation initiation factor 2B, subunit 1 alpha, 26kDa	174.766	173.567	196.292	169.763		-1.12317	0.177221		1.02241	0.761408		-1.00691	0.854168		-1.15627	0.0813887		0.0697741	0.655361	0.286889	0.185749	0.237302	0.41494
201633_s_at	CYB5B	80777	cytochrome b5 type B (outer mitochondrial membrane)	125.986	82.5177	246.049	131.201		-1.95299	0.0132688		-1.58997	0.0242482		-1.52677	0.0358251		-1.87536	0.00306102		0.488766	5.33615e-05	0.43495	1.39831e-05	0.0166216	0.417858
201634_s_at	CYB5B	80777	cytochrome b5 type B (outer mitochondrial membrane)	65.6032	46.2429	89.8353	57.6413		-1.36937	0.0262724		-1.24649	0.168663		-1.41866	0.00792944		-1.55852	0.0255697		0.265706	0.0060221	0.603103	3.8019e-05	0.00846861	0.740997
201635_s_at	FXR1	8087	fragile X mental retardation, autosomal homolog 1	82.9219	72.4324	75.488	81.6367		1.09848	0.758503		-1.12707	0.40502		-1.14482	0.464787		1.08145	0.557576		0.0102305	0.886668	0.0102853	0.804432	0.144669	0.540136
201636_at	FXR1	8087	fragile X mental retardation, autosomal homolog 1	52.9664	51.6946	47.4502	59.06		1.11625	0.718718		-1.14248	0.485548		-1.0246	0.911767		1.24467	0.197807		0.00777197	0.882578	0.0857875	0.307794	0.134005	0.455182
201637_s_at	FXR1	8087	fragile X mental retardation, autosomal homolog 1	215.177	230.81	184.399	240.063		1.16691	0.265943		-1.04009	0.65982		1.07265	0.433675		1.30187	0.0192085		0.0347363	0.713505	0.496876	0.0324141	0.167127	0.365172
201638_s_at	CPSF1	29894	cleavage and polyadenylation specific factor 1, 160kDa	35.9713	33.3979	44.5524	30.839		-1.23856	0.123161		1.08297	0.212785		-1.07705	0.249556		-1.44468	0.00556658		0.026101	0.665799	0.586838	0.00348431	0.2589	0.0456414
201639_s_at	CPSF1	29894	cleavage and polyadenylation specific factor 1, 160kDa	130.471	127.107	121.712	124.177		1.07197	0.76895		1.0236	0.860473		-1.02646	0.781207		1.02026	0.89642		0.0443234	0.747067	0.000214614	0.963994	0.0124521	0.908652
201640_x_at	CLPTM1	1209	cleft lip and palate associated transmembrane protein 1	97.2373	101.236	127.314	110.783		-1.30931	0.212861		-1.09431	0.342883		1.04112	0.560461		-1.14922	0.298463		0.417198	0.101666	0.0357528	0.578181	0.117879	0.459764
201641_at	BST2	684	bone marrow stromal cell antigen 2	22.7811	22.7424	28.935	22.7969		-1.27013	0.288122		-1.0024	0.984811		-1.0017	0.990266		-1.26925	0.0617787		0.151605	0.349399	0.198517	0.160192	0.192932	0.26625
201642_at	IFNGR2	3460	interferon gamma receptor 2 (interferon gamma transducer 1)	173.202	164.839	184.946	145.679		-1.06781	0.481656		1.13152	0.216813		-1.05073	0.619505		-1.26954	0.0121807		0.0388066	0.670985	0.437058	0.0343661	0.188372	0.28495
201643_x_at	JMJD1B	51780	jumonji domain containing 1B	140.253	121.158	171.786	145.124		-1.22483	0.244181		-1.19782	0.0172947		-1.15761	0.178324		-1.18371	0.0326528		0.470787	0.0103847	0.316738	0.00956498	0.0015874	0.943054
201644_at	TSTA3	7264	tissue specific transplantation antigen P35B	146.409	137.593	140.073	121.682		1.04523	0.66764		1.13076	0.0541356		-1.06407	0.374885		-1.15114	0.0328423		0.282466	0.227045	0.357913	0.0902365	0.0538021	0.732343
201645_at	TNC	3371	tenascin C (hexabrachion)	20.5709	23.0027	20.2573	25.7349		1.01548	0.835334		-1.11877	0.411665		1.11822	0.2875		1.2704	0.0499799		0.0537429	0.610406	0.489788	0.029673	0.064697	0.631507
201646_at	SCARB2	950	scavenger receptor class B, member 2	49.2765	68.9983	47.8906	49.1754		1.02894	0.962843		1.40311	0.0215793		1.40023	0.309734		1.02683	0.683974		0.187525	0.333998	0.143014	0.253408	0.104348	0.515831
201647_s_at	SCARB2	950	scavenger receptor class B, member 2	24.6359	25.178	22.582	23.3835		1.09095	0.370985		1.07674	0.734492		1.02201	0.915995		1.03549	0.678395		0.105125	0.578961	0.0130507	0.776095	0.000699122	0.98052
201648_at	JAK1	3716	Janus kinase 1 (a protein tyrosine kinase)	263.08	311.841	240.691	368.002		1.09302	0.68443		-1.18009	0.120338		1.18535	0.238873		1.52894	0.00964839		0.0228917	0.705364	0.620765	0.00532753	0.113754	0.314263
201649_at	UBE2L6	9246	ubiquitin-conjugating enzyme E2L 6	183.922	144.334	109.678	29.0614		1.67693	0.0294427		4.96652	6.77645e-05		-1.27428	0.024382		-3.77401	0.000481206		0.587385	4.24731e-05	0.274265	0.000261368	0.131084	5.38805e-07
201650_at	KRT19	3880	keratin 19	16.328	156.074	142.54	468.929		-8.72978	0.00707989		-3.00453	0.0177093		9.55868	0.00374582		3.28981	0.0021596		0.418697	1.2807e-05	0.502779	5.26324e-07	0.048105	0.0019971
201651_s_at	PACSIN2	11252	protein kinase C and casein kinase substrate in neurons 2	421.796	327.22	333.226	298.729		1.2658	0.216509		1.09538	0.490516		-1.28903	0.100316		-1.11548	0.291869		0.245811	0.154361	0.338868	0.0484144	0.0537222	0.613617
201652_at	COPS5	10987	COP9 constitutive photomorphogenic homolog subunit 5 (Arabidopsis)	210.488	153.428	183.69	157.386		1.14588	0.396372		-1.0258	0.623259		-1.3719	0.0100104		-1.16713	0.0982922		0.0248638	0.636882	0.703127	0.00118704	0.0829097	0.369579
201653_at	CNIH	10175	cornichon homolog (Drosophila)	634.812	605.702	474.351	529.849		1.33827	0.443731		1.14316	0.186325		-1.04806	0.668487		1.117	0.608031		0.321569	0.11039	0.00788386	0.741966	0.0482455	0.647177
201654_s_at	HSPG2	3339	heparan sulfate proteoglycan 2 (perlecan)	40.4676	41.3464	35.8795	38.7488		1.12788	0.439015		1.06704	0.730689		1.02171	0.890836		1.07997	0.543705		0.134021	0.469288	0.0404521	0.44587	0.0128422	0.890906
201655_s_at	HSPG2	3339	heparan sulfate proteoglycan 2 (perlecan)	113.96	231.504	69.6204	157.869		1.63688	0.13316		1.46643	0.0558775		2.03144	0.0136289		2.26757	0.00671198		0.222735	0.000936628	0.688434	5.76559e-07	0.00356792	0.761533
201656_at	ITGA6	3655	integrin, alpha 6	33.4882	139.452	40.1158	101.878		-1.19791	0.57198		1.36881	0.0180913		4.16422	0.00303025		2.5396	0.00108394		0.00697312	0.575459	0.912979	9.56006e-08	0.0401371	0.0466632
201657_at	ARL1	400	ADP-ribosylation factor-like 1	26.6166	33.4141	26.766	36.0424		-1.00561	0.978016		-1.07866	0.723586		1.25539	0.26731		1.34657	0.0319414		0.0161054	0.776836	0.521334	0.0121691	0.00929975	0.870724
201658_at	ARL1	400	ADP-ribosylation factor-like 1	71.1979	151.366	66.4601	122.908		1.07129	0.60429		1.23154	0.0541356		2.126	0.00107241		1.84936	0.00406122		0.0436984	0.0754616	0.909355	3.33681e-08	0.00942805	0.514486
201659_s_at	ARL1	400	ADP-ribosylation factor-like 1	120.848	154.538	129.411	147.785		-1.07086	0.605928		1.04569	0.786143		1.27878	0.118742		1.14198	0.196819		0.000197717	0.981572	0.478791	0.0414588	0.042742	0.73639
201660_at	ACSL3	2181	Acyl-CoA synthetase long-chain family member 3	95.4403	142.762	135.742	163.854		-1.42228	0.093326		-1.14774	0.309583		1.49583	0.0293318		1.20709	0.097514		0.288981	0.0390987	0.468302	0.00218524	0.0616898	0.390378
201661_s_at	ACSL3	2181	acyl-CoA synthetase long-chain family member 3	69.1824	124.321	77.0786	139.956		-1.11414	0.767138		-1.12576	0.311118		1.79701	0.015714		1.81575	0.0251901		0.0303447	0.366164	0.799616	8.08469e-06	6.15846e-05	0.984366
201662_s_at	ACSL3	2181	acyl-CoA synthetase long-chain family member 3	101.781	121.83	155.076	163.06		-1.52362	0.228419		-1.33843	0.143297		1.19697	0.451316		1.05148	0.716265		0.524627	0.0321099	0.0564338	0.29686	0.0179165	0.795792
201663_s_at	SMC4	10051	structural maintenance of chromosomes 4	92.3893	128.466	88.6855	169.789		1.04176	0.876306		-1.32167	0.00722749		1.39048	0.0380011		1.91451	0.00415817		0.0645446	0.190144	0.753272	1.49026e-05	0.0803654	0.0799824
201664_at	SMC4	10051	structural maintenance of chromosomes 4	119.947	227.048	114.92	272.935		1.04374	0.860744		-1.2021	0.0389469		1.8929	0.00924084		2.37499	0.000825624		0.0124991	0.418416	0.917104	7.83043e-08	0.0208948	0.263204
201665_x_at	RPS17	6218	ribosomal protein S17	5616.11	6375.83	6428.04	6349.63		-1.14457	0.112916		1.00413	0.973832		1.13527	0.145665		-1.01235	0.865712		0.122717	0.518325	0.12806	0.331595	0.188789	0.463354
201666_at	TIMP1	7076	TIMP metallopeptidase inhibitor 1	911.923	1022.98	629.426	893.786		1.44882	0.0322412		1.14454	0.130746		1.12178	0.110456		1.42	0.0101706		0.411753	0.0128779	0.392315	0.00361265	0.100583	0.201641
201667_at	GJA1	2697	gap junction protein, alpha 1, 43kDa (connexin 43)	285.672	709.245	153.566	1037.28		1.86025	0.0484034		-1.46252	0.0991185		2.48273	0.0116678		6.75463	0.00046652		0.00104944	0.880076	0.858515	8.87402e-07	0.108176	0.000239436
201668_x_at	MARCKS	4082	myristoylated alanine-rich protein kinase C substrate	39.7567	42.43	46.0442	53.4094		-1.15815	0.302759		-1.25876	0.117132		1.06724	0.609697		1.15996	0.167903		0.458743	0.046998	0.135418	0.207885	0.0206249	0.791349
201669_s_at	MARCKS	4082	myristoylated alanine-rich protein kinase C substrate	229.957	273.061	208.863	239.961		1.10099	0.568642		1.13794	0.454758		1.18745	0.313836		1.14889	0.22175		0.155143	0.283643	0.27681	0.0429439	0.00312569	0.935259
201670_s_at	MARCKS	4082	myristoylated alanine-rich protein kinase C substrate	141.254	183.629	143.611	177.712		-1.01669	0.920377		1.03329	0.861949		1.29999	0.0900347		1.23746	0.131005		0.00138375	0.93976	0.567262	0.0140515	0.00610035	0.903793
201671_x_at	USP14	9097	ubiquitin specific peptidase 14 (tRNA-guanine transglycosylase)	67.1219	176.898	56.7521	125.738		1.18272	0.632122		1.40688	0.0427142		2.63547	0.0105367		2.21556	0.00446457		0.0772567	0.0439883	0.82642	3.42524e-07	0.0079947	0.624422
201672_s_at	USP14	9097	ubiquitin specific peptidase 14 (tRNA-guanine transglycosylase)	336.149	273.017	280.424	292.562		1.19871	0.113331		-1.07159	0.44457		-1.23124	0.0679384		1.04328	0.386073		0.0395778	0.753252	0.182574	0.256186	0.417178	0.167216
201673_s_at	GYS1	2997	glycogen synthase 1 (muscle)	126.578	68.494	109.904	96.2389		1.15171	0.102167		-1.40507	0.00677088		-1.84801	0.00253119		-1.14199	0.0244041		0.0809629	0.257956	0.617825	0.000408389	0.2566	0.00115653
201674_s_at	AKAP1	8165	A kinase (PRKA) anchor protein 1	125.89	277.992	178.042	332.157		-1.41426	0.0319768		-1.19484	0.0224172		2.20821	0.00104243		1.86562	0.000553327		0.110148	0.00139312	0.863248	6.28527e-09	0.0122413	0.294619
201675_at	AKAP1	8165	A kinase (PRKA) anchor protein 1	169.965	253.826	224.748	330.68		-1.32232	0.127791		-1.30278	0.0172029		1.4934	0.00743876		1.47134	0.0117421		0.300823	0.0019278	0.622221	8.96325e-06	0.000222531	0.96654
201676_x_at	PSMA1	5682	proteasome (prosome, macropain) subunit, alpha type, 1	1066.09	846.866	1038.89	795.737		1.02618	0.791747		1.06425	0.515514		-1.25887	0.0383157		-1.30557	0.0163259		0.0280579	0.586899	0.779078	0.000341556	0.00418787	0.901662
201677_at	C3orf37	56941	Chromosome 3 open reading frame 37	37.6005	36.2863	37.2161	34.9342		1.01033	0.957994		1.0387	0.801689		-1.03622	0.819968		-1.06532	0.414894		0.0181937	0.847794	0.0638905	0.355859	0.00501561	0.94509
201678_s_at	C3orf37	56941	chromosome 3 open reading frame 37	92.8064	64.6086	98.8331	66.7894		-1.06494	0.748941		-1.03375	0.663731		-1.43644	0.0131449		-1.47977	0.0151656		0.012825	0.637438	0.846404	1.66888e-05	0.00131486	0.928909
201679_at	ARS2	51593	ARS2 protein	36.3663	25.4792	35.7691	27.5731		1.0167	0.953839		-1.08218	0.359162		-1.42729	0.0470913		-1.29725	0.0455014		0.0109694	0.759415	0.704744	0.0007286	0.0169502	0.748503
201680_x_at	ARS2	51593	ARS2 protein	192.387	127.629	204.34	169.886		-1.06213	0.398213		-1.3311	0.0174229		-1.5074	0.00575781		-1.20281	0.0372953		0.243155	0.0298348	0.588618	0.000319643	0.0847031	0.188798
201681_s_at	DLG5	9231	discs, large homolog 5 (Drosophila)	139.547	162.368	104.896	119.395		1.33034	0.039237		1.35993	0.00626034		1.16354	0.0775548		1.13822	0.0464999		0.755847	0.000168454	0.164507	0.0139002	0.00100843	0.939539
201682_at	PMPCB	9512	peptidase (mitochondrial processing) beta	303.101	267.3	356.779	279.768		-1.1771	0.351235		-1.04665	0.422969		-1.13393	0.282267		-1.27527	0.00483595		0.145528	0.261626	0.52688	0.00890687	0.0534332	0.606191
201683_x_at	KIAA0737	9878	KIAA0737	70.2899	56.2389	71.0961	72.8616		-1.01147	0.933232		-1.29557	0.0132867		-1.24984	0.0592468		1.02483	0.596259		0.380865	0.0661298	0.157271	0.126942	0.244618	0.103777
201684_s_at	KIAA0737	9878	KIAA0737	129.227	99.9472	138.815	98.6291		-1.0742	0.442995		1.01336	0.887757		-1.29295	0.0244205		-1.40745	0.0043266		0.00524363	0.79744	0.863446	3.13596e-05	0.0173434	0.692297
201685_s_at	KIAA0737	9878	KIAA0737	48.768	51.2631	45.6828	46.6045		1.06754	0.683302		1.09996	0.620005		1.05116	0.589124		1.02018	0.914017		0.112163	0.57275	0.0197269	0.63476	0.00361722	0.952233
201686_x_at	API5	8539	apoptosis inhibitor 5	42.3995	44.5941	46.0092	44.0742		-1.08514	0.643674		1.0118	0.899687		1.05176	0.663985		-1.0439	0.520967		0.0327764	0.803991	0.000562928	0.921905	0.0873973	0.727166
201687_s_at	API5	8539	apoptosis inhibitor 5	93.558	111.056	76.8971	124.033		1.21667	0.472338		-1.11685	0.404614		1.18703	0.377469		1.61298	0.00725961		0.00239992	0.914884	0.567637	0.00569313	0.126495	0.277354
201688_s_at	TPD52	7163	tumor protein D52	149.385	73.56	126.432	131.828		1.18155	0.233729		-1.79212	0.0367457		-2.03079	0.0237549		1.04268	0.72772		0.176491	0.230195	0.280086	0.0596401	0.354737	0.0126953
201689_s_at	TPD52	7163	tumor protein D52	81.3207	63.7667	69.8872	104.534		1.1636	0.706379		-1.63932	0.0109406		-1.27529	0.336899		1.49575	0.0276164		0.189517	0.276805	0.0249444	0.599169	0.409136	0.0225104
201690_s_at	TPD52	7163	tumor protein D52	301.314	256.959	216.293	356.396		1.39308	0.102555		-1.38698	0.0666724		-1.17261	0.371116		1.64775	0.00239322		0.0112668	0.840984	0.158733	0.180479	0.595066	0.00221298
201691_s_at	TPD52	7163	tumor protein D52	11.8519	11.7457	12.0724	13.4468		-1.01861	0.812082		-1.14482	0.226622		-1.00904	0.923627		1.11384	0.193318		0.241932	0.294762	0.0797354	0.428857	0.111406	0.582293
201692_at	OPRS1	10280	opioid receptor, sigma 1	264.583	183.214	230.45	135.199		1.14811	0.211415		1.35515	0.0274032		-1.44412	0.0115465		-1.70453	0.00434501		0.194248	0.00852056	0.711872	4.38848e-06	0.0241153	0.41794
201693_s_at	EGR1	1958	early growth response 1	19.2029	18.0979	18.5981	17.0261		1.03252	0.861343		1.06295	0.612876		-1.06106	0.547579		-1.09233	0.440178		0.0636853	0.656383	0.143816	0.205644	0.00556908	0.93694
201694_s_at	EGR1	1958	early growth response 1	29.3036	30.5573	25.2016	29.7966		1.16277	0.2141		1.02553	0.913945		1.04278	0.831541		1.18233	0.0697763		0.0892985	0.575648	0.153488	0.299525	0.0552248	0.728168
201695_s_at	NP	4860	nucleoside phosphorylase	195.062	191.812	309.071	178.101		-1.58448	0.0892739		1.07698	0.26955		-1.01694	0.904951		-1.73537	0.00101304		0.121961	0.25857	0.401781	0.0113992	0.355651	0.00218643
201696_at	SFRS4	6429	splicing factor, arginine/serine-rich 4	143.637	110.516	122.711	112.031		1.17054	0.285354		-1.0137	0.917834		-1.2997	0.0745693		-1.09533	0.193674		0.0554553	0.585403	0.475237	0.0260117	0.111493	0.445042
201697_s_at	DNMT1	1786	DNA (cytosine-5-)-methyltransferase 1	123.033	64.7967	110.856	75.6865		1.10985	0.329793		-1.16806	0.0625056		-1.89876	0.000785409		-1.46467	0.00849648		0.00679316	0.662815	0.894906	9.53456e-07	0.0576346	0.0792292
201698_s_at	SFRS9	8683	splicing factor, arginine/serine-rich 9	656.554	231.477	679.142	381.26		-1.0344	0.745797		-1.64707	0.00380833		-2.83637	0.00171171		-1.78131	0.000310017		0.111961	0.0108963	0.801338	1.94589e-07	0.0660824	0.00315278
201699_at	PSMC6	5706	proteasome (prosome, macropain) 26S subunit, ATPase, 6	187.788	191.348	138.461	221.148		1.35625	0.124326		-1.15574	0.257625		1.01896	0.702411		1.59718	0.0255836		0.0162969	0.775017	0.412754	0.0203412	0.351549	0.0202465
201700_at	CCND3	896	cyclin D3	355.74	338.993	493.474	389.496		-1.38717	0.111527		-1.14898	0.233598		-1.0494	0.708446		-1.26695	0.0356332		0.461736	0.036127	0.190216	0.0837205	0.0832135	0.444766
201701_s_at	PGRMC2	10424	progesterone receptor membrane component 2	71.1882	70.4084	75.8834	78.0148		-1.06595	0.679409		-1.10803	0.294849		-1.01108	0.919252		1.02809	0.748577		0.247076	0.305306	0.00227763	0.808429	0.0122641	0.901765
201702_s_at	PPP1R10	5514	protein phosphatase 1, regulatory subunit 10	42.2755	40.8283	41.4574	45.141		1.01973	0.891386		-1.10563	0.462697		-1.03545	0.681148		1.08885	0.495412		0.0662193	0.680724	0.0170792	0.697406	0.0971673	0.666281
201703_s_at	PPP1R10	5514	protein phosphatase 1, regulatory subunit 10	49.1816	49.8244	73.1851	60.351		-1.48806	0.0712658		-1.21127	0.0213224		1.01307	0.881764		-1.21266	0.0508462		0.696322	0.0036467	0.0704034	0.202584	0.0922076	0.292365
201704_at	ENTPD6	955	ectonucleoside triphosphate diphosphohydrolase 6 (putative function)	190.411	221.825	141.603	138.102		1.34468	0.0861091		1.60624	0.00275072		1.16498	0.103302		-1.02535	0.750865		0.850234	0.000200831	0.0214563	0.328724	0.0415836	0.401965
201705_at	PSMD7	5713	proteasome (prosome, macropain) 26S subunit, non-ATPase, 7 (Mov34 homolog)	348.717	338.209	296.222	330.061		1.17722	0.245874		1.02469	0.830543		-1.03107	0.781207		1.11424	0.170574		0.209938	0.355607	0.0439926	0.466233	0.140788	0.525173
201706_s_at	PEX19	5824	peroxisomal biogenesis factor 19	95.5481	76.2562	90.9451	64.0131		1.05061	0.777888		1.19126	0.0384601		-1.25299	0.0262829		-1.42073	0.0196628		0.123389	0.136804	0.684538	0.000183213	0.0324887	0.562087
201707_at	PEX19	5824	peroxisomal biogenesis factor 19	59.6593	56.1614	51.4148	38.2942		1.16035	0.263747		1.46658	0.00205716		-1.06228	0.255612		-1.34263	0.0190405		0.586063	0.00144608	0.226616	0.0087935	0.0986087	0.131056
201708_s_at	NIPSNAP1	8508	nipsnap homolog 1 (C. elegans)	135.544	89.4643	225.234	86.4088		-1.66171	0.0278426		1.03536	0.678474		-1.51506	0.00677161		-2.60661	0.000623527		0.0665963	0.124658	0.786475	3.5064e-06	0.122737	0.000905652
201709_s_at	NIPSNAP1	8508	nipsnap homolog 1 (C. elegans)	344.891	267.542	478.251	248.672		-1.38667	0.0524115		1.07588	0.270186		-1.28911	0.0211397		-1.92322	0.000837369		0.0369825	0.395687	0.77255	3.66468e-05	0.149977	0.0107039
201710_at	MYBL2	4605	v-myb myeloblastosis viral oncogene homolog (avian)-like 2	93.4261	56.6638	88.2172	62.7866		1.05905	0.363001		-1.10805	0.433779		-1.64878	0.0118438		-1.40503	0.00597439		0.0057314	0.776641	0.854669	2.04939e-05	0.030991	0.481857
201711_x_at	RANBP2	5903	RAN binding protein 2	62.4132	105.283	64.9895	142.781		-1.04128	0.857835		-1.35617	0.0432446		1.68686	0.0131923		2.19698	0.00356762		0.0713381	0.0848958	0.818103	1.02612e-06	0.0332816	0.231033
201712_s_at	RANBP2	5903	RAN binding protein 2	22.7774	42.4755	24.3326	51.5666		-1.06828	0.62697		-1.21403	0.0807074		1.86481	0.0044986		2.11924	0.00132869		0.038204	0.0825765	0.912725	2.43097e-08	0.00790581	0.545326
201713_s_at	RANBP2	5903	RAN binding protein 2	45.0123	87.4424	40.1432	112.092		1.12129	0.686826		-1.28189	0.244933		1.94263	0.0438984		2.7923	0.00148206		0.0103742	0.652211	0.842692	8.89758e-06	0.0387983	0.294117
201714_at	TUBG1	7283	tubulin, gamma 1	293.494	172.101	309.468	159.428		-1.05443	0.598267		1.07949	0.597316		-1.70536	0.00267875		-1.94111	0.00658771		0.0011483	0.861178	0.914281	2.65386e-07	0.0106984	0.582825
201715_s_at	ACIN1	22985	apoptotic chromatin condensation inducer 1	70.647	57.8585	79.7871	67.0921		-1.12938	0.201552		-1.15959	0.170936		-1.22103	0.0896015		-1.18922	0.0379164		0.268619	0.0723542	0.48938	0.00308269	0.00245165	0.933568
201716_at	SNX1	6642	sorting nexin 1	192.913	120.348	223.14	145.239		-1.15669	0.154782		-1.20683	0.112212		-1.60296	0.0123082		-1.53636	0.00170509		0.116929	0.0488273	0.806688	5.32112e-06	0.00178835	0.8979
201717_at	MRPL49	740	mitochondrial ribosomal protein L49	270.872	233.825	352.544	206.362		-1.30151	0.0870804		1.13308	0.0234059		-1.15844	0.0777455		-1.70838	0.000751814		0.0107251	0.742034	0.709106	0.000304343	0.22965	0.00643185
201718_s_at	EPB41L2	2037	erythrocyte membrane protein band 4.1-like 2	59.0109	54.1025	53.1431	71.1407		1.11042	0.297429		-1.31492	0.0213224		-1.09072	0.275033		1.33866	0.0157257		0.171834	0.294485	0.141864	0.188831	0.484447	0.0117649
201719_s_at	EPB41L2	2037	erythrocyte membrane protein band 4.1-like 2	43.8214	53.2868	35.1543	66.5934		1.24655	0.257689		-1.24972	0.0605372		1.216	0.104834		1.89432	0.00468142		0.00436244	0.838436	0.685829	0.000274635	0.193563	0.0103376
201720_s_at	LAPTM5	7805	lysosomal associated multispanning membrane protein 5	27.3606	27.5573	28.2757	27.0115		-1.03345	0.823694		1.02021	0.780768		1.00719	0.920398		-1.0468	0.5635		0.000474057	0.980291	0.0242935	0.734474	0.0456998	0.832864
201721_s_at	LAPTM5	7805	lysosomal associated multispanning membrane protein 5	25.9864	28.5832	28.5207	23.0161		-1.09752	0.371093		1.24188	0.214994		1.09993	0.590392		-1.23916	0.0175122		0.0948865	0.562367	0.0468931	0.571437	0.316561	0.194634
201722_s_at	GALNT1	2589	UDP-N-acetyl-alpha-D-galactosamine:polypeptide N-acetylgalactosaminyltransferase 1 (GalNAc-T1)	123.247	251.574	69.1738	175.217		1.7817	0.0593015		1.43578	0.0437682		2.04121	0.00554909		2.533	0.0035433		0.222765	0.000321101	0.713755	9.466e-08	0.0123209	0.37941
201723_s_at	GALNT1	2589	UDP-N-acetyl-alpha-D-galactosamine:polypeptide N-acetylgalactosaminyltransferase 1 (GalNAc-T1)	152.205	362.461	105.382	264.086		1.44432	0.0194618		1.37251	0.018411		2.3814	0.00186665		2.50599	0.000357634		0.125666	0.000142508	0.857103	9.60575e-10	0.000698452	0.849665
201724_s_at	GALNT1	2589	UDP-N-acetyl-alpha-D-galactosamine:polypeptide N-acetylgalactosaminyltransferase 1 (GalNAc-T1)	89.7826	369.886	60.6509	197.895		1.48032	0.135955		1.8691	0.000535503		4.1198	0.000962808		3.26285	0.000570978		0.140239	0.00014228	0.839654	1.46538e-09	0.00676317	0.35891
201725_at	CDC123	8872	cell division cycle 123 homolog (S. cerevisiae)	458.193	260.477	436.372	286.966		1.05001	0.738273		-1.10169	0.344354		-1.75905	0.008163		-1.52064	0.003422		0.00447016	0.771825	0.894035	4.02067e-06	0.0195897	0.535912
201726_at	ELAVL1	1994	ELAV (embryonic lethal, abnormal vision, Drosophila)-like 1 (Hu antigen R)	312.001	153.31	343.84	225.854		-1.10205	0.306864		-1.47318	0.0312179		-2.0351	0.00603961		-1.5224	0.00736489		0.159781	0.0161538	0.723257	3.91808e-06	0.0476495	0.14563
201727_s_at	ELAVL1	1994	ELAV (embryonic lethal, abnormal vision, Drosophila)-like 1 (Hu antigen R)	119.889	49.0431	97.6456	55.7468		1.2278	0.142424		-1.13669	0.24392		-2.44457	0.00162245		-1.75159	0.003264		0.000383985	0.91515	0.915399	1.1741e-07	0.048087	0.0364934
201728_s_at	KIAA0100 /// CCDC134	79879 /// 9703	KIAA0100 /// coiled-coil domain containing 134	38.8021	33.3823	35.7463	35.4366		1.08549	0.728451		-1.06154	0.739085		-1.16235	0.287447		-1.00874	0.959314		1.55487e-05	0.995536	0.0906978	0.297362	0.0719471	0.669708
201729_s_at	KIAA0100	9703	KIAA0100	177.078	197.046	200.525	177.458		-1.13241	0.296782		1.11038	0.244857		1.11276	0.157658		-1.12999	0.185158		0.00149862	0.958547	0.00202608	0.975089	0.450608	0.166621
201730_s_at	TPR /// BTRC	7175 /// 8945	translocated promoter region (to activated MET oncogene) /// beta-transducin repeat containing	36.4037	181.608	42.8255	328.323		-1.17641	0.512393		-1.80786	0.0156772		4.98873	0.0014724		7.66651	0.000748471		0.0471231	0.00773968	0.920608	8.16454e-10	0.0127997	0.0895066
201731_s_at	TPR /// BTRC	7175 /// 8945	translocated promoter region (to activated MET oncogene) /// beta-transducin repeat containing	99.712	188.337	108.476	218.518		-1.0879	0.434532		-1.16025	0.0984181		1.88881	0.0032724		2.01443	0.000602528		0.0313933	0.092118	0.937047	9.42587e-09	0.00217577	0.790462
201732_s_at	CLCN3	1182	chloride channel 3	38.3194	46.5341	37.4012	43.8139		1.02455	0.902458		1.06209	0.623259		1.21437	0.157658		1.17146	0.142775		0.0314021	0.734273	0.475731	0.0313783	0.00495674	0.930213
201733_at	CLCN3	1182	chloride channel 3	14.1953	17.6149	14.1521	15.5742		1.00305	0.98648		1.13103	0.634961		1.2409	0.358858		1.10049	0.437694		0.0442547	0.690692	0.204888	0.230987	0.0304303	0.791227
201734_at	CLCN3	1182	Chloride channel 3	61.332	159.985	44.4736	92.6941		1.37907	0.238121		1.72595	0.00333472		2.60851	0.00341052		2.08425	0.00384367		0.210743	0.000395171	0.731915	8.73904e-08	0.0128525	0.360292
201735_s_at	CLCN3	1182	chloride channel 3	71.9986	86.2953	56.4684	76.8186		1.27502	0.373214		1.12337	0.298088		1.19857	0.310689		1.36038	0.027009		0.208478	0.145187	0.419283	0.0140515	0.0281318	0.711373
201736_s_at		10299	membrane-associated ring finger (C3HC4) 6	171.701	132.069	163.531	121.264		1.04996	0.780511		1.0891	0.490519		-1.30009	0.0268278		-1.34855	0.0638961		0.0428856	0.539427	0.682169	0.00136755	0.00289825	0.925783
201737_s_at		10299	membrane-associated ring finger (C3HC4) 6	44.9797	59.4	32.6277	69.2354		1.37857	0.275452		-1.16558	0.303867		1.32059	0.180172		2.12198	0.00379145		0.0065865	0.816684	0.683998	0.000616299	0.144899	0.0794795
201738_at	EIF1B	10289	eukaryotic translation initiation factor 1B	253.671	208.954	230.124	197.329		1.10232	0.398652		1.05891	0.546894		-1.214	0.0160084		-1.16619	0.157213		0.106693	0.342178	0.569619	0.00805025	0.00760771	0.887208
201739_at	SGK	6446	serum/glucocorticoid regulated kinase	46.8191	244.735	179.445	200.837		-3.83273	0.0049955		1.21857	0.319642		5.22724	0.0021892		1.11921	0.0584027		0.132803	0.147871	0.473728	0.00178715	0.36062	4.33093e-07
201740_at	NDUFS3	4722	NADH dehydrogenase (ubiquinone) Fe-S protein 3, 30kDa (NADH-coenzyme Q reductase)	419.953	239.194	463.852	216.153		-1.10453	0.314888		1.1066	0.278775		-1.7557	0.0026207		-2.14595	0.00120951		0.000511879	0.89589	0.945872	5.48094e-08	0.021657	0.250582
201741_x_at	SFRS1	6426	splicing factor, arginine/serine-rich 1 (splicing factor 2, alternate splicing factor)	14.6298	14.6066	13.9672	13.8983		1.04744	0.787957		1.05096	0.463189		-1.00159	0.985907		-1.00495	0.95574		0.115812	0.614185	0.000518755	0.983775	0.000137258	0.993039
201742_x_at	SFRS1	6426	splicing factor, arginine/serine-rich 1 (splicing factor 2, alternate splicing factor)	341.149	217.787	319.864	258.388		1.06654	0.746844		-1.18642	0.165354		-1.56643	0.0330249		-1.23792	0.033043		0.030649	0.613675	0.670399	0.0014342	0.0846809	0.359223
201743_at	CD14	929	CD14 molecule /// CD14 molecule	32.9848	83.8792	70.5209	23.3923		-2.13798	0.0162218		3.58576	0.00111834		2.54297	0.00567788		-3.0147	0.000718237		0.132723	0.351935	0.00576556	0.788079	0.826018	7.52423e-09
201744_s_at	LUM	4060	lumican	9.11586	9.25972	10.1396	18.7628		-1.1123	0.119513		-2.02629	0.010037		1.01578	0.813848		1.85046	0.0193499		0.466961	0.00511349	0.225762	0.0173365	0.203912	0.00413544
201745_at	TWF1	5756	twinfilin, actin-binding protein, homolog 1 (Drosophila)	121.961	163.622	136.119	198.79		-1.11609	0.476532		-1.21494	0.360865		1.34159	0.160126		1.46041	0.0330636		0.12389	0.194354	0.547527	0.00197947	0.00871568	0.828466
201746_at	TP53	7157	tumor protein p53 (Li-Fraumeni syndrome)	167.797	120.082	148.207	126.12		1.13218	0.137894		-1.05028	0.628487		-1.39736	0.00341052		-1.17513	0.111549		0.00774542	0.824374	0.73647	0.00138915	0.0898246	0.372267
201747_s_at	SAFB	6294	scaffold attachment factor B	46.4636	33.5729	47.9617	35.4604		-1.03224	0.860744		-1.05622	0.583027		-1.38396	0.0457849		-1.35254	0.00981498		0.0164385	0.665532	0.786448	0.000132379	0.00105525	0.947676
201748_s_at	SAFB	6294	scaffold attachment factor B	93.0647	77.1105	97.6024	76.7051		-1.04876	0.663119		1.00529	0.976061		-1.2069	0.0624429		-1.27244	0.0987553		0.00403075	0.90367	0.60068	0.0114053	0.0091263	0.88887
201749_at	ECE1	1889	Endothelin converting enzyme 1	84.342	117.42	77.1549	117.526		1.09315	0.689971		-1.0009	0.9875		1.39219	0.00285916		1.52325	0.0245437		0.00851942	0.714646	0.83157	2.06693e-05	0.0119115	0.725913
201750_s_at	ECE1	1889	endothelin converting enzyme 1	48.7351	54.4105	60.764	73.4816		-1.24682	0.138391		-1.3505	0.0120941		1.11645	0.0880509		1.20929	0.0912693		0.642409	0.00169037	0.200005	0.02632	0.014161	0.751118
201751_at	JOSD1	9929	Josephin domain containing 1	155.26	143.343	135.925	148.95		1.14224	0.100312		-1.03912	0.526167		-1.08314	0.157092		1.09582	0.0927007		0.0851253	0.683594	0.00229629	0.850083	0.497713	0.263357
201752_s_at	ADD3	120	adducin 3 (gamma)	32.1329	340.104	113.149	298.635		-3.52129	0.0152005		1.13886	0.379564		10.5843	0.000499789		2.6393	0.0025772		0.0626842	0.10992	0.786563	1.65525e-06	0.136833	1.71874e-06
201753_s_at	ADD3	120	adducin 3 (gamma)	19.9809	358.785	87.8956	276.252		-4.39899	0.00263955		1.29876	0.066385		17.9564	0.000196984		3.14295	0.000660317		0.0472741	0.161042	0.798941	1.37798e-06	0.149184	1.15876e-09
201754_at	COX6C	1345	cytochrome c oxidase subunit VIc	1617.71	1170.13	1458.38	1372.39		1.10925	0.122343		-1.17286	0.0691938		-1.3825	0.00579405		-1.06266	0.312531		0.0339274	0.650821	0.564352	0.0059473	0.26406	0.0826832
201755_at	MCM5	4174	MCM5 minichromosome maintenance deficient 5, cell division cycle 46 (S. cerevisiae)	61.1921	36.2688	72.72	42.8258		-1.18839	0.352674		-1.18079	0.362566		-1.68719	0.0399438		-1.69804	0.00548839		0.0804907	0.196503	0.765204	5.20136e-05	2.84125e-05	0.990667
201756_at	RPA2	6118	replication protein A2, 32kDa	83.1631	55.4251	89.1845	53.6116		-1.0724	0.776668		1.03383	0.748711		-1.50046	0.0250849		-1.66353	0.0108264		0.000490806	0.945928	0.839001	5.59335e-05	0.0106734	0.765239
201757_at	NDUFS5	4725	NADH dehydrogenase (ubiquinone) Fe-S protein 5, 15kDa (NADH-coenzyme Q reductase)	724.817	660.585	688.962	637.881		1.05204	0.5412		1.03559	0.168983		-1.09723	0.116396		-1.08008	0.0278424		0.135944	0.539796	0.551449	0.0746951	0.00474752	0.952995
201758_at	TSG101	7251	tumor susceptibility gene 101	296.139	291.483	347.088	315.241		-1.17204	0.311634		-1.08151	0.24484		-1.01597	0.879002		-1.10102	0.138705		0.381857	0.125672	0.0923263	0.346221	0.0474935	0.730508
201759_at	TBCD	6904	tubulin folding cofactor D	51.3484	45.9391	48.1694	44.1831		1.066	0.701501		1.03974	0.672159		-1.11775	0.216714		-1.09022	0.378238		0.0733033	0.595693	0.284492	0.116481	0.00452583	0.940407
201760_s_at	WSB2	55884	WD repeat and SOCS box-containing 2	247.15	279.394	319.512	273.32		-1.29278	0.189435		1.02222	0.86816		1.13046	0.272859		-1.169	0.179978		0.163154	0.360191	0.00472456	0.842928	0.326673	0.125275
201761_at	MTHFD2	10797	methylenetetrahydrofolate dehydrogenase (NADP+ dependent) 2, methenyltetrahydrofolate cyclohydrolase	1002.05	667.743	567.829	252.732		1.7647	0.0252008		2.6421	0.00334854		-1.50065	0.0304088		-2.24676	0.00524387		0.58595	2.80834e-05	0.332362	6.96018e-05	0.03665	0.126552
201762_s_at	PSME2	5721	proteasome (prosome, macropain) activator subunit 2 (PA28 beta)	580.926	446.497	349.186	286.44		1.66366	0.0126991		1.55878	0.00765301		-1.30107	0.0399585		-1.21905	0.0369441		0.759604	1.33296e-05	0.177804	0.00188821	0.00354313	0.814654
201763_s_at	DAXX	1616	death-associated protein 6	54.1088	44.7166	57.6825	48.5943		-1.06605	0.746844		-1.08672	0.37813		-1.21004	0.0980323		-1.18702	0.152513		0.0859807	0.426392	0.491717	0.009667	0.00138326	0.957107
201764_at	TMEM106C	79022	transmembrane protein 106C	272.352	241.778	346.012	262.996		-1.27046	0.074304		-1.08776	0.335916		-1.12646	0.122028		-1.31565	0.0187299		0.284927	0.0521215	0.475792	0.00227235	0.0741021	0.400445
201765_s_at	HEXA	3073	hexosaminidase A (alpha polypeptide)	289.891	301.861	357.974	221.541		-1.23486	0.232163		1.36255	0.0402525		1.04129	0.698261		-1.61584	0.0144705		0.0487675	0.58417	0.309115	0.0532373	0.433463	0.00560133
201766_at	ELAC2	60528	elaC homolog 2 (E. coli)	22.4937	19.9057	22.9074	19.2744		-1.01839	0.844646		1.03275	0.715903		-1.13002	0.178674		-1.18848	0.0215746		0.00333803	0.920598	0.632166	0.0213866	0.0184984	0.853783
201767_s_at	ELAC2	60528	elaC homolog 2 (E. coli)	127.085	126.584	129.579	108.777		-1.01962	0.888443		1.1637	0.123978		-1.00396	0.964684		-1.19124	0.0858012		0.157921	0.374548	0.201964	0.174943	0.184521	0.360786
201768_s_at	CLINT1	9685	clathrin interactor 1	109.763	105.632	131.17	110.743		-1.19503	0.132771		-1.04838	0.593859		-1.03911	0.62928		-1.18446	0.0507922		0.276114	0.247288	0.272928	0.135388	0.108494	0.569835
201769_at	CLINT1	9685	clathrin interactor 1	85.2526	150.724	103.433	151.486		-1.21325	0.491404		-1.00506	0.952543		1.76797	0.0216672		1.46459	0.00929289		0.0262947	0.46355	0.793125	2.20329e-05	0.0310543	0.447892
201770_at	SNRPA	6626	small nuclear ribonucleoprotein polypeptide A	459.548	212.7	426.979	270.06		1.07628	0.653911		-1.26968	0.0383752		-2.16055	0.00360919		-1.58105	0.00382762		0.025721	0.403909	0.863321	4.1797e-06	0.0557859	0.139531
201771_at	SCAMP3	10067	secretory carrier membrane protein 3	248.387	233.459	295.351	175.704		-1.18908	0.382148		1.32871	0.00317801		-1.06394	0.536409		-1.68096	0.00399282		0.0477546	0.504369	0.508256	0.00454112	0.314609	0.00504207
201772_at	AZIN1	51582	antizyme inhibitor 1	169.026	94.9559	128.107	93.7094		1.31942	0.193927		1.0133	0.961396		-1.78005	0.0312494		-1.36707	0.0739045		0.0535466	0.361114	0.649672	0.000288684	0.0572416	0.337321
201773_at	ADNP	23394	activity-dependent neuroprotector	135.873	179.287	140.081	215.397		-1.03097	0.900535		-1.20141	0.286172		1.31952	0.200582		1.53767	0.00634997		0.0697174	0.425711	0.614605	0.00353954	0.0287387	0.689933
201774_s_at	NCAPD2	9918	non-SMC condensin I complex, subunit D2	122.265	39.6714	145.003	83.2052		-1.18598	0.362		-2.09736	0.000453591		-3.08193	0.00132735		-1.74272	0.00211572		0.237096	0.000811844	0.666006	6.55676e-07	0.076606	0.000804996
201775_s_at	KIAA0494	9813	KIAA0494	51.958	46.488	53.6421	41.1098		-1.03241	0.860114		1.13082	0.336775		-1.11766	0.42071		-1.30485	0.0302095		0.0420699	0.649797	0.45813	0.0300182	0.0771523	0.562822
201776_s_at	KIAA0494	9813	KIAA0494	28.6405	27.0254	33.3809	28.1467		-1.16551	0.659105		-1.04149	0.652952		-1.05976	0.796322		-1.18596	0.086991		0.0898586	0.51989	0.145608	0.252317	0.0352699	0.761779
201777_s_at	KIAA0494	9813	KIAA0494	37.1151	31.693	39.1092	36.8007		-1.05373	0.502638		-1.16116	0.236675		-1.17108	0.179063		-1.06273	0.413726		0.246847	0.282542	0.24892	0.170265	0.0490214	0.741656
201778_s_at	KIAA0494	9813	KIAA0494	103.071	157.741	124.164	155.905		-1.20465	0.142367		1.01178	0.912772		1.53041	0.00653405		1.25563	0.0248844		0.0399562	0.438984	0.78112	0.000115819	0.0717041	0.277949
201779_s_at	RNF13	11342	ring finger protein 13	101.95	273.292	163.544	302.884		-1.60416	0.0311604		-1.10828	0.441544		2.68064	0.00226156		1.852	0.00245431		0.0900617	0.0301455	0.829425	4.01603e-07	0.0441762	0.0632234
201780_s_at	RNF13	11342	ring finger protein 13	63.3495	133.845	79.3969	132.087		-1.25331	0.296505		1.01331	0.956734		2.11281	0.0105359		1.66363	0.0228718		0.0168024	0.522974	0.816942	6.8844e-06	0.0295358	0.377176
201781_s_at	AIP	9049	aryl hydrocarbon receptor interacting protein	114.167	76.9411	98.8675	59.2865		1.15474	0.439015		1.29778	0.0379632		-1.48382	0.0147891		-1.66762	0.00977218		0.159571	0.0537765	0.723194	5.09783e-05	0.0120148	0.720066
201782_s_at	AIP	9049	aryl hydrocarbon receptor interacting protein	195.481	146.51	160.611	127.965		1.21711	0.127773		1.14492	0.0264845		-1.33425	0.00370513		-1.25512	0.0200979		0.260824	0.0153067	0.650714	0.000101746	0.00915022	0.786793
201783_s_at	RELA	5970	v-rel reticuloendotheliosis viral oncogene homolog A, nuclear factor of kappa light polypeptide gene enhancer in B-cells 3, p65 (avian)	125.17	100.862	127.818	107.615		-1.02115	0.907636		-1.06695	0.468954		-1.24101	0.0593132		-1.18774	0.106413		0.0348372	0.642145	0.606839	0.00431902	0.00775928	0.888537
201784_s_at	C11orf58	10944	chromosome 11 open reading frame 58	233.687	227.076	212.377	221.003		1.10034	0.630193		1.02748	0.820631		-1.02912	0.855503		1.04062	0.530615		0.0880423	0.626149	0.000834788	0.861436	0.0317393	0.834123
201785_at	RNASE1	6035	ribonuclease, RNase A family, 1 (pancreatic)	57.857	50.4602	66.5389	56.0048		-1.15006	0.224098		-1.10988	0.431901		-1.14659	0.338769		-1.18809	0.0167319		0.223651	0.190857	0.366601	0.0443935	0.00485043	0.920395
201786_s_at	ADAR	103	adenosine deaminase, RNA-specific	427.929	433.67	478.763	433.392		-1.11879	0.460681		1.00064	0.990082		1.01341	0.669958		-1.10469	0.293061		0.114393	0.582157	0.0914102	0.454211	0.156637	0.585305
201787_at	FBLN1	2192	fibulin 1	75.371	51.7006	88.1845	64.0549		-1.17001	0.333502		-1.23896	0.144877		-1.45784	0.0505496		-1.3767	0.0158602		0.188355	0.0402444	0.621892	0.000172147	0.00420174	0.860758
201788_at	DDX42	11325	DEAD (Asp-Glu-Ala-Asp) box polypeptide 42	153.084	211.88	139.074	200.111		1.10074	0.289192		1.05882	0.519892		1.38408	0.00960406		1.43888	0.00653006		0.040425	0.302463	0.862815	6.24765e-06	0.00274152	0.882251
201789_at	DHRS7	51635	dehydrogenase/reductase (SDR family) member 7	10.8629	10.2211	10.4333	9.93549		1.04118	0.774014		1.02874	0.656944		-1.0628	0.541764		-1.0501	0.1515		0.0665763	0.69417	0.17524	0.32284	0.00210012	0.969293
201790_s_at	DHCR7	1717	7-dehydrocholesterol reductase	83.2708	55.6965	134.17	66.9088		-1.61125	0.0116521		-1.20131	0.101087		-1.49508	0.00684162		-2.00527	0.00158268		0.223777	0.00284493	0.690845	2.36126e-06	0.0493987	0.0864899
201791_s_at	DHCR7	1717	7-dehydrocholesterol reductase	97.1425	72.5429	116.416	77.8646		-1.19841	0.202786		-1.07336	0.673514		-1.3391	0.123825		-1.49511	0.00330763		0.0806378	0.346397	0.683241	0.00106873	0.0172179	0.758105
201792_at	AEBP1	165	AE binding protein 1	44.8304	38.542	37.9525	36.6898		1.18122	0.439704		1.05048	0.674037		-1.16316	0.303085		-1.03442	0.720152		0.17163	0.350703	0.145199	0.232977	0.0583906	0.684635
201793_x_at	SMG7	9887	Smg-7 homolog, nonsense mediated mRNA decay factor (C. elegans)	40.6004	35.0059	44.615	43.5699		-1.09888	0.5723		-1.24465	0.00538406		-1.15982	0.0705194		-1.02399	0.788163		0.505573	0.0626188	0.133726	0.252991	0.0701588	0.609872
201794_s_at	SMG7	9887	Smg-7 homolog, nonsense mediated mRNA decay factor (C. elegans)	66.5926	59.1888	69.2663	81.0843		-1.04015	0.870281		-1.36993	0.0311674		-1.12509	0.308576		1.17062	0.25882		0.398485	0.10637	0.00396775	0.938931	0.191228	0.259314
201795_at	LBR	3930	lamin B receptor	210.923	185.678	225.27	214.599		-1.06802	0.789242		-1.15576	0.255275		-1.13596	0.397823		-1.04973	0.672311		0.187467	0.396356	0.115591	0.336387	0.0232572	0.844302
201796_s_at	VARS	7407	valyl-tRNA synthetase	78.8546	55.6741	86.7535	51.4014		-1.10017	0.635772		1.08312	0.322057		-1.41636	0.013898		-1.68777	0.00929449		0.00010107	0.971797	0.845677	1.06276e-05	0.0342224	0.399191
201797_s_at	VARS	7407	valyl-tRNA synthetase	80.2062	59.0055	56.0332	44.4315		1.4314	0.0581376		1.32801	0.118032		-1.3593	0.0261477		-1.26111	0.163512		0.464479	0.00467931	0.331293	0.00572995	0.00641089	0.833031
201798_s_at	FER1L3	26509	fer-1-like 3, myoferlin (C. elegans)	542.858	375.483	329.745	592.636		1.64629	0.120908		-1.57833	0.0249888		-1.44576	0.128151		1.79725	0.00225541		0.00742698	0.884662	0.0387855	0.53949	0.746728	0.000974629
201799_s_at	OSBP	5007	oxysterol binding protein	92.5712	75.6343	106.767	83.7159		-1.15335	0.121065		-1.10685	0.421402		-1.22393	0.0455036		-1.27535	0.0598763		0.168274	0.132832	0.575517	0.00174476	0.00491558	0.891868
201800_s_at	OSBP	5007	oxysterol binding protein	156.461	161.656	189.957	149.951		-1.21408	0.0937323		1.07806	0.17865		1.0332	0.418572		-1.2668	0.0158906		0.0442029	0.693032	0.278478	0.139169	0.48555	0.0592549
201801_s_at	SLC29A1	2030	solute carrier family 29 (nucleoside transporters), member 1	87.1921	49.1716	64.2913	67.3179		1.3562	0.187719		-1.36904	0.0347162		-1.77322	0.00465065		1.04708	0.744008		0.011837	0.805581	0.336289	0.0381246	0.464011	0.00143371
201802_at	SLC29A1	2030	solute carrier family 29 (nucleoside transporters), member 1	100.489	66.4896	75.6077	85.8822		1.32909	0.0447117		-1.29166	0.0504629		-1.51135	0.0120953		1.13589	0.12878		0.00532434	0.897933	0.179772	0.218945	0.643751	0.00290384
201803_at	POLR2B	5431	polymerase (RNA) II (DNA directed) polypeptide B, 140kDa	181.804	221.142	195.799	222.272		-1.07698	0.735277		-1.00511	0.970574		1.21638	0.13315		1.1352	0.297404		0.0191293	0.797901	0.405207	0.0540071	0.018562	0.843578
201804_x_at	TBCB	1155	tubulin folding cofactor B	770.12	409.447	848.224	467.52		-1.10142	0.400668		-1.14183	0.153874		-1.88088	0.00271755		-1.81431	0.00187928		0.0344476	0.11113	0.92546	2.74489e-08	0.000797691	0.902502
201805_at	PRKAG1	5571	protein kinase, AMP-activated, gamma 1 non-catalytic subunit	206.99	182.602	239.48	162.728		-1.15697	0.23119		1.12213	0.289513		-1.13356	0.151569		-1.47166	0.0139072		0.000112086	0.981704	0.637141	0.00302577	0.165767	0.174158
201806_s_at	ATXN2L	11273	ataxin 2-like	56.7503	49.1856	81.7679	51.9279		-1.44083	0.0523114		-1.05575	0.698477		-1.1538	0.281264		-1.57464	0.00479574		0.20242	0.111012	0.502559	0.00391617	0.136313	0.148284
201807_at	VPS26A	9559	vacuolar protein sorting 26 homolog A (yeast)	201.503	375.296	230.116	327.577		-1.142	0.372341		1.14567	0.103887		1.86248	0.0048074		1.42353	0.00357703		0.00161385	0.874404	0.868139	5.03233e-06	0.0659637	0.120607
201808_s_at	ENG	2022	endoglin (Osler-Rendu-Weber syndrome 1)	31.6581	28.167	30.3082	27.1087		1.04454	0.79528		1.03904	0.765963		-1.12394	0.396853		-1.11802	0.147641		0.0384521	0.751742	0.298645	0.20369	0.000159643	0.99045
201809_s_at	ENG	2022	endoglin (Osler-Rendu-Weber syndrome 1)	51.4882	44.5015	55.6478	43.6287		-1.08079	0.432306		1.02001	0.874355		-1.157	0.131408		-1.27549	0.034879		0.00831479	0.831325	0.63856	0.00367238	0.040081	0.670519
201810_s_at	SH3BP5	9467	SH3-domain binding protein 5 (BTK-associated)	56.8423	98.1716	77.9311	63.0981		-1.37101	0.0767152		1.55586	0.0724463		1.72709	0.05852		-1.23508	0.02441		0.0553512	0.613154	0.11066	0.326299	0.564895	0.00394937
201811_x_at	SH3BP5	9467	SH3-domain binding protein 5 (BTK-associated)	72.1793	103.398	161.467	61.4987		-2.23703	0.0159812		1.68131	0.0696228		1.43252	0.15176		-2.62554	0.00337259		0.00379331	0.903499	0.146978	0.165269	0.702697	9.51032e-06
201812_s_at	TOMM7 /// LOC201725	201725 /// 54543	translocase of outer mitochondrial membrane 7 homolog (yeast) /// hypothetical protein LOC201725	1227.08	1077.55	859.968	855.493		1.42689	0.0308402		1.25956	0.0300162		-1.13877	0.09185		-1.00523	0.947383		0.793296	0.000470974	0.0439386	0.221398	0.0374175	0.508902
201813_s_at	TBC1D5	9779	TBC1 domain family, member 5	122.58	135.858	105.201	131.527		1.1652	0.591907		1.03293	0.865026		1.10832	0.626282		1.25025	0.10275		0.0664382	0.61081	0.245116	0.201238	0.0334493	0.780431
201814_at	TBC1D5	9779	TBC1 domain family, member 5	152.692	151.745	121.007	128.239		1.26185	0.369862		1.1833	0.0467888		-1.00624	0.971147		1.05976	0.446234		0.501544	0.059291	0.00860111	0.819458	0.0132254	0.858547
201815_s_at	TBC1D5	9779	TBC1 domain family, member 5	72.2515	56.4695	61.2326	50.9491		1.17995	0.407863		1.10835	0.115269		-1.27948	0.0804463		-1.20184	0.0455341		0.195995	0.175248	0.52831	0.00762926	0.011181	0.847296
201816_s_at	GBAS	2631	glioblastoma amplified sequence	149.806	103.276	118.487	108.997		1.26433	0.470777		-1.05539	0.678478		-1.45054	0.0392206		-1.08707	0.645444		0.0339567	0.663056	0.354908	0.0342354	0.142379	0.282405
201817_at	UBE3C	9690	ubiquitin protein ligase E3C	118.678	90.5657	77.3094	89.362		1.53511	0.0795734		1.01347	0.865024		-1.31041	0.00310645		1.1559	0.227158		0.358111	0.107841	0.0377085	0.516082	0.413036	0.0207492
201818_at	AYTL2	79888	acyltransferase like 2	357.859	202.657	158.915	200.051		2.25189	0.0172875		1.01303	0.935575		-1.76584	0.0102313		1.25885	0.0506462		0.370134	0.05488	0.0822413	0.257426	0.458206	0.000327308
201819_at	SCARB1	949	scavenger receptor class B, member 1	134.314	116.185	209.158	136.847		-1.55723	0.0315887		-1.17784	0.199182		-1.15604	0.124242		-1.5284	0.0158758		0.394811	0.00471289	0.390202	0.00123025	0.0938928	0.107625
201820_at	KRT5	3852	keratin 5 (epidermolysis bullosa simplex, Dowling-Meara/Kobner/Weber-Cockayne types)	19.9667	19.5049	17.4279	18.3815		1.14568	0.336854		1.06112	0.710394		-1.02367	0.856348		1.05472	0.639356		0.18535	0.429974	0.00476869	0.943894	0.0314054	0.827909
201821_s_at	TIMM17A	10440	translocase of inner mitochondrial membrane 17 homolog A (yeast)	223.176	186.882	174.96	154.414		1.27558	0.220343		1.21027	0.111964		-1.19421	0.203278		-1.13306	0.188435		0.458551	0.0268418	0.225581	0.0603631	0.00681373	0.880305
201822_at	TIMM17A	10440	translocase of inner mitochondrial membrane 17 homolog A (yeast)	21.4344	19.8077	21.4814	21.343		-1.00219	0.98927		-1.07751	0.654008		-1.08212	0.411034		-1.00648	0.96649		0.0434913	0.71624	0.0408532	0.494252	0.0294246	0.821065
201823_s_at	RNF14	9604	ring finger protein 14	87.0911	61.2127	60.9836	55.1642		1.42811	0.0271185		1.10965	0.575754		-1.42276	0.0720194		-1.10549	0.302422		0.293566	0.0708901	0.327566	0.0171681	0.101666	0.303437
201824_at	RNF14	9604	ring finger protein 14	45.7577	39.616	32.8939	40.8975		1.39107	0.275952		-1.03235	0.890327		-1.15503	0.461266		1.24331	0.225267		0.114729	0.488641	0.0100309	0.776865	0.242192	0.241438
201825_s_at	SCCPDH	51097	saccharopine dehydrogenase (putative)	216.944	257.271	187.876	184.975		1.15472	0.367855		1.39084	0.0331272		1.18589	0.180264		-1.01568	0.885278		0.579395	0.043382	0.0544217	0.437157	0.0784782	0.550618
201826_s_at	SCCPDH	51097	saccharopine dehydrogenase (putative)	46.7693	60.5442	43.8616	54.9274		1.06629	0.663119		1.10226	0.606994		1.29453	0.188012		1.25229	0.0526006		0.0604545	0.583884	0.499877	0.0237483	0.00235693	0.948345
201827_at	SMARCD2	6603	SWI/SNF related, matrix associated, actin dependent regulator of chromatin, subfamily d, member 2	87.4701	79.5881	83.3402	80.1491		1.04955	0.838273		-1.00705	0.954107		-1.09904	0.311031		-1.03981	0.766977		0.00722432	0.892319	0.11283	0.323557	0.0194316	0.85999
201828_x_at	FAM127A	8933	family with sequence similarity 127, member A	882.037	568.004	582.717	491.903		1.51366	0.0214288		1.15471	0.0900625		-1.55287	0.00363588		-1.18462	0.0432076		0.360651	0.00525772	0.485958	0.00042996	0.0958389	0.0904593
201829_at	NET1	10276	neuroepithelial cell transforming gene 1	51.3718	115.176	84.8889	191.38		-1.65244	0.135204		-1.66163	0.0028033		2.24201	0.00526783		2.25447	0.00364564		0.270574	5.20137e-05	0.681002	4.61718e-08	7.97286e-06	0.99038
201830_s_at	NET1	10276	neuroepithelial cell transforming gene 1	77.0885	104.752	143.957	314.37		-1.86742	0.0716827		-3.00109	0.00403409		1.35885	0.200879		2.18378	0.00562894		0.650433	2.9216e-05	0.23492	0.000570864	0.0446919	0.0971817
201831_s_at	PAK1 /// VDP	5058 /// 8615	p21/Cdc42/Rac1-activated kinase 1 (STE20 homolog, yeast) /// vesicle docking protein p115	43.3311	50.4276	45.0772	57.0676		-1.0403	0.881891		-1.13167	0.310278		1.16378	0.265983		1.266	0.120799		0.0846982	0.423535	0.405798	0.0189863	0.0191529	0.793805
201832_s_at	PAK1 /// VDP	5058 /// 8615	p21/Cdc42/Rac1-activated kinase 1 (STE20 homolog, yeast) /// vesicle docking protein p115	161.931	275.044	204.834	239.804		-1.26494	0.0928486		1.14695	0.284397		1.69852	0.00347672		1.17073	0.186915		0.00286972	0.890633	0.663078	0.000942661	0.194342	0.0484049
201833_at	HDAC2	3066	histone deacetylase 2	76.0417	75.6357	66.019	83.3634		1.15182	0.402313		-1.10217	0.0406846		-1.00537	0.951458		1.26272	0.0266952		0.000598119	0.967852	0.306174	0.0888732	0.335615	0.126847
201834_at	PRKAB1	5564	protein kinase, AMP-activated, beta 1 non-catalytic subunit	74.2867	75.4223	61.9482	61.9377		1.19918	0.30984		1.21771	0.0914752		1.01529	0.918092		-1.00017	0.99832		0.565532	0.0226276	0.000859778	0.922643	0.000899003	0.966078
201835_s_at	PRKAB1	5564	protein kinase, AMP-activated, beta 1 non-catalytic subunit	58.1721	55.9424	71.3852	61.1399		-1.22714	0.0949769		-1.09291	0.593094		-1.03986	0.754194		-1.16757	0.205948		0.286899	0.188624	0.137889	0.259502	0.0491597	0.705584
201836_s_at	SUPT7L	9913	suppressor of Ty 7 (S. cerevisiae)-like	19.382	38.5607	21.4617	37.8894		-1.1073	0.285012		1.01772	0.935347		1.98951	0.0117076		1.76544	0.00291614		0.00262554	0.809927	0.896362	1.81911e-06	0.00810822	0.701731
201837_s_at	SUPT7L	9913	suppressor of Ty 7 (S. cerevisiae)-like	112.052	186.647	117.811	145.528		-1.05139	0.617985		1.28256	0.032357		1.66571	0.00399201		1.23527	0.0404599		0.0811152	0.202952	0.709595	7.39776e-05	0.121825	0.0556824
201838_s_at	SUPT7L	9913	suppressor of Ty 7 (S. cerevisiae)-like	21.6784	26.809	24.6219	24.9845		-1.13578	0.619727		1.07303	0.574293		1.23667	0.154823		1.01472	0.920596		0.00288596	0.934405	0.178427	0.173039	0.135438	0.498299
201839_s_at	TACSTD1	4072	tumor-associated calcium signal transducer 1	13.9991	47.2856	26.0316	220.149		-1.85951	0.0345904		-4.65573	0.0017656		3.37775	0.00521244		8.45701	0.00057173		0.301106	3.71037e-05	0.632318	9.88851e-08	0.0473976	0.000717922
201840_at	NEDD8	4738	neural precursor cell expressed, developmentally down-regulated 8	621.153	464.349	512.531	464.63		1.21193	0.0676829		-1.00061	0.991637		-1.33769	0.00379011		-1.1031	0.0611465		0.116641	0.278141	0.642534	0.00225649	0.157824	0.192736
201841_s_at	HSPB1 /// MEIS3	3315 /// 56917	heat shock 27kDa protein 1 /// Meis1, myeloid ecotropic viral integration site 1 homolog 3 (mouse)	2562.49	1895.69	1452.11	2082.01		1.76467	0.0177444		-1.09829	0.519922		-1.35175	0.0622923		1.43378	0.0131721		0.206889	0.254938	0.00488043	0.712618	0.615579	0.00121889
201842_s_at	EFEMP1	2202	EGF-containing fibulin-like extracellular matrix protein 1	742.916	188.729	58.2051	31.0787		12.7638	0.00480854		6.07263	0.0003606		-3.93641	0.00186665		-1.87283	0.0064592		0.794919	3.82287e-09	0.172516	2.94332e-06	0.023852	0.000925351
201843_s_at	EFEMP1	2202	EGF-containing fibulin-like extracellular matrix protein 1	76.4816	36.3309	16.9459	17.6402		4.51328	0.0195088		2.05955	0.00371893		-2.10514	0.0147089		1.04097	0.757142		0.768532	2.51352e-05	0.0832748	0.0257804	0.10335	0.00191173
201844_s_at	RYBP	23429	RING1 and YY1 binding protein	51.5803	105.861	55.0201	122.788		-1.06669	0.819141		-1.15989	0.268109		2.05236	0.00752469		2.23169	0.00566904		0.0199006	0.331746	0.892895	2.44151e-07	0.00270559	0.812981
201845_s_at	RYBP	23429	RING1 and YY1 binding protein	37.2747	72.3952	27.3503	67.8953		1.36286	0.305965		1.06628	0.621248		1.94221	0.0261477		2.48243	0.000766546		0.0405434	0.179893	0.856688	6.71765e-07	0.020851	0.364662
201846_s_at	RYBP	23429	RING1 and YY1 binding protein	65.3337	130.287	61.1824	152.867		1.06785	0.644762		-1.17331	0.0746921		1.99418	0.00281145		2.49854	0.000679597		0.00600243	0.543205	0.949339	1.80253e-08	0.0187136	0.21547
201847_at	LIPA	3988	lipase A, lysosomal acid, cholesterol esterase (Wolman disease)	294.429	418.575	254.234	230.286		1.1581	0.412782		1.81763	0.000966144		1.42165	0.0289192		-1.10399	0.16964		0.653582	0.00258788	0.0626041	0.194896	0.198901	0.0161544
201848_s_at	BNIP3	664	BCL2/adenovirus E1B 19kDa interacting protein 3	570.164	85.3166	261.627	113.371		2.1793	0.000707156		-1.32883	0.0754786		-6.68292	0.000600112		-2.30771	0.00073429		0.0135713	0.497251	0.846721	8.53483e-07	0.127902	4.64149e-06
201849_at	BNIP3	664	BCL2/adenovirus E1B 19kDa interacting protein 3	868.383	173.725	454.957	226.374		1.90872	0.0478402		-1.30306	0.123759		-4.99861	0.0014593		-2.00976	0.00446851		0.010052	0.613155	0.82833	3.0009e-06	0.129187	0.000272681
201850_at	CAPG	822	capping protein (actin filament), gelsolin-like	152.765	405.389	93.5897	350.453		1.63228	0.0108682		1.15676	0.170607		2.65368	0.00039454		3.74457	0.000579247		0.060481	0.00448537	0.908465	1.19414e-09	0.0204308	0.0271547
201851_at	SH3GL1	6455	SH3-domain GRB2-like 1	128.015	100.689	128.428	110.997		-1.00322	0.989215		-1.10237	0.217252		-1.27139	0.078842		-1.15704	0.132847		0.048485	0.559803	0.543095	0.00940173	0.0323815	0.717447
201852_x_at	COL3A1	1281	collagen, type III, alpha 1 (Ehlers-Danlos syndrome type IV, autosomal dominant)	15.1417	21.3688	18.7959	23.52		-1.24134	0.11425		-1.10067	0.529449		1.41126	0.0190596		1.25134	0.116852		0.158968	0.122093	0.578994	0.000746742	0.025894	0.654275
201853_s_at	CDC25B	994	cell division cycle 25 homolog B (S. cerevisiae)	554.241	280.623	393.502	191.611		1.40848	0.035146		1.46455	0.0108162		-1.97503	0.00126591		-2.05365	0.00233091		0.210998	0.000303859	0.761185	5.48094e-08	0.000591586	0.910069
201854_s_at	ASCIZ	23300	ATM/ATR-Substrate Chk2-Interacting Zn2+-finger protein	100.068	84.3044	96.4399	90.2804		1.03762	0.834902		-1.07089	0.243413		-1.18699	0.117958		-1.06823	0.31678		0.0161587	0.82853	0.41065	0.0724891	0.0809646	0.651994
201855_s_at	ASCIZ	23300	ATM/ATR-Substrate Chk2-Interacting Zn2+-finger protein	58.8708	71.4824	38.4686	81.3403		1.53036	0.210113		-1.13791	0.20804		1.21423	0.351973		2.11446	0.00110182		0.0326341	0.566949	0.603184	0.00150487	0.208746	0.0234092
201856_s_at	ZFR	51663	zinc finger RNA binding protein	56.0328	48.3852	62.0862	69.9099		-1.10803	0.759133		-1.44486	0.0485757		-1.15806	0.555938		1.12601	0.171802		0.399788	0.131155	0.00119249	0.936053	0.106698	0.504927
201857_at	ZFR	51663	zinc finger RNA binding protein	120.805	156.341	122.124	198.837		-1.01092	0.973716		-1.27181	0.0478477		1.29416	0.153364		1.62815	0.00675795		0.0948314	0.228084	0.639318	0.000487727	0.0606616	0.358278
201858_s_at	PRG1	5552	proteoglycan 1, secretory granule	620.146	370.46	353.464	150.89		1.75448	0.0811583		2.45517	0.000655162		-1.67399	0.0165053		-2.34253	0.00187215		0.521908	1.73632e-05	0.41957	6.97893e-06	0.0253723	0.183383
201859_at	PRG1	5552	proteoglycan 1, secretory granule	336.525	257.187	195.375	107.555		1.72246	0.0282211		2.3912	0.000824498		-1.30849	0.0394455		-1.81651	0.00266157		0.698898	1.44464e-06	0.239961	5.26042e-05	0.0344497	0.0547744
201860_s_at	PLAT	5327	plasminogen activator, tissue	22.3938	15.9711	14.6993	15.6718		1.52346	0.0554151		1.0191	0.798706		-1.40215	0.00714009		1.06616	0.441371		0.33438	0.0687476	0.168038	0.0966885	0.361994	0.00812647
201861_s_at	LRRFIP1	9208	leucine rich repeat (in FLII) interacting protein 1	74.6341	166.981	64.2953	171.828		1.1608	0.615886		-1.02903	0.859697		2.23733	0.00632257		2.67248	0.00447216		0.00263694	0.810273	0.913305	1.11789e-06	0.0090207	0.667776
201862_s_at	LRRFIP1	9208	leucine rich repeat (in FLII) interacting protein 1	63.4036	186.367	35.9665	146.907		1.76285	0.333025		1.2686	0.236005		2.93937	0.0271668		4.08457	0.00325307		0.0763716	0.0847559	0.804659	1.65416e-06	0.0141013	0.534968
201863_at	FAM32A	26017	family with sequence similarity 32, member A	133.457	132.428	144.691	117.876		-1.08417	0.58869		1.12346	0.275591		-1.00777	0.922778		-1.22749	0.113153		0.0223858	0.788721	0.244025	0.141446	0.209785	0.324765
201864_at	GDI1	2664	GDP dissociation inhibitor 1	157.951	153.669	122.896	117.774		1.28524	0.154841		1.30478	0.046207		-1.02786	0.829522		-1.04349	0.59563		0.709745	0.0148705	0.0126587	0.731169	0.000587287	0.97303
201865_x_at	NR3C1	2908	nuclear receptor subfamily 3, group C, member 1 (glucocorticoid receptor)	279.394	357.88	212.752	434.209		1.31324	0.232161		-1.21328	0.0856874		1.28092	0.0423545		2.04092	0.00586043		0.000127351	0.975656	0.723124	0.000301902	0.169913	0.0282313
201866_s_at	NR3C1	2908	nuclear receptor subfamily 3, group C, member 1 (glucocorticoid receptor)	76.5831	87.9376	88.1039	104.828		-1.15044	0.496099		-1.19208	0.108999		1.14826	0.331406		1.18983	0.0839487		0.313116	0.122093	0.290026	0.0602708	0.00376527	0.930375
201867_s_at	TBL1X	6907	transducin (beta)-like 1X-linked	36.503	49.1579	32.3258	34.7424		1.12922	0.180044		1.41492	0.0619426		1.34668	0.0951561		1.07476	0.374729		0.433836	0.0251191	0.231627	0.0752794	0.086195	0.35361
201868_s_at	TBL1X	6907	transducin (beta)-like 1X-linked	34.8576	31.2389	26.824	24.2536		1.29949	0.212731		1.28801	0.00869257		-1.11584	0.404148		-1.10598	0.0542224		0.667472	0.00568895	0.109578	0.11732	0.000195052	0.98267
201869_s_at	TBL1X	6907	transducin (beta)-like 1X-linked	114.953	127.554	86.3661	69.3431		1.331	0.015018		1.83947	0.000639972		1.10962	0.133187		-1.24549	0.00422415		0.8631	2.64917e-05	0.0127235	0.377974	0.0998189	0.0171456
201870_at	TOMM34	10953	translocase of outer mitochondrial membrane 34	206.6	133.433	148.288	115.67		1.39324	0.0627034		1.15357	0.147249		-1.54834	0.0137692		-1.28199	0.00766643		0.261647	0.00984129	0.601535	5.10517e-05	0.0456014	0.308002
201871_s_at	LOC51035	51035	unknown protein LOC51035	279.075	281.291	249.317	202.039		1.11936	0.32178		1.39226	0.00869977		1.00794	0.893992		-1.234	0.0601324		0.610042	0.0097688	0.108524	0.157021	0.12615	0.235856
201872_s_at	ABCE1	6059	ATP-binding cassette, sub-family E (OABP), member 1	113.901	80.7001	93.6356	73.9818		1.21643	0.169015		1.09081	0.472875		-1.41142	0.0370361		-1.26566	0.0239691		0.140096	0.131155	0.646691	0.000475772	0.0228258	0.669935
201873_s_at	ABCE1	6059	ATP-binding cassette, sub-family E (OABP), member 1	57.4941	60.2966	60.2439	60.7707		-1.04783	0.668923		-1.00786	0.962249		1.04874	0.696307		1.00874	0.917551		0.0221373	0.854419	0.0286314	0.623967	0.0136599	0.91944
201874_at	MPZL1	9019	myelin protein zero-like 1	172.381	234.2	212.429	219.233		-1.23232	0.016919		1.06827	0.40488		1.35861	0.00749826		1.03203	0.535728		0.0468339	0.589364	0.488459	0.0115166	0.32322	0.0486422
201875_s_at	MPZL1	9019	myelin protein zero-like 1	132.813	167.575	138.392	176.656		-1.04201	0.722253		-1.05419	0.568611		1.26174	0.027296		1.27649	0.033146		0.0310457	0.59186	0.756097	0.000578491	0.000450013	0.972872
201876_at	PON2	5445	paraoxonase 2	535.884	1722.82	1038.2	1957.7		-1.93736	0.0251728		-1.13634	0.228799		3.21491	0.00140894		1.88567	0.00157946		0.125138	0.00807667	0.783255	2.57298e-07	0.0686507	0.00216019
201877_s_at	PPP2R5C	5527	protein phosphatase 2, regulatory subunit B (B56), gamma isoform	62.5493	66.3854	48.6809	58.9572		1.28489	0.403359		1.12599	0.45774		1.06133	0.807295		1.2111	0.042728		0.253514	0.22117	0.12742	0.245806	0.0352291	0.751192
201878_at	ARIH1	25820	ariadne homolog, ubiquitin-conjugating enzyme E2 binding protein, 1 (Drosophila)	28.2859	34.4988	28.2056	42.2354		1.00285	0.9896		-1.22426	0.188239		1.21965	0.099588		1.49741	0.042679		0.0843702	0.310537	0.572719	0.00108929	0.0664608	0.3947
201879_at	ARIH1	25820	ariadne homolog, ubiquitin-conjugating enzyme E2 binding protein, 1 (Drosophila)	37.3463	50.0127	47.2538	81.9532		-1.26529	0.203093		-1.63865	0.00359442		1.33916	0.0593683		1.73432	0.00201986		0.406392	0.000726685	0.481627	5.70372e-05	0.0453498	0.192394
201880_at	ARIH1	25820	Ariadne homolog, ubiquitin-conjugating enzyme E2 binding protein, 1 (Drosophila)	56.3456	107.343	72.9758	134.98		-1.29514	0.420977		-1.25746	0.103466		1.90508	0.0298511		1.84966	0.00480878		0.113513	0.073197	0.754585	1.55961e-05	0.000414644	0.956048
201881_s_at	ARIH1	25820	ariadne homolog, ubiquitin-conjugating enzyme E2 binding protein, 1 (Drosophila)	65.1161	56.3243	73.3145	73.3141		-1.1259	0.489122		-1.30164	0.158425		-1.15609	0.393198		-1	0.999964		0.391225	0.105582	0.0496635	0.471395	0.0496576	0.67766
201882_x_at	B4GALT1	2683	UDP-Gal:betaGlcNAc beta 1,4- galactosyltransferase, polypeptide 1	46.1829	44.9138	52.3067	45.9495		-1.1326	0.332927		-1.02306	0.877355		-1.02826	0.832756		-1.13835	0.12563		0.112285	0.541242	0.154652	0.367301	0.0645461	0.724409
201883_s_at	B4GALT1	2683	UDP-Gal:betaGlcNAc beta 1,4- galactosyltransferase, polypeptide 1	101.172	85.6233	98.3501	110.998		1.02869	0.86068		-1.29636	0.0504981		-1.18159	0.0920765		1.1286	0.30111		0.283584	0.180732	0.00788201	0.823167	0.31021	0.108677
201884_at	CEACAM5	1048	carcinoembryonic antigen-related cell adhesion molecule 5	32.4829	37.1947	116.68	569.364		-3.59204	0.00707989		-15.3077	0.00155535		1.14505	0.700302		4.87971	0.00332583		0.753117	1.49281e-05	0.122974	0.00702777	0.0872975	0.00221705
201885_s_at	CYB5R3	1727	cytochrome b5 reductase 3	369.042	345.873	408.609	387.507		-1.10721	0.416224		-1.12037	0.231202		-1.06699	0.546208		-1.05446	0.354983		0.359023	0.170993	0.103567	0.240904	0.00104053	0.972888
201886_at	WDR23	80344	WD repeat domain 23	68.5501	62.7928	76.5208	49.4864		-1.11628	0.405909		1.26889	0.0796283		-1.09169	0.396402		-1.5463	0.0117987		0.0603165	0.508174	0.511936	0.00984233	0.226329	0.0885636
201887_at	IL13RA1	3597	interleukin 13 receptor, alpha 1	156.368	182.68	99.764	205.726		1.56738	0.12783		-1.12615	0.441595		1.16827	0.397258		2.06213	0.00322477		0.0459635	0.532902	0.559521	0.00360207	0.233671	0.034516
201888_s_at	IL13RA1	3597	interleukin 13 receptor, alpha 1	38.5513	34.7193	29.7087	39.0861		1.29764	0.164926		-1.12577	0.509876		-1.11037	0.509162		1.31564	0.0704929		0.0205886	0.817446	0.0750561	0.424093	0.374701	0.141434
201889_at	FAM3C	10447	family with sequence similarity 3, member C	30.5416	57.8153	30.4601	34.1257		1.00268	0.994029		1.69419	0.033607		1.893	0.0343796		1.12034	0.501666		0.23225	0.107507	0.351531	0.0153573	0.171121	0.097981
201890_at	RRM2	6241	ribonucleotide reductase M2 polypeptide	386.891	246.777	292.023	265.98		1.32486	0.255636		-1.07781	0.528899		-1.56778	0.00765439		-1.09791	0.534602		0.0400705	0.578921	0.478868	0.00920375	0.206064	0.0828968
201891_s_at	B2M	567	beta-2-microglobulin	1579.67	2671.46	924.177	1366.66		1.70928	0.0551231		1.95473	0.00248553		1.69114	0.00888223		1.47879	0.0206834		0.608113	2.34782e-06	0.333268	6.37544e-06	0.00714182	0.580755
201892_s_at	IMPDH2	3615	IMP (inosine monophosphate) dehydrogenase 2	1209.34	557.067	1002.64	500.764		1.20616	0.121323		1.11243	0.142116		-2.17091	0.00140742		-2.00222	0.0005464		0.0355832	0.0440533	0.943475	2.78031e-09	0.00285923	0.717447
201893_x_at	DCN	1634	decorin	31.2143	26.4684	30.8508	29.2834		1.01178	0.941438		-1.10635	0.274543		-1.1793	0.152996		-1.05353	0.428235		0.0767559	0.634272	0.318491	0.150306	0.0859736	0.674408
201894_s_at	SSR1	6745	signal sequence receptor, alpha (translocon-associated protein alpha)	122.851	131.323	134.4	136.32		-1.09401	0.379852		-1.03805	0.73985		1.06896	0.543988		1.01428	0.789261		0.152473	0.553365	0.0681754	0.563819	0.0287408	0.868518
201895_at	ARAF	369	v-raf murine sarcoma 3611 viral oncogene homolog	180.442	159.308	187.029	128.243		-1.03651	0.758961		1.24224	0.00566601		-1.13266	0.0606737		-1.4584	0.00445401		0.120463	0.191304	0.630306	0.000717521	0.159872	0.0832312
201896_s_at	PSRC1	84722	proline/serine-rich coiled-coil 1	62.5348	26.9544	49.9367	28.7806		1.25228	0.485342		-1.06775	0.131627		-2.32002	0.00208936		-1.73508	0.0243321		0.00632838	0.73391	0.864806	6.41107e-06	0.037636	0.305217
201897_s_at	CKS1B	1163	CDC28 protein kinase regulatory subunit 1B	932.077	324.772	802.536	401.963		1.16142	0.142693		-1.23768	0.00496161		-2.86995	0.000105677		-1.99654	0.000873645		0.00422864	0.59571	0.94733	8.619e-09	0.0409331	0.00755463
201898_s_at	UBE2A	7319	ubiquitin-conjugating enzyme E2A (RAD6 homolog)	278.046	146.737	241.54	160.529		1.15114	0.261626		-1.09399	0.475897		-1.89485	0.00850146		-1.50465	0.00225059		0.000263202	0.945984	0.875628	2.23962e-06	0.0424126	0.20923
201899_s_at	UBE2A	7319	ubiquitin-conjugating enzyme E2A (RAD6 homolog)	244.427	230.107	231.605	231.587		1.05536	0.697856		-1.00643	0.947747		-1.06223	0.411488		-1.00008	0.999537		0.0210401	0.843357	0.0498763	0.659771	0.0496168	0.808515
201900_s_at	AKR1A1	10327	aldo-keto reductase family 1, member A1 (aldehyde reductase)	242.627	268.585	290.841	260.52		-1.19871	0.359643		1.03096	0.64798		1.10699	0.425982		-1.11639	0.0738278		0.0984942	0.581206	0.000474891	0.991962	0.297849	0.285769
201901_s_at	YY1	7528	YY1 transcription factor	160.76	245.468	165.805	356.567		-1.03138	0.826001		-1.4526	0.0408223		1.52692	0.034116		2.15052	0.00196729		0.110884	0.0797979	0.747673	1.84468e-05	0.0620274	0.144142
201902_s_at	YY1	7528	YY1 transcription factor	24.4382	20.9813	25.3861	23.7995		-1.03879	0.807104		-1.13432	0.0206414		-1.16476	0.0644205		-1.06667	0.367461		0.23429	0.276426	0.346473	0.0894554	0.0569187	0.716066
201903_at	UQCRC1	7384	ubiquinol-cytochrome c reductase core protein I	838.144	456.478	909.446	440.389		-1.08507	0.528097		1.03653	0.524658		-1.83611	0.00188802		-2.06509	0.000900309		0.00046627	0.883055	0.96652	9.24585e-09	0.00751517	0.535799
201904_s_at	CTDSPL	10217	CTD (carboxy-terminal domain, RNA polymerase II, polypeptide A) small phosphatase-like	106.29	91.3421	72.052	66.3528		1.47518	0.0137298		1.37661	0.0011501		-1.16364	0.0131694		-1.08589	0.098159		0.867164	1.26909e-05	0.0952922	0.0184745	0.00832548	0.731611
201905_s_at	CTDSPL	10217	CTD (carboxy-terminal domain, RNA polymerase II, polypeptide A) small phosphatase-like	38.577	27.8894	29.1201	22.4198		1.32476	0.175112		1.24397	0.0316756		-1.38321	0.0454849		-1.29886	0.0143668		0.356279	0.0131656	0.497869	0.000672858	0.00574266	0.852046
201906_s_at	CTDSPL	10217	CTD (carboxy-terminal domain, RNA polymerase II, polypeptide A) small phosphatase-like	83.2173	77.5196	63.6364	55.4343		1.3077	0.191251		1.39841	0.00341475		-1.0735	0.251927		-1.14796	0.231234		0.744075	0.000542359	0.0846081	0.09298	0.00871881	0.799905
201907_x_at	DVL3	1857	dishevelled, dsh homolog 3 (Drosophila)	43.9371	45.2951	44.8943	44.1217		-1.02179	0.816745		1.0266	0.655016		1.03091	0.598968		-1.01751	0.729347		0.00420712	0.949395	0.00530916	0.91239	0.0709016	0.83454
201908_at	DVL3	1857	dishevelled, dsh homolog 3 (Drosophila)	66.5339	64.2059	61.6177	71.2095		1.07979	0.698149		-1.10908	0.382313		-1.03626	0.770381		1.15567	0.230008		0.0151182	0.846147	0.0638467	0.449952	0.17449	0.441993
201909_at	RPS4Y1	6192	ribosomal protein S4, Y-linked 1	158.71	61.7985	913.231	1160.99		-5.75408	0.00711668		-18.7867	3.16213e-05		-2.56819	0.00302742		1.2713	0.058256		0.921853	3.55052e-08	0.0189652	0.0787548	0.0537024	1.3532e-06
201910_at	FARP1	10160	FERM, RhoGEF (ARHGEF) and pleckstrin domain protein 1 (chondrocyte-derived)	76.9095	64.6374	74.1826	103.658		1.03676	0.259484		-1.60368	0.00153399		-1.18986	0.0176547		1.39733	0.00386838		0.459533	0.0278922	0.0449167	0.355869	0.449396	0.00039498
201911_s_at	FARP1	10160	FERM, RhoGEF (ARHGEF) and pleckstrin domain protein 1 (chondrocyte-derived)	61.9381	43.8219	50.1085	66.0964		1.23608	0.106191		-1.5083	0.011206		-1.41341	0.0291811		1.31906	0.0112189		0.15101	0.345451	0.00850901	0.683304	0.691921	0.000332949
201912_s_at	GSPT1	2935	G1 to S phase transition 1 /// G1 to S phase transition 1	185.191	64.9147	167.557	89.7045		1.10524	0.53584		-1.38188	0.0866437		-2.85283	0.00396241		-1.86788	0.00488086		0.0252505	0.301029	0.859163	5.23451e-07	0.0550484	0.0392777
201913_s_at	COASY	80347	Coenzyme A synthase	192.642	178.322	238.393	167.553		-1.23749	0.171157		1.06427	0.334879		-1.08031	0.149917		-1.42279	0.014506		0.0386327	0.581851	0.562937	0.00444695	0.231012	0.0674209
201914_s_at	SEC63	11231	SEC63 homolog (S. cerevisiae)	28.8006	59.9482	29.1227	51.5909		-1.01118	0.971482		1.16199	0.109115		2.08149	0.00866972		1.7715	0.00249323		0.0140741	0.573862	0.893979	5.11489e-06	0.0136522	0.629773
201915_at	SEC63	11231	SEC63 homolog (S. cerevisiae)	17.0229	20.6341	18.7305	18.3995		-1.10031	0.633135		1.12144	0.299635		1.21213	0.1205		-1.01799	0.883811		0.0116076	0.884095	0.143977	0.353255	0.208808	0.456881
201916_s_at	SEC63	11231	SEC63 homolog (S. cerevisiae)	65.2189	173.941	71.6079	138.726		-1.09796	0.577367		1.25384	0.0681421		2.66703	0.00171628		1.9373	0.00347593		0.0110317	0.502778	0.915506	2.30744e-07	0.0346879	0.135155
201917_s_at	SLC25A36	55186	solute carrier family 25, member 36	32.6077	42.0685	30.3302	65.6467		1.07509	0.550265		-1.56047	0.0264845		1.29014	0.0267968		2.1644	0.00666193		0.121105	0.112643	0.627503	0.000218456	0.159298	0.00954628
201918_at	SLC25A36	55186	Solute carrier family 25, member 36	50.6048	60.6367	38.4684	80.8714		1.31549	0.235837		-1.3337	0.00840917		1.19824	0.129509		2.10228	0.00270106		0.00699087	0.792854	0.660675	0.000441132	0.24462	0.0017883
201919_at	SLC25A36	55186	Solute carrier family 25, member 36	99.4007	88.579	83.1801	104.452		1.19501	0.442835		-1.17919	0.0768325		-1.12217	0.128965		1.25573	0.1507		0.00484477	0.907457	0.0471579	0.548255	0.438693	0.0608058
201920_at	SLC20A1	6574	solute carrier family 20 (phosphate transporter), member 1	456.075	498.218	226.254	401.228		2.01577	0.00765482		1.24173	0.0815009		1.0924	0.440082		1.77335	0.000863924		0.495611	0.00114575	0.295005	0.00210193	0.158368	0.00271298
201921_at	GNG10 /// LOC552891	2790 /// 552891	guanine nucleotide binding protein (G protein), gamma 10 /// hypothetical protein LOC552891	204.502	179.217	170.684	216.366		1.19813	0.213296		-1.20728	0.136936		-1.14108	0.234584		1.26764	0.0548384		0.0145282	0.850917	0.0432351	0.572191	0.532534	0.0572792
201922_at	TINP1	10412	TGF beta-inducible nuclear protein 1	412.853	502.05	461.352	504.031		-1.11747	0.524719		-1.00394	0.964782		1.21605	0.0464169		1.09251	0.374672		0.055144	0.621846	0.438559	0.042873	0.0623702	0.666183
201923_at	PRDX4	10549	peroxiredoxin 4	1204.67	584.584	1150.02	759.09		1.04752	0.756243		-1.29851	0.00787709		-2.06073	0.00144972		-1.51499	0.00606242		0.0449881	0.1828	0.853209	1.21715e-06	0.0623048	0.054843
201924_at	AFF1	4299	AF4/FMR2 family, member 1	48.2332	103.007	66.7053	108.533		-1.38298	0.157593		-1.05365	0.711344		2.13561	0.00774068		1.62705	0.00570715		0.0612417	0.162662	0.816372	6.41686e-06	0.038928	0.258158
201925_s_at	CD55	1604	CD55 molecule, decay accelerating factor for complement (Cromer blood group)	72.1475	170.954	76.8169	180.427		-1.06472	0.815401		-1.05541	0.857699		2.36951	0.021986		2.34879	0.00625062		0.00398331	0.778465	0.863617	2.78752e-06	2.26169e-05	0.989843
201926_s_at	CD55	1604	CD55 molecule, decay accelerating factor for complement (Cromer blood group)	129.076	193.815	155.235	249.524		-1.20266	0.216781		-1.28744	0.196716		1.50155	0.0592877		1.6074	0.013388		0.169901	0.0645523	0.646915	0.000129303	0.00386593	0.871022
201927_s_at	PKP4	8502	plakophilin 4	26.4532	25.2329	26.8461	26.7795		-1.01485	0.925891		-1.06129	0.650116		-1.04836	0.551318		-1.00249	0.985052		0.0535373	0.749255	0.0199379	0.792031	0.0161501	0.906251
201928_at	PKP4	8502	plakophilin 4	85.2763	112.063	100.447	99.447		-1.1779	0.300614		1.12686	0.428413		1.31412	0.125679		-1.01006	0.901893		4.98692e-05	0.990733	0.229053	0.184705	0.265219	0.171104
201929_s_at	PKP4	8502	plakophilin 4	40.4248	40.9124	51.2794	39.1077		-1.26851	0.400141		1.04615	0.514243		1.01206	0.939282		-1.31124	0.0587914		0.0693762	0.56158	0.196494	0.136985	0.234567	0.194873
201930_at	MCM6	4175	minichromosome maintenance deficient 6 homolog (S. cerevisiae)	288.319	155.028	245.589	193.969		1.17399	0.270255		-1.25119	0.0624624		-1.85979	0.00547825		-1.26612	0.0310762		0.0145384	0.644207	0.742396	6.83277e-05	0.149642	0.0173155
201931_at	ETFA	2108	electron-transfer-flavoprotein, alpha polypeptide (glutaric aciduria II)	379.883	272.967	378.029	270.28		1.0049	0.982526		1.00994	0.879743		-1.39168	0.0303962		-1.39866	0.00237973		0.00047901	0.949579	0.866581	8.98889e-05	4.88147e-05	0.989843
201932_at	LRRC41	10489	leucine rich repeat containing 41	110.058	87.1695	99.1182	90.1388		1.11037	0.366702		-1.03406	0.688628		-1.26258	0.032279		-1.09962	0.189134		0.0146627	0.801461	0.583965	0.00807211	0.103585	0.484458
201933_at	PCOLN3	5119	procollagen (type III) N-endopeptidase	146.693	127.534	137.139	129.893		1.06966	0.563519		-1.0185	0.820944		-1.15023	0.111224		-1.05578	0.401206		0.0141186	0.864956	0.385861	0.139453	0.0750691	0.729262
201934_at	TMEM113	80335	Transmembrane protein 113	139.383	107.786	168.759	140.475		-1.21076	0.0490784		-1.30327	0.0425181		-1.29314	0.0296705		-1.20135	0.0617016		0.45398	0.00369389	0.39631	0.00191402	0.0110726	0.769351
201935_s_at	EIF4G3	8672	eukaryotic translation initiation factor 4 gamma, 3	44.459	104.44	43.0244	83.798		1.03334	0.891386		1.24633	0.0640404		2.34914	0.00496473		1.94769	0.00222431		0.0310635	0.235809	0.898989	4.07215e-07	0.0136532	0.499571
201936_s_at	EIF4G3	8672	eukaryotic translation initiation factor 4 gamma, 3	39.9808	55.8334	47.7288	50.4481		-1.19379	0.138391		1.10675	0.154628		1.39651	0.00284976		1.05697	0.456964		0.00483509	0.880441	0.556866	0.00845995	0.284999	0.0558767
201937_s_at	DNPEP	23549	aspartyl aminopeptidase	139.293	98.1671	100.367	72.9484		1.38784	0.093326		1.34571	0.0246568		-1.41894	0.015961		-1.37586	0.0256152		0.419943	0.000991781	0.478545	8.66892e-05	0.00101634	0.929846
201938_at	CDK2AP1	8099	CDK2-associated protein 1	343.044	340.138	341.136	513.504		1.00559	0.970503		-1.50969	0.00201981		-1.00854	0.881432		1.50528	0.00663341		0.366475	0.0308104	0.265161	0.02478	0.28817	0.00657467
201939_at	PLK2	10769	polo-like kinase 2 (Drosophila)	115.924	76.3602	60.4004	37.311		1.91926	0.0944777		2.04659	0.0101617		-1.51812	0.0586482		-1.61884	0.0495377		0.62603	2.38784e-05	0.261388	0.00029077	0.001334	0.888052
201940_at	CPD	1362	carboxypeptidase D	38.4362	153.086	52.7907	71.6186		-1.37346	0.482859		2.13752	0.00247177		3.98286	0.00703527		1.35665	0.0820634		0.0749359	0.328456	0.587819	0.00117796	0.239563	0.00514112
201941_at	CPD	1362	carboxypeptidase D	100.512	454.941	157.476	220.468		-1.56673	0.191944		2.06352	0.00296877		4.52622	0.00235751		1.40001	0.0427852		0.0381495	0.445681	0.64902	0.000246674	0.26213	7.40922e-05
201942_s_at	CPD	1362	carboxypeptidase D	29.9529	74.7837	38.0658	37.7416		-1.27086	0.365066		1.98146	0.0405038		2.49671	0.00683456		-1.00859	0.975228		0.133756	0.283962	0.32438	0.0269445	0.336739	0.00978682
201943_s_at	CPD	1362	carboxypeptidase D	37.896	119.425	56.443	72.715		-1.48942	0.172819		1.64237	0.0445313		3.15139	0.00542382		1.28829	0.151601		0.0164444	0.706413	0.621674	0.00115977	0.253382	0.006671
201944_at	HEXB	3074	hexosaminidase B (beta polypeptide)	297.573	543.276	324.73	329.259		-1.09126	0.508597		1.64999	0.00100642		1.82569	0.00313938		1.01395	0.80144		0.245052	0.0618969	0.367871	0.00615244	0.335518	0.000272785
201945_at	FURIN	5045	furin (paired basic amino acid cleaving enzyme)	74.8186	87.7609	90.7769	112.375		-1.21329	0.190724		-1.28046	0.0472347		1.17298	0.18004		1.23792	0.0374239		0.469743	0.0133899	0.318585	0.0113966	0.00664908	0.865608
201946_s_at	CCT2	10576	chaperonin containing TCP1, subunit 2 (beta)	574.992	226.335	528.151	390.724		1.08869	0.491858		-1.72631	0.00559323		-2.54045	0.00107241		-1.35172	0.042553		0.132934	0.0794607	0.6525	9.01321e-05	0.170667	0.00211248
201947_s_at	CCT2	10576	chaperonin containing TCP1, subunit 2 (beta)	1071.87	712.67	954.428	1040.32		1.12305	0.563056		-1.45975	0.00141037		-1.50402	0.0183294		1.09	0.26198		0.204751	0.225211	0.187688	0.12183	0.442404	0.00931882
201948_at	GNL2	29889	guanine nucleotide binding protein-like 2 (nucleolar)	30.7035	41.8867	33.1954	44.2969		-1.08116	0.758779		-1.05754	0.653218		1.36423	0.099689		1.33443	0.037016		0.0312549	0.685628	0.642054	0.00633104	0.000872491	0.967642
201949_x_at	CAPZB	832	capping protein (actin filament) muscle Z-line, beta	222.173	167.531	172.716	181.534		1.28635	0.310266		-1.08359	0.567164		-1.32616	0.172281		1.05105	0.472749		0.0413289	0.712285	0.14212	0.340029	0.28994	0.193028
201950_x_at	CAPZB	832	capping protein (actin filament) muscle Z-line, beta	380.222	215.616	322.522	265.165		1.1789	0.281931		-1.2298	0.193899		-1.76342	0.0125768		-1.21631	0.121051		0.0104386	0.753083	0.655108	0.000638587	0.15522	0.0552421
201951_at	ALCAM	214	activated leukocyte cell adhesion molecule	106.466	140.331	78.5501	100.132		1.35539	0.10359		1.40146	0.0255938		1.31809	0.0914254		1.27476	0.0121225		0.528533	0.0010414	0.333715	0.00120736	0.00138449	0.926633
201952_at	ALCAM	214	activated leukocyte cell adhesion molecule	266.486	369.909	233.465	283.927		1.14144	0.558312		1.30283	0.00530305		1.3881	0.0461602		1.21614	0.0602128		0.303548	0.0288664	0.471729	0.00196556	0.0300909	0.608066
201953_at	CIB1	10519	calcium and integrin binding 1 (calmyrin)	400.431	389.81	535.638	510.272		-1.33766	0.105897		-1.30903	0.0126386		-1.02724	0.80594		-1.04971	0.329378		0.814745	0.00231892	0.0146175	0.588374	0.00120361	0.951798
201954_at	ARPC1B /// LOC653888	10095 /// 653888	actin related protein 2/3 complex, subunit 1B, 41kDa /// similar to Actin-related protein 2/3 complex subunit 1B (ARP2/3 complex 41 kDa subunit) (p41-ARC)	377.179	515.714	332.737	335.597		1.13357	0.220224		1.53671	0.00322419		1.36729	0.0169014		1.0086	0.873702		0.598939	0.00282364	0.169201	0.0334981	0.151656	0.0557411
201955_at	CCNC	892	cyclin C	183.142	178.994	169.032	194.784		1.08347	0.431653		-1.08821	0.551168		-1.02317	0.860732		1.15235	0.136624		0.00510054	0.911081	0.0907499	0.396541	0.17416	0.440349
201956_s_at	GNPAT	8443	glyceronephosphate O-acyltransferase	269	223.746	226.925	266.61		1.18542	0.210813		-1.19157	0.00940048		-1.20226	0.0619111		1.17488	0.0152953		0.0187151	0.83374	0.00327141	0.921895	0.73568	0.0212084
201957_at	PPP1R12B	4660	protein phosphatase 1, regulatory (inhibitor) subunit 12B	28.3686	28.8847	32.5183	25.1158		-1.14628	0.290443		1.15006	0.183977		1.01819	0.846431		-1.29474	0.0339537		0.00862318	0.873768	0.266568	0.13895	0.352587	0.115364
201958_s_at	PPP1R12B	4660	protein phosphatase 1, regulatory (inhibitor) subunit 12B	19.5544	17.4899	21.8824	17.9753		-1.11905	0.447955		-1.02775	0.640653		-1.11804	0.166366		-1.21736	0.0452802		0.0947416	0.508663	0.540794	0.0236948	0.0412223	0.752051
201959_s_at	MYCBP2	23077	MYC binding protein 2	62.275	132.869	56.7597	136.196		1.09717	0.637327		-1.02504	0.903242		2.13359	0.00957275		2.39952	0.00252869		0.000925049	0.866004	0.921089	1.25077e-07	0.00476521	0.721114
201960_s_at	MYCBP2	23077	MYC binding protein 2	48.0735	119.565	34.5144	102.072		1.39285	0.11735		1.17138	0.0570263		2.48714	0.00189958		2.95738	0.000450938		0.0511531	0.00964361	0.923556	1.37012e-09	0.00695559	0.396536
201961_s_at	RNF41	10193	ring finger protein 41	62.4263	53.9947	61.526	62.3785		1.01463	0.91102		-1.15527	0.192734		-1.15616	0.128634		1.01386	0.886545		0.159231	0.399955	0.115695	0.346874	0.169264	0.426826
201962_s_at	RNF41	10193	ring finger protein 41	74.1718	61.7804	64.9599	71.9461		1.14181	0.514825		-1.16455	0.125195		-1.20057	0.191003		1.10755	0.252266		0.0174593	0.832309	0.0304708	0.627523	0.380355	0.149101
201963_at	ACSL1	2180	acyl-CoA synthetase long-chain family member 1	48.0203	41.2414	28.8481	26.0251		1.66459	0.031918		1.58468	0.00775124		-1.16437	0.213288		-1.10847	0.207182		0.852517	1.57676e-05	0.0586402	0.0752954	0.00218005	0.873186
201964_at	SETX	23064	senataxin	33.1894	51.1643	30.915	63.308		1.07357	0.731189		-1.23735	0.100598		1.54159	0.0125768		2.04781	0.00569117		0.0214808	0.5094	0.834499	1.683e-05	0.0509161	0.242254
201965_s_at	SETX	23064	senataxin	30.389	43.4173	35.8746	55.3253		-1.18051	0.344237		-1.27427	0.0669456		1.42872	0.011597		1.54219	0.0229003		0.19209	0.0193664	0.668127	2.04483e-05	0.0062534	0.791731
201966_at	NDUFS2	4720	NADH dehydrogenase (ubiquinone) Fe-S protein 2, 49kDa (NADH-coenzyme Q reductase)	482.209	345.078	561.703	325.382		-1.16485	0.180306		1.06053	0.516574		-1.39739	0.0230205		-1.72629	0.000733019		0.00468397	0.765942	0.878851	4.39508e-06	0.0506352	0.206067
201967_at	RBM6	10180	RNA binding motif protein 6	48.2932	75.1542	49.7105	60.6183		-1.02935	0.834188		1.23979	0.0328844		1.55621	0.0010509		1.21943	0.0961353		0.0851641	0.219781	0.701927	0.000143895	0.101717	0.138452
201968_s_at	PGM1	5236	phosphoglucomutase 1	571.211	414.623	464.89	264.858		1.2287	0.256834		1.56545	0.00255958		-1.37767	0.0291811		-1.75524	0.0026784		0.343777	0.00141962	0.553524	3.23233e-05	0.041651	0.225016
201969_at	NASP	4678	nuclear autoantigenic sperm protein (histone-binding)	31.3131	33.1689	38.582	33.8159		-1.23214	0.200505		-1.01951	0.814564		1.05927	0.411815		-1.14094	0.173052		0.274944	0.274379	0.0367797	0.552263	0.239205	0.327838
201970_s_at	NASP	4678	nuclear autoantigenic sperm protein (histone-binding)	174.824	116.845	207.484	133.69		-1.18682	0.239359		-1.14416	0.212018		-1.4962	0.0144602		-1.55197	0.00647685		0.103387	0.0685448	0.79483	3.91808e-06	0.00150011	0.910906
201971_s_at	ATP6V1A	523	ATPase, H+ transporting, lysosomal 70kDa, V1 subunit A	30.6175	63.5948	35.1567	47.5455		-1.14826	0.68453		1.33756	0.221828		2.07707	0.0342889		1.35239	0.133028		0.0262429	0.657583	0.599363	0.00259485	0.103449	0.279171
201972_at	ATP6V1A	523	ATPase, H+ transporting, lysosomal 70kDa, V1 subunit A	145.785	251.594	138.666	210.03		1.05134	0.888554		1.1979	0.299002		1.72579	0.0525141		1.51464	0.0344973		0.0471164	0.525286	0.68577	0.00176735	0.0126507	0.809172
201973_s_at	C7orf28A	51622	chromosome 7 open reading frame 28A	497.756	587.431	482.239	584.192		1.03218	0.896972		1.00554	0.956686		1.18016	0.184337		1.21142	0.107678		0.00451545	0.911611	0.504685	0.0379039	0.0026992	0.952233
201974_s_at	C7orf28A /// C7orf28B /// LOC652200	221960 /// 51622 /// 652200	chromosome 7 open reading frame 28A /// chromosome 7 open reading frame 28B /// similar to CG14980-PB	39.9722	28.4352	32.2654	30.8138		1.23886	0.118162		-1.08365	0.486463		-1.40573	0.0300163		-1.04711	0.49439		0.0260135	0.7123	0.452114	0.017286	0.262416	0.0939807
201975_at	RSN	6249	restin (Reed-Steinberg cell-expressed intermediate filament-associated protein)	47.8267	85.3471	62.1422	86.3038		-1.29932	0.251782		-1.01121	0.956008		1.78451	0.0305433		1.38881	0.0119307		0.049807	0.38297	0.714457	0.000244205	0.0545113	0.359014
201976_s_at	MYO10	4651	myosin X	299.642	335.84	284.208	418.398		1.05431	0.813723		-1.24582	0.106048		1.1208	0.408681		1.47215	0.0236424		0.0813713	0.37826	0.47165	0.00584864	0.139846	0.191193
201977_s_at	KIAA0141	9812	KIAA0141	33.981	32.1897	37.7334	32.4009		-1.11043	0.296782		-1.00656	0.974031		-1.05565	0.755464		-1.16458	0.0175957		0.0468448	0.667991	0.206916	0.117108	0.0467908	0.731328
201978_s_at	KIAA0141	9812	KIAA0141	92.6787	112.37	127.368	88.8231		-1.3743	0.0913515		1.2651	0.137556		1.21247	0.191489		-1.43395	0.0207548		3.01579e-05	0.992875	0.0582582	0.399871	0.633133	0.00327789
201979_s_at	PPP5C	5536	protein phosphatase 5, catalytic subunit	81.4921	54.1373	110.818	70.9064		-1.35986	0.127185		-1.30975	0.00578466		-1.50528	0.0150076		-1.56287	0.00182959		0.293951	0.000801726	0.644463	2.92022e-06	0.00124115	0.902632
201980_s_at	RSU1	6251	Ras suppressor protein 1	218.956	121.188	88.9332	120.218		2.46203	0.0162515		1.00806	0.950992		-1.80675	0.00667886		1.35178	0.019478		0.387965	0.0403896	0.052378	0.340992	0.496241	1.1742e-05
201981_at	PAPPA	5069	pregnancy-associated plasma protein A, pappalysin 1	73.5387	159.614	47.3615	83.5035		1.55271	0.109338		1.91146	0.0125964		2.17048	0.0146469		1.76311	0.00700987		0.37768	0.000125615	0.533511	2.7631e-06	0.0127996	0.473615
201982_s_at	PAPPA	5069	pregnancy-associated plasma protein A, pappalysin 1	60.4836	61.8966	57.3157	46.9088		1.05527	0.572305		1.31951	0.00973766		1.02336	0.765432		-1.22186	0.0196649		0.517687	0.0300876	0.120966	0.177551	0.1922	0.171818
201983_s_at	EGFR	1956	epidermal growth factor receptor (erythroblastic leukemia viral (v-erb-b) oncogene homolog, avian)	153.358	227.771	119.194	425.318		1.28662	0.387637		-1.86731	0.000294157		1.48523	0.0153414		3.56829	0.00170874		0.063681	0.225716	0.700391	4.77865e-05	0.193487	0.000159469
201984_s_at	EGFR	1956	epidermal growth factor receptor (erythroblastic leukemia viral (v-erb-b) oncogene homolog, avian)	80.4272	55.5475	61.8627	61.5432		1.30009	0.0340428		-1.10794	0.207564		-1.4479	0.00161125		-1.00519	0.94874		0.0363643	0.637413	0.431734	0.0222492	0.408233	0.00982923
201985_at	KIAA0196	9897	KIAA0196	75.4618	89.8065	84.4614	81.7507		-1.11926	0.581367		1.09854	0.0944317		1.19009	0.178732		-1.03316	0.614235		0.000772625	0.97119	0.128894	0.377104	0.275263	0.351106
201986_at	THRAP1	9969	thyroid hormone receptor associated protein 1	55.3336	150.411	66.7852	201.036		-1.20696	0.386105		-1.33658	0.0851771		2.71826	0.00333035		3.01019	0.0019099		0.0507956	0.0245954	0.905344	7.59789e-09	0.00213232	0.761436
201987_at	THRAP1	9969	thyroid hormone receptor associated protein 1	91.9926	301.094	123.848	440.598		-1.34628	0.0731127		-1.46332	0.00581209		3.27303	0.000836702		3.55756	0.000310017		0.0738435	9.04923e-05	0.915653	2.68056e-11	0.00105592	0.718323
201988_s_at	CREBL2	1389	cAMP responsive element binding protein-like 2	47.8512	51.4935	64.3077	55.3329		-1.34391	0.171611		-1.07456	0.750436		1.07612	0.751689		-1.1622	0.119227		0.255034	0.306904	0.0131403	0.808785	0.111014	0.568549
201989_s_at	CREBL2	1389	cAMP responsive element binding protein-like 2	113.055	183.794	135.297	186.766		-1.19674	0.376027		-1.01617	0.882118		1.62571	0.0250709		1.38041	0.00227166		0.0366271	0.432038	0.789918	7.44146e-05	0.0323434	0.510454
201990_s_at	CREBL2	1389	cAMP responsive element binding protein-like 2	28.063	60.1129	43.5409	64.5003		-1.55154	0.0587344		-1.07299	0.72964		2.14207	0.0127315		1.48137	0.0145822		0.112109	0.108417	0.701145	6.85684e-05	0.0715196	0.151946
201991_s_at	KIF5B	3799	kinesin family member 5B	215.526	425.5	186.876	415.788		1.15331	0.475396		1.02336	0.869367		1.97424	0.00673163		2.22494	0.00238827		0.00950547	0.500012	0.922931	9.11003e-08	0.00602245	0.669566
201992_s_at	KIF5B	3799	kinesin family member 5B	35.2775	33.2395	41.7805	40.6076		-1.18434	0.398786		-1.22167	0.295093		-1.06131	0.744097		-1.02888	0.83516		0.355146	0.097369	0.0192688	0.678252	0.0023975	0.944471
201993_x_at	HNRPDL	9987	heterogeneous nuclear ribonucleoprotein D-like	166.216	206.431	172.442	216.912		-1.03746	0.842823		-1.05077	0.516894		1.24194	0.120195		1.25788	0.00729015		0.0272695	0.664561	0.68469	0.00233041	0.000559474	0.972615
201994_at	MORF4L2	9643	mortality factor 4 like 2	1088.33	1110.92	901.218	1099.8		1.20762	0.115368		1.01011	0.941747		1.02076	0.784553		1.22035	0.0837307		0.163684	0.348888	0.257936	0.0852377	0.170474	0.362035
201995_at	EXT1	2131	exostoses (multiple) 1	117.457	133.976	102.85	138.387		1.14201	0.430762		-1.03292	0.776627		1.14064	0.27805		1.34551	0.0213494		0.0186522	0.77938	0.568371	0.0108667	0.0845155	0.535799
201996_s_at	SPEN	23013	spen homolog, transcriptional regulator (Drosophila)	15.0321	18.9908	16.6461	30.1212		-1.10738	0.306302		-1.58609	0.0154542		1.26335	0.124242		1.8095	0.00201457		0.29338	0.00906592	0.520148	0.000297315	0.0982136	0.0594455
201997_s_at	SPEN	23013	spen homolog, transcriptional regulator (Drosophila)	49.6949	52.3056	44.2457	65.0136		1.12316	0.68235		-1.24296	0.0535451		1.05253	0.736866		1.46938	0.0323213		0.0435835	0.6191	0.365576	0.0395729	0.214034	0.149171
201998_at	ST6GAL1	6480	ST6 beta-galactosamide alpha-2,6-sialyltranferase 1	71.9594	125.612	73.2699	128.07		-1.01821	0.935509		-1.01956	0.880976		1.7456	0.00582448		1.74792	0.00922636		0.00104933	0.889882	0.904294	2.12579e-06	1.27794e-06	0.997735
201999_s_at	DYNLT1	6993	dynein, light chain, Tctex-type 1	439.934	458.563	423.737	405.887		1.03822	0.759027		1.12978	0.0882192		1.04235	0.581291		-1.04398	0.482099		0.354624	0.252103	2.89401e-05	0.960654	0.0842536	0.710685
202000_at	NDUFA6	4700	NADH dehydrogenase (ubiquinone) 1 alpha subcomplex, 6, 14kDa	72.8393	60.7986	82.8348	59.5165		-1.13723	0.458639		1.02154	0.829255		-1.19804	0.102437		-1.3918	0.0220365		0.0194812	0.704479	0.676652	0.00164503	0.0581672	0.515758
202001_s_at	NDUFA6	4700	NADH dehydrogenase (ubiquinone) 1 alpha subcomplex, 6, 14kDa	491.916	284.549	458.903	261.872		1.07194	0.252892		1.08659	0.288867		-1.72876	0.000614674		-1.75239	0.00221717		0.0188975	0.264038	0.953275	2.72352e-08	0.000143042	0.963402
202002_at	ACAA2	10449	acetyl-Coenzyme A acyltransferase 2 (mitochondrial 3-oxoacyl-Coenzyme A thiolase)	50.2845	38.9319	55.7979	44.0979		-1.10964	0.714035		-1.13269	0.214994		-1.2916	0.0461602		-1.26532	0.179024		0.112044	0.273765	0.493841	0.00474511	0.000865058	0.961011
202003_s_at	ACAA2	10449	acetyl-Coenzyme A acyltransferase 2 (mitochondrial 3-oxoacyl-Coenzyme A thiolase)	280.811	298.173	243.464	215.424		1.1534	0.132043		1.38412	0.0136816		1.06183	0.512789		-1.13016	0.0723194		0.726139	0.0029332	0.011346	0.693151	0.0969933	0.284286
202004_x_at	SDHC /// LOC642502	6391 /// 642502	succinate dehydrogenase complex, subunit C, integral membrane protein, 15kDa /// similar to succinate dehydrogenase complex, subunit C isoform 3 precursor	297.699	232.912	298.953	193.477		-1.00421	0.98558		1.20382	0.13166		-1.27816	0.12072		-1.54516	0.0063074		0.0657954	0.341672	0.687345	0.000403628	0.053409	0.426851
202005_at	ST14	6768	suppression of tumorigenicity 14 (colon carcinoma)	28.979	27.7888	37.7831	31.966		-1.30381	0.0408277		-1.15032	0.272574		-1.04283	0.615611		-1.18198	0.139361		0.506831	0.0359199	0.144654	0.131312	0.0518903	0.624549
202006_at	PTPN12	5782	protein tyrosine phosphatase, non-receptor type 12	144.578	334.462	190.157	278.57		-1.31525	0.133163		1.20064	0.158071		2.31336	0.00436483		1.46495	0.00617251		0.000376707	0.946662	0.819263	1.61831e-05	0.1148	0.0247575
202007_at	NID1	4811	nidogen 1	18.9064	19.7567	14.8362	24.7449		1.27434	0.211193		-1.25248	0.0464613		1.04497	0.652861		1.66788	0.00787397		0.00393857	0.886668	0.486141	0.00981331	0.344349	0.00837446
202008_s_at	NID1	4811	nidogen 1	21.961	23.9005	21.4977	29.4834		1.02155	0.923955		-1.23359	0.242184		1.08832	0.538594		1.37147	0.0899513		0.102226	0.476921	0.326982	0.0792348	0.109005	0.483591
202009_at	TWF2	11344	twinfilin, actin-binding protein, homolog 2 (Drosophila)	110.416	91.1296	105.585	92.8407		1.04576	0.426636		-1.01878	0.724547		-1.21164	0.0079429		-1.13727	0.0321899		0.00238835	0.918101	0.823617	0.00204243	0.0321496	0.754592
202010_s_at	ZNF410	57862	zinc finger protein 410	152.136	100.733	126.785	98.9412		1.19996	0.0761		1.01811	0.894701		-1.5103	0.008163		-1.28142	0.0324417		0.0561273	0.322056	0.767255	7.70767e-05	0.0475303	0.406582
202011_at	TJP1	7082	tight junction protein 1 (zona occludens 1)	169.5	327.339	199.363	570.753		-1.17618	0.626689		-1.74361	0.00117189		1.9312	0.0315757		2.86289	0.000192763		0.155839	0.0100842	0.744196	1.69842e-06	0.0394468	0.134554
202012_s_at	EXT2	2132	exostoses (multiple) 2	279.5	166.592	176.964	167.789		1.57941	0.0650536		-1.00719	0.97181		-1.67775	0.0199097		-1.05468	0.639369		0.172974	0.222049	0.375089	0.0218967	0.248183	0.0606162
202013_s_at	EXT2	2132	exostoses (multiple) 2	118.637	85.2577	102.826	77.1297		1.15377	0.0823323		1.10538	0.236165		-1.39151	0.0058989		-1.33316	0.0103248		0.119115	0.0731235	0.792566	1.39404e-05	0.0038094	0.863657
202014_at	PPP1R15A	23645	protein phosphatase 1, regulatory (inhibitor) subunit 15A	39.2093	34.1471	38.3131	29.7813		1.02339	0.885316		1.14659	0.338089		-1.14825	0.387487		-1.28648	0.0125382		0.0943263	0.394531	0.453246	0.0113517	0.0384762	0.682023
202015_x_at	---	---	---	8.31611	9.61581	9.02299	10.4152		-1.085	0.474869		-1.08313	0.378496		1.15629	0.0582484		1.1543	0.154751		0.152148	0.297671	0.478113	0.0265565	1.70336e-05	0.996309
202016_at	MEST	4232	mesoderm specific transcript homolog (mouse)	208.659	200.245	255.22	445.439		-1.22314	0.326862		-2.22447	0.000587774		-1.04202	0.772017		1.74532	0.00138141		0.621971	0.00062439	0.137331	0.0305736	0.184667	0.00091157
202017_at	EPHX1	2052	epoxide hydrolase 1, microsomal (xenobiotic)	735.086	1507.47	839.636	682.232		-1.14223	0.0603277		2.20961	0.00124898		2.05074	0.000357914		-1.23072	0.0885599		0.351207	0.038718	0.142961	0.103564	0.469991	1.72419e-06
202018_s_at	LTF /// LOC728320	4057 /// 728320	lactotransferrin /// similar to lactotransferrin	23.8059	19.7465	21.4387	18.158		1.11042	0.316148		1.08748	0.472102		-1.20557	0.165116		-1.18067	0.0192317		0.14378	0.329938	0.509497	0.0206937	0.00178077	0.955587
202019_s_at	LANCL1	10314	LanC lantibiotic synthetase component C-like 1 (bacterial)	71.1633	54.874	109.47	49.4719		-1.5383	0.0354044		1.1092	0.503196		-1.29685	0.0553139		-2.21278	0.00362984		0.0400838	0.394254	0.694229	9.79836e-05	0.178343	0.0037169
202020_s_at	LANCL1	10314	LanC lantibiotic synthetase component C-like 1 (bacterial)	175.74	283.946	294.846	252.54		-1.67774	0.130429		1.12436	0.320081		1.61571	0.0400765		-1.16752	0.192573		0.119213	0.396115	0.128631	0.203513	0.490856	0.00613568
202021_x_at	EIF1	10209	eukaryotic translation initiation factor 1	2128.53	1844.67	2356.86	1731.29		-1.10727	0.51108		1.06549	0.559348		-1.15388	0.132672		-1.36133	0.0378395		0.000677127	0.955965	0.613752	0.00648296	0.082267	0.451777
202022_at	ALDOC	230	aldolase C, fructose-bisphosphate	141.892	45.3611	125.016	57.7222		1.135	0.454939		-1.2725	0.00869977		-3.12806	0.00159234		-2.16582	0.000192763		0.00729442	0.462713	0.939245	9.08394e-09	0.0346769	0.0185225
202023_at	EFNA1	1942	ephrin-A1	41.8985	157.512	114.998	870.566		-2.74469	0.0255556		-5.52697	3.16213e-05		3.75939	0.000585062		7.57024	0.000468205		0.406939	1.84188e-07	0.562323	3.56348e-09	0.0245724	0.000558145
202024_at	ASNA1	439	arsA arsenite transporter, ATP-binding, homolog 1 (bacterial)	182.637	134.006	193.508	103.673		-1.05953	0.631076		1.29257	0.0309324		-1.3629	0.0216767		-1.86652	0.00211692		0.0548733	0.219535	0.788811	1.05245e-05	0.0894729	0.0494183
202025_x_at	ACAA1	30	acetyl-Coenzyme A acyltransferase 1 (peroxisomal 3-oxoacyl-Coenzyme A thiolase)	133.559	111.864	140.963	96.2176		-1.05544	0.714731		1.16261	0.0916805		-1.19394	0.0931515		-1.46505	0.00786529		0.0365421	0.517769	0.705533	0.000548096	0.09449	0.253089
202026_at	SDHD	6392	succinate dehydrogenase complex, subunit D, integral membrane protein	62.1059	49.6497	68.6792	50.7891		-1.10584	0.509493		-1.02295	0.8128		-1.25088	0.0347436		-1.35224	0.0285691		0.0342053	0.538101	0.735806	0.000409826	0.016169	0.760643
202027_at	C22orf5	25829	chromosome 22 open reading frame 5	60.5544	59.6982	57.8071	61.3369		1.04753	0.439704		-1.02745	0.733161		-1.01434	0.845755		1.06106	0.191744		0.00196305	0.962948	0.0497921	0.634619	0.13269	0.728295
202028_s_at	RPL38	6169	ribosomal protein L38	255.423	180.245	294.679	187.305		-1.15369	0.607927		-1.03917	0.824522		-1.41709	0.0972916		-1.57326	0.0261868		0.0299139	0.605165	0.67986	0.00133296	0.0115597	0.809478
202029_x_at	RPL38	6169	ribosomal protein L38	3520.81	3976.33	4071.72	3588.31		-1.15647	0.0798666		1.10813	0.0161437		1.12938	0.00661675		-1.13472	0.028659		0.00073415	0.973828	0.000303929	0.94173	0.839531	0.0548847
202030_at	BCKDK	10295	branched chain ketoacid dehydrogenase kinase	136.738	87.4381	100.171	67.67		1.36505	0.0311078		1.29213	0.00894527		-1.56383	0.00324336		-1.48029	0.00198763		0.301401	0.000194222	0.664179	5.17565e-07	0.00284164	0.808669
202031_s_at	WIPI2	26100	WD repeat domain, phosphoinositide interacting 2	129.905	140.325	125.567	117.143		1.03455	0.870278		1.19789	0.102875		1.08021	0.56422		-1.07191	0.390976		0.285878	0.206081	0.000300479	0.913355	0.108547	0.527914
202032_s_at	MAN2A2	4122	mannosidase, alpha, class 2A, member 2	66.1651	87.954	82.4717	94.5044		-1.24645	0.109164		-1.07448	0.415785		1.32931	0.0104131		1.1459	0.142423		0.225092	0.0735349	0.532064	0.00227894	0.0662187	0.417769
202033_s_at	RB1CC1	9821	RB1-inducible coiled-coil 1	67.9197	83.7215	79.3911	112.991		-1.1689	0.334312		-1.3496	0.125476		1.23265	0.26119		1.42322	0.0243084		0.29573	0.0304662	0.40327	0.00330357	0.0263754	0.632061
202034_x_at	RB1CC1	9821	RB1-inducible coiled-coil 1	21.9548	28.1843	22.9308	30.7587		-1.04446	0.740112		-1.09134	0.509232		1.28374	0.0464169		1.34137	0.0463663		0.0446583	0.491988	0.686602	0.000538354	0.00448224	0.896701
202035_s_at	SFRP1	6422	secreted frizzled-related protein 1	16.1323	13.7369	13.9082	18.6555		1.15992	0.162376		-1.35805	0.00421801		-1.17437	0.0562561		1.34133	0.00474638		0.163241	0.333475	0.0570155	0.443237	0.666244	0.00153275
202036_s_at	SFRP1	6422	secreted frizzled-related protein 1	54.6396	30.4362	30.1955	49.8165		1.80953	0.0109281		-1.63675	0.00283105		-1.79522	0.00499963		1.6498	0.000397802		0.00246327	0.929507	0.00574248	0.779862	0.948727	1.3634e-07
202037_s_at	SFRP1	6422	secreted frizzled-related protein 1	178.318	49.4069	41.9195	94.0665		4.25381	0.00592036		-1.90392	0.00890234		-3.60917	0.0024072		2.24398	0.00144841		0.0517156	0.604516	0.0448474	0.484477	0.868857	3.66486e-09
202038_at	UBE4A	9354	ubiquitination factor E4A (UFD2 homolog, yeast)	103.718	158.988	134.691	141.326		-1.29863	0.209135		1.12497	0.136936		1.53289	0.0189503		1.04926	0.487927		0.0172476	0.751867	0.477458	0.0102163	0.303771	0.0269807
202039_at	TIAF1 /// MYO18A	399687 /// 9220	TGFB1-induced anti-apoptotic factor 1 /// myosin XVIIIA	69.0159	88.5302	140.202	88.7084		-2.03144	0.00597204		-1.00201	0.982984		1.28275	0.00261662		-1.58048	0.00396702		0.396207	0.0416636	0.0454707	0.414936	0.521333	1.36998e-05
202040_s_at	JARID1A	5927	jumonji, AT rich interactive domain 1A	83.3542	138.976	82.8344	206.006		1.00628	0.974911		-1.48232	0.00908759		1.66729	0.00745434		2.48696	0.00123777		0.0812618	0.0678196	0.815069	1.55513e-06	0.0644256	0.0373872
202041_s_at	FIBP	9158	fibroblast growth factor (acidic) intracellular binding protein	461.435	278.88	301.981	207.855		1.52803	0.0687499		1.34171	0.00920092		-1.6546	0.00768473		-1.45285	0.00620211		0.36624	0.000477457	0.564301	1.04875e-05	0.0124038	0.587438
202042_at	HARS	3035	histidyl-tRNA synthetase	302.312	210.319	283.544	192.646		1.06619	0.569061		1.09174	0.446932		-1.4374	0.0185384		-1.47184	0.0094409		0.0364864	0.357207	0.832706	1.66712e-05	0.000831451	0.94322
202043_s_at	SMS	6611	spermine synthase	216.7	93.9351	120.911	124.265		1.79223	0.0874781		-1.32288	0.0625597		-2.30691	0.00704855		1.02774	0.816582		0.0202661	0.71049	0.399125	0.0122934	0.454981	0.000133187
202044_at	GRLF1	2909	glucocorticoid receptor DNA binding factor 1	48.9195	51.3417	51.041	48.0392		-1.04337	0.607825		1.06875	0.684072		1.04951	0.628843		-1.06249	0.615858		0.0111803	0.899166	0.0010545	0.91286	0.0829007	0.748627
202045_s_at	GRLF1	2909	glucocorticoid receptor DNA binding factor 1	37.2039	35.02	39.5476	38.6363		-1.063	0.667309		-1.10326	0.239168		-1.06236	0.493741		-1.02359	0.766223		0.258599	0.304253	0.065609	0.591638	0.0129143	0.902246
202046_s_at	GRLF1	2909	glucocorticoid receptor DNA binding factor 1	20.2229	18.4299	21.4454	19.6467		-1.06045	0.649738		-1.06603	0.393415		-1.09729	0.282868		-1.09155	0.215801		0.145872	0.437336	0.305643	0.119806	0.000258309	0.987903
202047_s_at	CBX6	23466	chromobox homolog 6	109.098	112.88	96.8047	84.4361		1.12699	0.388882		1.33687	0.0268101		1.03467	0.560895		-1.14648	0.253699		0.597898	0.0205506	0.0327026	0.527707	0.090579	0.439915
202048_s_at	CBX6	23466	chromobox homolog 6	100.647	105.357	86.0437	81.0231		1.16972	0.478135		1.30034	0.058068		1.0468	0.794334		-1.06197	0.415727		0.520866	0.0515824	0.000559173	0.966354	0.0302844	0.757244
202049_s_at	ZMYM4	9202	zinc finger, MYM-type 4	26.576	27.2954	25.1486	33.4218		1.05676	0.486376		-1.22445	0.160966		1.02707	0.597026		1.32897	0.0750657		0.113228	0.379313	0.316774	0.0363699	0.21733	0.162197
202050_s_at	ZMYM4	9202	zinc finger, MYM-type 4	58.1457	58.783	53.1984	76.5557		1.093	0.652287		-1.30234	0.0232613		1.01096	0.913316		1.43906	0.0273294		0.120522	0.32201	0.32578	0.0302981	0.288991	0.0415692
202051_s_at	ZMYM4	9202	zinc finger, MYM-type 4	31.8685	48.9208	34.0905	68.7273		-1.06973	0.525395		-1.40487	0.0687099		1.53509	0.0191466		2.01602	0.00572606		0.118628	0.0580274	0.744657	1.26777e-05	0.0433395	0.246948
202052_s_at	RAI14	26064	retinoic acid induced 14	216.483	164.719	72.5939	267.748		2.98211	0.0382909		-1.62548	0.00973766		-1.31425	0.23623		3.6883	0.000433345		0.0374138	0.62851	0.268372	0.0506186	0.62794	2.11548e-06
202053_s_at	ALDH3A2	224	aldehyde dehydrogenase 3 family, member A2	510.016	497.103	571.746	301.2		-1.12104	0.33556		1.65041	0.00249939		-1.02598	0.80673		-1.89823	0.000753472		0.206095	0.0876303	0.398127	0.00498933	0.339216	0.000221666
202054_s_at	ALDH3A2	224	aldehyde dehydrogenase 3 family, member A2	245.953	562.866	352.404	359.891		-1.43281	0.0991544		1.56399	0.011113		2.28851	0.00554909		1.02125	0.731719		0.0272719	0.64107	0.467807	0.00549189	0.422615	0.000124264
202055_at	KPNA1	3836	karyopherin alpha 1 (importin alpha 5)	65.2059	81.8061	64.7514	91.6913		1.00702	0.978626		-1.12084	0.213177		1.25458	0.110847		1.41605	0.0147171		0.0331146	0.639729	0.692519	0.00292616	0.0307378	0.712458
202056_at	KPNA1	3836	karyopherin alpha 1 (importin alpha 5)	28.0832	41.2548	26.7765	52.8093		1.0488	0.846642		-1.28008	0.191642		1.46902	0.131412		1.97222	0.000871704		0.0385317	0.475035	0.733221	0.000283667	0.0562229	0.365383
202057_at	KPNA1	3836	karyopherin alpha 1 (importin alpha 5)	17.085	23.8464	17.6492	25.3301		-1.03302	0.893589		-1.06222	0.720931		1.39575	0.0535694		1.4352	0.057828		0.0135662	0.712664	0.684072	0.000347921	0.00110092	0.947129
202058_s_at	KPNA1	3836	karyopherin alpha 1 (importin alpha 5)	68.6661	43.4717	58.1703	48.2455		1.18043	0.18519		-1.10981	0.521003		-1.57956	0.0208017		-1.20571	0.126824		0.000855601	0.940552	0.651439	0.0009701	0.114492	0.201067
202059_s_at	KPNA1	3836	karyopherin alpha 1 (importin alpha 5)	119.481	114.018	125.964	115.573		-1.05426	0.772262		-1.01364	0.910673		-1.04791	0.721564		-1.08991	0.239173		0.0293445	0.775895	0.137471	0.348035	0.0120198	0.903448
202060_at	CTR9	9646	Ctr9, Paf1/RNA polymerase II complex component, homolog (S. cerevisiae)	33.3105	49.2268	37.8177	55.7054		-1.13531	0.5735		-1.13161	0.339545		1.47781	0.0805133		1.473	0.00193848		0.0754299	0.298668	0.714903	0.000390822	1.25989e-05	0.995006
202061_s_at	SEL1L	6400	sel-1 suppressor of lin-12-like (C. elegans)	95.5321	199.348	113.158	121.141		-1.1845	0.15799		1.64559	0.00279208		2.08672	0.0013281		1.07055	0.390543		0.137524	0.167235	0.483836	0.00211226	0.333614	0.000226562
202062_s_at	SEL1L	6400	sel-1 suppressor of lin-12-like (C. elegans)	32.5925	41.5622	34.8641	41.4513		-1.0697	0.567162		1.00267	0.980363		1.27521	0.0556406		1.18894	0.0219773		0.0125668	0.818039	0.712667	0.00654978	0.0201889	0.814713
202063_s_at	SEL1L	6400	sel-1 suppressor of lin-12-like (C. elegans)	14.3236	15.1388	15.0614	13.2056		-1.05151	0.619727		1.14639	0.281487		1.05691	0.454665		-1.14053	0.261578		0.0866513	0.594444	0.0384851	0.623746	0.231721	0.359228
202064_s_at	SEL1L	6400	sel-1 suppressor of lin-12-like (C. elegans)	32.8457	31.6824	39.5325	31.7458		-1.20358	0.284016		-1.002	0.987607		-1.03672	0.740188		-1.24528	0.0560654		0.118574	0.490192	0.291937	0.137298	0.15035	0.458921
202065_s_at	PPFIA1	8500	protein tyrosine phosphatase, receptor type, f polypeptide (PTPRF), interacting protein (liprin), alpha 1	56.1507	67.0107	51.7614	64.5715		1.0848	0.720747		1.03777	0.738624		1.19341	0.107259		1.24748	0.140234		0.0404653	0.66217	0.499147	0.0214047	0.00619018	0.913378
202066_at	PPFIA1	8500	protein tyrosine phosphatase, receptor type, f polypeptide (PTPRF), interacting protein (liprin), alpha 1	77.7604	111.876	71.3004	97.9612		1.0906	0.60148		1.14204	0.175048		1.43873	0.0415484		1.37392	0.0026194		0.084851	0.204997	0.754755	0.000101299	0.00345275	0.88767
202067_s_at	LDLR	3949	low density lipoprotein receptor (familial hypercholesterolemia)	31.5738	21.6639	39.0995	24.7635		-1.23835	0.24645		-1.14308	0.3015		-1.45744	0.025144		-1.57892	0.0142745		0.120953	0.0614703	0.728674	1.53361e-05	0.00672407	0.78257
202068_s_at	LDLR	3949	low density lipoprotein receptor (familial hypercholesterolemia)	143.849	44.3432	185.761	72.9106		-1.29136	0.220572		-1.64423	0.00664107		-3.24399	0.00270333		-2.5478	0.000370733		0.119684	0.000658804	0.843336	3.64545e-09	0.0110332	0.25208
202069_s_at	IDH3A	3419	isocitrate dehydrogenase 3 (NAD+) alpha	54.0833	33.6034	76.8044	37.5037		-1.42011	0.292769		-1.11607	0.436279		-1.60946	0.0284998		-2.04792	0.0139807		0.0948251	0.147179	0.727713	6.67038e-05	0.029692	0.483242
202070_s_at	IDH3A	3419	isocitrate dehydrogenase 3 (NAD+) alpha	54.8399	39.8999	78.6595	43.5339		-1.43435	0.0890158		-1.09108	0.472031		-1.37444	0.059907		-1.80685	0.00201457		0.14347	0.0406139	0.695848	2.09589e-05	0.0629273	0.138285
202071_at	SDC4	6385	syndecan 4 (amphiglycan, ryudocan)	130.647	136.17	112.024	231.206		1.16625	0.441631		-1.69792	0.00473545		1.04227	0.737579		2.0639	0.00348413		0.161011	0.149607	0.41328	0.00437598	0.328758	0.000770336
202072_at	HNRPL	3191	heterogeneous nuclear ribonucleoprotein L	76.0423	54.4694	94.7795	66.2456		-1.2464	0.217109		-1.2162	0.0377319		-1.39606	0.0353305		-1.43073	0.0033935		0.236612	0.02257	0.652026	0.000123266	0.000819827	0.946652
202073_at	OPTN	10133	optineurin	16.2894	29.3669	15.7565	32.9774		1.03382	0.849436		-1.12294	0.498529		1.80282	0.0246926		2.09293	0.00135323		0.00556187	0.723059	0.888086	1.95972e-06	0.0112134	0.642499
202074_s_at	OPTN	10133	optineurin	130.297	191.582	81.8185	212.352		1.59252	0.0583068		-1.10841	0.308903		1.47035	0.0075583		2.5954	0.00181501		0.0351534	0.347407	0.781012	1.10948e-05	0.140608	0.00196172
202075_s_at	ITGAV /// PLTP	3685 /// 5360	integrin, alpha V (vitronectin receptor, alpha polypeptide, antigen CD51) /// phospholipid transfer protein	33.8564	30.9043	32.4113	26.2819		1.04458	0.771327		1.17588	0.0322733		-1.09552	0.377261		-1.23322	0.00601533		0.237215	0.165479	0.424688	0.0231139	0.0657692	0.586148
202076_at	BIRC2	329	baculoviral IAP repeat-containing 2	86.5511	193.183	87.8896	247.436		-1.01546	0.951537		-1.28084	0.0601255		2.23202	0.00424534		2.81531	0.00148559		0.0243507	0.147358	0.919558	1.27566e-08	0.0146722	0.265011
202077_at	NDUFAB1	4706	NADH dehydrogenase (ubiquinone) 1, alpha/beta subcomplex, 1, 8kDa	991.72	715.102	1235.74	670.876		-1.24606	0.057378		1.06592	0.406701		-1.38682	0.00455009		-1.84198	0.00153451		0.0134634	0.552537	0.868109	2.65546e-06	0.0795077	0.0456285
202078_at	COPS3	8533	COP9 constitutive photomorphogenic homolog subunit 3 (Arabidopsis)	277.989	176.527	249.512	167.143		1.11413	0.409775		1.05614	0.546361		-1.57477	0.0052408		-1.4928	0.00864661		0.029627	0.359416	0.881925	2.8986e-06	0.00344925	0.848791
202079_s_at	TRAK1	22906	trafficking protein, kinesin binding 1	28.7073	26.9728	31.2488	28.0465		-1.08853	0.307549		-1.03981	0.526098		-1.06431	0.323922		-1.11418	0.0622291		0.186577	0.423961	0.385729	0.100459	0.0278451	0.853783
202080_s_at	TRAK1	22906	trafficking protein, kinesin binding 1	87.3637	87.4856	97.5954	89.8739		-1.11712	0.389678		-1.0273	0.74813		1.0014	0.984281		-1.08592	0.335272		0.180209	0.457281	0.073344	0.457283	0.078479	0.727447
202081_at	IER2	9592	immediate early response 2	282.57	222.184	277.31	280.363		1.01897	0.870447		-1.26185	0.00504862		-1.27178	0.0202953		1.01101	0.805125		0.299033	0.113235	0.247388	0.0695965	0.296852	0.0703796
202082_s_at	SEC14L1	6397	SEC14-like 1 (S. cerevisiae)	50.4082	44.7417	30.7698	53.2799		1.63824	0.0355689		-1.19083	0.244799		-1.12665	0.355807		1.73157	0.00705554		0.0618512	0.548306	0.224041	0.125165	0.541686	0.00115653
202083_s_at	SEC14L1	6397	SEC14-like 1 (S. cerevisiae)	22.7895	18.3756	20.1215	18.0592		1.1326	0.58432		1.01753	0.858844		-1.2402	0.117181		-1.1142	0.320581		0.0616096	0.545486	0.393977	0.0226733	0.0432372	0.690056
202084_s_at	SEC14L1	6397	SEC14-like 1 (S. cerevisiae)	265.156	161.21	174.695	153.856		1.51782	0.0611859		1.0478	0.336225		-1.64479	0.00441881		-1.13545	0.0851443		0.228893	0.040302	0.517833	0.000675322	0.182264	0.0136044
202085_at	TJP2	9414	tight junction protein 2 (zona occludens 2)	12.701	14.3773	14.0638	47.5771		-1.1073	0.169968		-3.30918	0.00244543		1.13198	0.22266		3.38294	0.00307482		0.401423	0.00382853	0.334871	0.00190996	0.222619	3.28449e-05
202086_at	MX1	4599	myxovirus (influenza virus) resistance 1, interferon-inducible protein p78 (mouse) /// myxovirus (influenza virus) resistance 1, interferon-inducible protein p78 (mouse)	27.1417	30.7145	30.2061	29.0303		-1.11291	0.514741		1.05801	0.45722		1.13164	0.11845		-1.0405	0.688555		0.0066928	0.918636	0.0622782	0.55859	0.235795	0.483457
202087_s_at	CTSL	1514	cathepsin L	312.628	897.05	467.515	287.643		-1.49544	0.0160968		3.11862	7.38678e-05		2.86939	0.000203206		-1.62533	0.00213431		0.254771	0.114899	0.0884154	0.217648	0.648894	6.44609e-10
202088_at	SLC39A6	25800	solute carrier family 39 (zinc transporter), member 6	173.986	321.763	142.319	215.067		1.22251	0.606605		1.49611	0.00575588		1.84936	0.0521901		1.51116	0.00710077		0.222829	0.0312785	0.576062	0.000292812	0.022247	0.594031
202089_s_at	SLC39A6	25800	solute carrier family 39 (zinc transporter), member 6	83.462	84.7808	62.303	68.5816		1.33961	0.389738		1.2362	0.315836		1.0158	0.957758		1.10078	0.427786		0.35666	0.200227	0.0179368	0.699535	0.00927969	0.907852
202090_s_at	UQCR /// TMEM54	10975 /// 113452	ubiquinol-cytochrome c reductase, 6.4kDa subunit /// transmembrane protein 54	454.949	404.349	422.308	345.16		1.07729	0.367027		1.17148	0.109711		-1.12514	0.0183812		-1.22351	0.07759		0.271666	0.105074	0.454088	0.0125444	0.0312267	0.724298
202091_at	ARL2BP	23568	ADP-ribosylation factor-like 2 binding protein	18.9952	15.4492	17.8428	14.7074		1.06459	0.794127		1.05044	0.744058		-1.22952	0.25246		-1.21318	0.0865037		0.0338055	0.656383	0.438546	0.0119966	0.000490924	0.976341
202092_s_at	ARL2BP	23568	ADP-ribosylation factor-like 2 binding protein	242.266	194.722	219.37	192.983		1.10437	0.341798		1.00901	0.923601		-1.24417	0.0250657		-1.13673	0.107009		0.0499933	0.60576	0.647264	0.0106798	0.0439376	0.710889
202093_s_at	PAF1	54623	Paf1, RNA polymerase II associated factor, homolog (S. cerevisiae)	69.535	65.6628	82.7655	78.4038		-1.19027	0.0602442		-1.19404	0.0239477		-1.05897	0.0958219		-1.05563	0.389733		0.76639	0.00565869	0.0752544	0.285898	6.04629e-05	0.991658
202094_at	BIRC5	332	baculoviral IAP repeat-containing 5 (survivin)	103.983	33.5058	136.033	75.0388		-1.30822	0.130103		-2.23958	0.00132655		-3.10343	0.0013266		-1.81284	0.00343538		0.286167	0.000523003	0.630564	1.46663e-06	0.0610783	0.0111803
202095_s_at	BIRC5	332	baculoviral IAP repeat-containing 5 (survivin)	181.502	59.6732	200.015	114.099		-1.102	0.545059		-1.91206	0.00572907		-3.0416	0.00310645		-1.753	0.00235142		0.175373	0.00865794	0.708728	3.16778e-06	0.0768263	0.0127658
202096_s_at	TSPO	706	translocator protein (18kDa)	400.896	289.466	248.506	259.019		1.61323	0.0477081		1.11754	0.082983		-1.38495	0.00451193		1.04231	0.64403		0.51661	0.00943068	0.141812	0.0836361	0.236566	0.0170024
202097_at	NUP153	9972	nucleoporin 153kDa	62.4904	66.7239	53.3711	78.5208		1.17087	0.664271		-1.1768	0.325624		1.06775	0.79987		1.47122	0.0291859		0.00383178	0.907319	0.296112	0.0689859	0.149156	0.324765
202098_s_at	PRMT2	3275	protein arginine methyltransferase 2	89.1086	77.8597	75.9108	80.5094		1.17386	0.128726		-1.03403	0.547896		-1.14448	0.0711659		1.06058	0.204202		0.122654	0.551759	0.0708348	0.492424	0.458834	0.190573
202099_s_at	DGCR2	9993	DiGeorge syndrome critical region gene 2	66.1359	66.0381	68.5469	59.3759		-1.03646	0.821151		1.1122	0.272555		-1.00148	0.991253		-1.15446	0.0447947		0.061759	0.687054	0.154361	0.319507	0.148133	0.551874
202100_at	RALB	5899	v-ral simian leukemia viral oncogene homolog B (ras related; GTP binding protein)	217.827	205.014	171.661	195.896		1.26894	0.127773		1.04654	0.420972		-1.0625	0.326422		1.14118	0.107773		0.432525	0.0990878	0.0329581	0.53031	0.239765	0.234094
202101_s_at	RALB	5899	v-ral simian leukemia viral oncogene homolog B (ras related; GTP binding protein)	57.8385	44.8792	41.6741	47.3417		1.38788	0.147138		-1.05487	0.665767		-1.28876	0.0506831		1.136	0.317133		0.142573	0.441294	0.045975	0.560977	0.419671	0.0820537
202102_s_at	BRD4	23476	bromodomain containing 4	110.984	157.776	103.277	175.991		1.07463	0.62617		-1.11545	0.489482		1.42161	0.0568067		1.70406	0.0065666		0.00415739	0.81978	0.798935	5.47893e-05	0.0335171	0.468035
202103_at	BRD4	23476	bromodomain containing 4	26.7988	25.9657	31.885	27.3552		-1.18979	0.149702		-1.05351	0.505147		-1.03208	0.688395		-1.16559	0.0512128		0.312476	0.209346	0.240424	0.188935	0.10417	0.581266
202104_s_at	SPG7	6687	spastic paraplegia 7, paraplegin (pure and complicated autosomal recessive)	125.939	113.098	95.4746	100.146		1.31908	0.149036		1.12933	0.107536		-1.11354	0.342409		1.04893	0.361596		0.586884	0.043017	0.0145011	0.753118	0.0978945	0.503267
202105_at	IGBP1	3476	immunoglobulin (CD79A) binding protein 1	361.063	409.4	411.238	409.188		-1.13896	0.260942		1.00052	0.994322		1.13387	0.109894		-1.00501	0.923562		0.156521	0.476138	0.181319	0.309083	0.212606	0.461044
202106_at	GOLGA3	2802	golgi autoantigen, golgin subfamily a, 3	91.0393	123.971	78.5112	120.735		1.15957	0.205833		1.0268	0.830543		1.36173	0.0174813		1.53781	0.00884523		0.0378158	0.412368	0.819652	4.70396e-05	0.0221854	0.619287
202107_s_at	MCM2	4171	MCM2 minichromosome maintenance deficient 2, mitotin (S. cerevisiae)	156.929	80.5976	186.506	88.5965		-1.18847	0.351032		-1.09925	0.563832		-1.94707	0.010764		-2.10512	0.00366392		0.0297586	0.255691	0.884214	4.4103e-07	0.00270641	0.827626
202108_at	PEPD	5184	peptidase D	188.891	173.076	232.292	160.265		-1.22977	0.142829		1.07993	0.39803		-1.09138	0.355297		-1.44942	0.00548003		0.0223495	0.700934	0.576178	0.00477879	0.22053	0.0850756
202109_at	ARFIP2	23647	ADP-ribosylation factor interacting protein 2 (arfaptin 2)	198.648	184.276	248.901	167.78		-1.25297	0.0842851		1.09832	0.391608		-1.078	0.434369		-1.4835	0.00636731		0.0187117	0.732106	0.544735	0.00564039	0.25194	0.0545227
202110_at	COX7B	1349	cytochrome c oxidase subunit VIIb	1221.78	847.524	1460.78	852.47		-1.19562	0.219731		-1.00584	0.954272		-1.44159	0.0171652		-1.71358	0.00137256		0.0277823	0.358568	0.87172	1.95322e-06	0.0318442	0.347809
202111_at	SLC4A2	6522	solute carrier family 4, anion exchanger, member 2 (erythrocyte membrane protein band 3-like 1)	108.499	110.18	112.796	90.101		-1.0396	0.574471		1.22285	0.0238493		1.01549	0.836206		-1.25188	0.005478		0.22656	0.228002	0.251404	0.124848	0.330695	0.0978868
202112_at	VWF	7450	von Willebrand factor	19.6275	18.2746	18.3362	18.1417		1.07043	0.765337		1.00733	0.907466		-1.07403	0.490839		-1.01072	0.916945		0.0382453	0.791967	0.0567775	0.658809	0.0311066	0.857986
202113_s_at	SNX2	6643	sorting nexin 2	61.6133	56.6321	56.9448	49.5589		1.08198	0.736501		1.14272	0.54387		-1.08796	0.696068		-1.14903	0.336976		0.115581	0.489697	0.116552	0.28017	0.0069783	0.919094
202114_at	SNX2	6643	sorting nexin 2	54.0387	59.3977	52.9647	52.7937		1.02028	0.930212		1.12509	0.441657		1.09917	0.53916		-1.00324	0.979379		0.102716	0.560941	0.0363643	0.742624	0.0416968	0.78292
202115_s_at	NOC2L	26155	nucleolar complex associated 2 homolog (S. cerevisiae)	86.9277	50.2089	91.6035	55.0246		-1.05379	0.749628		-1.09591	0.415374		-1.73132	0.0147467		-1.66477	0.00115703		0.0182282	0.50265	0.894294	5.24657e-06	0.00122614	0.91962
202116_at	DPF2	5977	D4, zinc and double PHD fingers family 2	126.498	80.0806	117.593	81.1546		1.07573	0.582449		-1.01341	0.897786		-1.57964	0.00879776		-1.449	0.00537073		0.00298976	0.812378	0.895864	3.50434e-06	0.00973602	0.715335
202117_at	ARHGAP1	392	Rho GTPase activating protein 1	392.286	408.238	417.32	369.083		-1.06382	0.213142		1.10609	0.186743		1.04066	0.190204		-1.13069	0.121986		0.057745	0.732128	0.100633	0.485086	0.386891	0.317688
202118_s_at	CPNE3	8895	copine III	45.6567	58.8865	50.8625	85.3827		-1.11402	0.725393		-1.44995	0.142856		1.28977	0.396002		1.6787	0.00401216		0.195348	0.138424	0.426955	0.0127523	0.0496997	0.530347
202119_s_at	CPNE3	8895	copine III	173.22	226.75	211.217	237.275		-1.21935	0.576472		-1.04642	0.57942		1.30903	0.212119		1.12337	0.317576		0.102113	0.508602	0.30225	0.1054	0.0475484	0.724471
202120_x_at	AP2S1	1175	adaptor-related protein complex 2, sigma 1 subunit	570.308	353.224	587.461	340.664		-1.03008	0.798889		1.03687	0.76288		-1.61458	0.0136518		-1.72446	0.000962615		0.000229634	0.947966	0.923841	9.77082e-07	0.00381945	0.818372
202121_s_at	CHMP2A	27243	chromatin modifying protein 2A	375.798	415.648	591.966	429.518		-1.57522	0.035239		-1.03337	0.760473		1.10604	0.260617		-1.37821	0.0174639		0.380868	0.0583714	0.099039	0.203806	0.363677	0.0103377
202122_s_at	M6PRBP1	10226	mannose-6-phosphate receptor binding protein 1	329.663	225.793	263.004	224.801		1.25346	0.388005		1.00441	0.985347		-1.46003	0.0488322		-1.16994	0.389177		0.0605752	0.549298	0.430992	0.0309968	0.0737643	0.530323
202123_s_at	ABL1	25	v-abl Abelson murine leukemia viral oncogene homolog 1	118.326	68.4683	105.427	123.012		1.12236	0.555329		-1.79662	0.0108757		-1.72819	0.0319159		1.1668	0.107352		0.282035	0.0956052	0.130903	0.14405	0.417286	0.00121889
202124_s_at	TRAK2	66008	trafficking protein, kinesin binding 2	41.5877	72.423	47.9132	64.2839		-1.1521	0.484704		1.12661	0.427355		1.74145	0.0229073		1.34168	0.0333758		0.000232204	0.967852	0.739335	0.00036077	0.0698254	0.317616
202125_s_at	TRAK2	66008	trafficking protein, kinesin binding 2	41.2991	66.1815	38.0199	49.7396		1.08625	0.812297		1.33056	0.00276956		1.60249	0.0419886		1.30825	0.0583645		0.166895	0.148992	0.56753	0.00196556	0.0426246	0.551851
202126_at	PRPF4B	8899	PRP4 pre-mRNA processing factor 4 homolog B (yeast)	42.3874	67.9724	49.0915	81.7328		-1.15816	0.345328		-1.20244	0.0892193		1.6036	0.0108255		1.66491	0.00378085		0.0984867	0.0392284	0.821429	1.07136e-06	0.0011991	0.907663
202127_at	PRPF4B	8899	PRP4 pre-mRNA processing factor 4 homolog B (yeast)	25.2176	43.1835	26.6063	47.3919		-1.05507	0.802635		-1.09745	0.577429		1.71243	0.0291473		1.78123	0.00547966		0.0160354	0.538022	0.843063	7.64138e-06	0.00105158	0.925978
202128_at	KIAA0317	9870	KIAA0317	89.0661	87.3178	83.2315	71.8764		1.0701	0.607927		1.21483	0.192648		-1.02002	0.87796		-1.15798	0.206941		0.306815	0.164345	0.105912	0.342896	0.0614775	0.650314
202129_s_at	RIOK3	8780	RIO kinase 3 (yeast) /// RIO kinase 3 (yeast)	66.8398	76.7429	47.4389	66.1019		1.40896	0.193449		1.16098	0.45935		1.14816	0.29871		1.39341	0.135903		0.282884	0.0699778	0.283659	0.0163703	0.0481428	0.545144
202130_at	RIOK3	8780	RIO kinase 3 (yeast) /// RIO kinase 3 (yeast)	88.7064	162.29	54.8799	109.153		1.61637	0.187855		1.48681	0.047636		1.82952	0.0469557		1.98894	0.00568487		0.274229	0.00705635	0.599153	3.75309e-05	0.00250686	0.876598
202131_s_at	RIOK3	8780	RIO kinase 3 (yeast) /// RIO kinase 3 (yeast)	15.9075	18.0996	14.7011	17.4312		1.08206	0.683052		1.03834	0.851647		1.1378	0.463375		1.18571	0.17155		0.0386557	0.660755	0.277575	0.0620721	0.0052656	0.918871
202132_at	WWTR1	25937	WW domain containing transcription regulator 1	39.0697	73.8614	38.6613	64.8469		1.01056	0.958238		1.13901	0.372342		1.8905	0.00940826		1.67731	0.00762459		0.0166564	0.464899	0.87309	1.46257e-06	0.00938564	0.666301
202133_at	WWTR1	25937	WW domain containing transcription regulator 1	56.6123	279.829	63.8489	194.222		-1.12783	0.693412		1.44077	0.0640707		4.94291	0.00351366		3.0419	0.000688601		0.0125923	0.396128	0.91772	5.88985e-08	0.0294413	0.0927136
202134_s_at	WWTR1	25937	WW domain containing transcription regulator 1	84.8784	70.7146	89.4512	70.492		-1.05387	0.718593		1.00316	0.9875		-1.20029	0.271116		-1.26895	0.0243209		0.00525845	0.874419	0.532758	0.0125096	0.00931164	0.868554
202135_s_at	ACTR1B	10120	ARP1 actin-related protein 1 homolog B, centractin beta (yeast)	168.062	143.434	137.843	131.7		1.21923	0.231131		1.0891	0.393969		-1.1717	0.126549		-1.04664	0.633957		0.331932	0.151558	0.189278	0.146933	0.057914	0.672297
[truncated: 20,620 more rows]
