# Supplementary material for: mtDNA depletion confers specific gene expression profiles in human cells grown in culture and in xenograft
Source: BMC Genomics. 2008 Nov 3;9:521. doi: 10.1186/1471-2164-9-521 (PMC2612029; doi:10.1186/1471-2164-9-521)
Supplement: Additional file 4 — Differentially expressed transcripts in A549 ρ0 and A549 cells grown in culture. Probe sets showing differential expression in cultured A549 ρ0 and A549 cells are provided. [file 1471-2164-9-521-S4.xls]

## Sheet: Additional File 4
Additional File 4. Differentially expressed transcripts in A549 r0 and A549 cells grown in culture.
Probe Set ID	Symbol	Entrez Gene	Gene Title	Geometric Mean r0 Vitro	Geometric Mean A549 Vitro	r0 Vitro / A549 Vitro	B-H corrected P
212977_at	CXCR7	57007	chemokine (C-X-C motif) receptor 7	422.484	14.3235	29.4959	0.00437541
201163_s_at	IGFBP7	3490	insulin-like growth factor binding protein 7	334.513	15.3158	21.8411	0.00140828
205547_s_at	TAGLN	6876	transgelin	324.795	20.0659	16.1864	0.00476413
206924_at	IL11	3589	interleukin 11	276.049	17.9272	15.3984	0.000711577
201842_s_at	EFEMP1	2202	EGF-containing fibulin-like extracellular matrix protein 1	742.916	58.2051	12.7638	0.00480854
212489_at	COL5A1	1289	collagen, type V, alpha 1	174.658	15.1361	11.5391	0.000908745
201162_at	IGFBP7	3490	insulin-like growth factor binding protein 7	513.064	45.309	11.3237	0.000711577
209651_at	TGFB1I1	7041	transforming growth factor beta 1 induced transcript 1	465.343	43.0462	10.8103	0.0054942
212488_at	COL5A1	1289	collagen, type V, alpha 1	507.53	47.493	10.6864	0.00179752
203325_s_at	COL5A1	1289	collagen, type V, alpha 1	440.108	44.1152	9.97632	0.00428717
202242_at	TSPAN7	7102	tetraspanin 7	303.463	32.5837	9.31333	0.0046006
202628_s_at	SERPINE1	5054	serpin peptidase inhibitor, clade E (nexin, plasminogen activator inhibitor type 1), member 1	528.55	56.9667	9.27822	0.00692776
210143_at	ANXA10	11199	annexin A10	163.236	18.6144	8.76933	0.0046006
221305_s_at	UGT1A8 /// UGT1A9	54576 /// 54600	UDP glucuronosyltransferase 1 family, polypeptide A8 /// UDP glucuronosyltransferase 1 family, polypeptide A9	261.058	31.4317	8.30558	0.0088451
213139_at	SNAI2	6591	snail homolog 2 (Drosophila)	111.039	14.1405	7.8525	0.005621
210762_s_at	DLC1	10395	deleted in liver cancer 1	246.649	31.8222	7.75087	0.00634272
202627_s_at	SERPINE1	5054	serpin peptidase inhibitor, clade E (nexin, plasminogen activator inhibitor type 1), member 1	831.101	113.408	7.32843	0.00124591
201328_at	ETS2	2114	v-ets erythroblastosis virus E26 oncogene homolog 2 (avian)	376.001	51.8805	7.24746	0.00546265
215125_s_at	UGT1A10 /// UGT1A8 /// UGT1A7 /// UGT1A6 /// UGT1A5 /// UGT1A9 /// UGT1A4 /// UGT1A1 /// UGT1A3	54575 /// 54576 /// 54577 /// 54578 /// 54579 /// 54600 /// 54657 /// 54658 /// 54659	UDP glucuronosyltransferase 1 family, polypeptide A10 /// UDP glucuronosyltransferase 1 family, polypeptide A8 /// UDP glucuronosyltransferase 1 family, polypeptide A7 /// UDP glucuronosyltransferase 1 family, polypeptide A6 /// UDP glucuronosyltransferase 1 family, polypeptide A5 /// UDP glucuronosyltransferase 1 family, polypeptide A9 /// UDP glucuronosyltransferase 1 family, polypeptide A4 ///…	435.799	60.5636	7.19572	0.00454937
204627_s_at	ITGB3	3690	integrin, beta 3 (platelet glycoprotein IIIa, antigen CD61)	126.842	17.7364	7.15149	0.00279158
202800_at	SLC1A3	6507	solute carrier family 1 (glial high affinity glutamate transporter), member 3	292.593	41.6481	7.02537	0.00707989
207126_x_at	UGT1A4	54657	UDP glucuronosyltransferase 1 family, polypeptide A4	769.438	114.637	6.71192	0.00476413
221011_s_at	LBH	81606	limb bud and heart development homolog (mouse) /// limb bud and heart development homolog (mouse)	371.86	55.9891	6.64165	0.00263955
212012_at	PXDN	7837	peroxidasin homolog (Drosophila)	195.104	31.1621	6.26094	0.00692776
208596_s_at	UGT1A10 /// UGT1A8 /// UGT1A7 /// UGT1A6 /// UGT1A5 /// UGT1A9 /// UGT1A4 /// UGT1A1 /// UGT1A3	54575 /// 54576 /// 54577 /// 54578 /// 54579 /// 54600 /// 54657 /// 54658 /// 54659	UDP glucuronosyltransferase 1 family, polypeptide A10 /// UDP glucuronosyltransferase 1 family, polypeptide A8 /// UDP glucuronosyltransferase 1 family, polypeptide A7 /// UDP glucuronosyltransferase 1 family, polypeptide A6 /// UDP glucuronosyltransferase 1 family, polypeptide A5 /// UDP glucuronosyltransferase 1 family, polypeptide A9 /// UDP glucuronosyltransferase 1 family, polypeptide A4 ///…	637.006	103.386	6.16143	0.00514503
201289_at	CYR61	3491	cysteine-rich, angiogenic inducer, 61	305.73	49.8305	6.1354	0.00480854
221541_at	CRISPLD2	83716	cysteine-rich secretory protein LCCL domain containing 2	153.084	25.6744	5.96253	0.00108741
206094_x_at	UGT1A6	54578	UDP glucuronosyltransferase 1 family, polypeptide A6	554.672	93.4991	5.93238	0.00411497
218980_at	FHOD3	80206	formin homology 2 domain containing 3	118.865	20.0616	5.925	0.00529302
204532_x_at	UGT1A4	54657	UDP glucuronosyltransferase 1 family, polypeptide A4	737.073	127.586	5.77708	0.0054942
219093_at	FLJ20701	55022	hypothetical protein FLJ20701 /// hypothetical protein FLJ20701	88.5698	16.3347	5.4222	0.00904794
212190_at	SERPINE2	5270	serpin peptidase inhibitor, clade E (nexin, plasminogen activator inhibitor type 1), member 2	327.573	63.2337	5.18036	0.00108741
212473_s_at	MICAL2	9645	microtubule associated monoxygenase, calponin and LIM domain containing 2	561.884	115.747	4.8544	0.00634272
211964_at	COL4A2	1284	collagen, type IV, alpha 2	627.239	135.474	4.62994	0.00519543
217738_at	PBEF1	10135	pre-B-cell colony enhancing factor 1	250.305	55.5096	4.50922	0.00540283
214247_s_at	DKK3	27122	dickkopf homolog 3 (Xenopus laevis)	172.96	39.7157	4.35495	0.000862814
212472_at	MICAL2	9645	microtubule associated monoxygenase, calponin and LIM domain containing 2	276.469	64.1986	4.30646	0.00942776
202037_s_at	SFRP1	6422	secreted frizzled-related protein 1	178.318	41.9195	4.25381	0.00592036
213746_s_at	FLNA	2316	filamin A, alpha (actin binding protein 280)	660.364	156.989	4.20644	0.00532563
201069_at	MMP2	4313	matrix metallopeptidase 2 (gelatinase A, 72kDa gelatinase, 72kDa type IV collagenase)	143.082	34.6253	4.1323	0.00101834
202998_s_at	LOXL2	4017	lysyl oxidase-like 2	791.066	199.3	3.96922	0.00410696
210512_s_at	VEGFA	7422	vascular endothelial growth factor A	439.537	114.283	3.84603	0.005621
205119_s_at	FPR1	2357	formyl peptide receptor 1 /// formyl peptide receptor 1	130.987	34.1066	3.84052	0.0045039
200897_s_at	PALLD	23022	palladin, cytoskeletal associated protein	857.851	230.671	3.71893	0.00612603
214752_x_at	FLNA	2316	filamin A, alpha (actin binding protein 280)	800.828	218.97	3.65725	0.00301616
212013_at	PXDN	7837	peroxidasin homolog (Drosophila)	113.716	32.0596	3.54701	0.00967013
203370_s_at	PDLIM7	9260	PDZ and LIM domain 7 (enigma)	134.6	38.718	3.47641	0.0049955
210105_s_at	FYN	2534	FYN oncogene related to SRC, FGR, YES	104.112	30.3813	3.42685	0.00821361
211527_x_at	VEGFA	7422	vascular endothelial growth factor A	129.168	37.9106	3.40718	0.00968826
200907_s_at	PALLD	23022	palladin, cytoskeletal associated protein	390.076	115.75	3.36998	0.00824847
206245_s_at	IVNS1ABP	10625	influenza virus NS1A binding protein	171.856	51.3449	3.34708	0.00809958
200859_x_at	FLNA	2316	filamin A, alpha (actin binding protein 280)	1288.25	387.787	3.32207	0.00454937
209822_s_at	VLDLR	7436	very low density lipoprotein receptor	130.707	40.0673	3.26218	0.0057065
209040_s_at	PSMB8	5696	proteasome (prosome, macropain) subunit, beta type, 8 (large multifunctional peptidase 7)	156.315	49.1331	3.18145	0.00478764
203440_at	CDH2	1000	cadherin 2, type 1, N-cadherin (neuronal)	275.483	87.7795	3.13835	0.0084633
213069_at	HEG1	57493	HEG homolog 1 (zebrafish)	103.673	33.2944	3.11382	0.0081177
206307_s_at	FOXD1	2297	forkhead box D1	183.568	59.9288	3.06311	0.00692776
203919_at	TCEA2	6919	transcription elongation factor A (SII), 2	243.062	80.3111	3.02651	0.00702946
205462_s_at	HPCAL1	3241	hippocalcin-like 1	304.227	100.717	3.02063	0.0057065
222379_at	---	---	Transcribed locus	64.3656	21.9016	2.93885	0.0072566
205567_at	CHST1	8534	carbohydrate (keratan sulfate Gal-6) sulfotransferase 1	75.093	26.0401	2.88375	0.00279158
205100_at	GFPT2	9945	glutamine-fructose-6-phosphate transaminase 2	190.378	66.2095	2.87539	0.00903884
205807_s_at	TUFT1	7286	tuftelin 1	108.656	38.005	2.85899	0.00726868
219959_at	PTHLH /// MOCOS	55034 /// 5744	parathyroid hormone-like hormone /// molybdenum cofactor sulfurase	179.792	63.8587	2.81546	0.00792012
212185_x_at	MT2A	4502	metallothionein 2A	2530.7	913.289	2.77097	0.00916776
202729_s_at	LTBP1	4052	latent transforming growth factor beta binding protein 1	166.844	60.4696	2.75914	0.00972844
201185_at	HTRA1	5654	HtrA serine peptidase 1	422.387	153.768	2.74692	0.00440338
212171_x_at	VEGFA	7422	vascular endothelial growth factor A	324.51	123.097	2.63621	0.00895789
204268_at	S100A2	6273	S100 calcium binding protein A2	103.07	39.4039	2.61574	0.00895476
204589_at	NUAK1	9891	NUAK family, SNF1-like kinase, 1	147.306	56.4117	2.61127	0.0046006
212912_at	RPS6KA2	6196	ribosomal protein S6 kinase, 90kDa, polypeptide 2	40.0755	15.4464	2.59448	0.00480854
206461_x_at	MT1H	4496	metallothionein 1H	1061.85	419.425	2.53169	0.00480854
212242_at	TUBA1	7277	tubulin, alpha 1	591.48	233.824	2.52959	0.0054942
212909_at	LYPD1	116372	LY6/PLAUR domain containing 1	82.6266	32.7561	2.52248	0.00687192
205081_at	CRIP1 /// GALK2	1396 /// 2585	cysteine-rich protein 1 (intestinal) /// galactokinase 2	827.373	329.054	2.5144	0.00824847
206117_at	TPM1	7168	tropomyosin 1 (alpha)	103.341	41.2347	2.50616	0.00480854
209457_at	DUSP5	1847	dual specificity phosphatase 5	238.699	96.0374	2.48548	0.00895789
212097_at	CAV1	857	caveolin 1, caveolae protein, 22kDa	759.084	306.1	2.47986	0.00997582
204803_s_at	RRAD	6236	Ras-related associated with diabetes	76.6683	31.5769	2.42799	0.00842281
201058_s_at	MYL9	10398	myosin, light chain 9, regulatory	52.5334	21.9473	2.39362	0.00263955
211456_x_at	LOC645745	645745	metallothionein 1H-like protein	1185.51	499.749	2.37221	0.00334046
222258_s_at	SH3BP4	23677	SH3-domain binding protein 4	295.748	124.701	2.37165	0.00702946
213524_s_at	G0S2	50486	G0/G1switch 2	75.7604	32.3829	2.33952	0.000707156
214500_at	H2AFY	9555	H2A histone family, member Y	98.4302	42.1052	2.33772	0.00895789
211962_s_at	ZFP36L1	677	zinc finger protein 36, C3H type-like 1	224.16	96.1336	2.33175	0.00692776
204610_s_at	CCDC85B	11007	coiled-coil domain containing 85B	273.24	117.558	2.32429	0.00624901
201508_at	IGFBP4	3487	insulin-like growth factor binding protein 4	3227.78	1391.51	2.31963	0.00491411
217312_s_at	COL7A1	1294	collagen, type VII, alpha 1 (epidermolysis bullosa, dystrophic, dominant and recessive)	120.462	52.1414	2.31029	0.0081177
201389_at	ITGA5	3678	integrin, alpha 5 (fibronectin receptor, alpha polypeptide)	246.93	108.035	2.28565	0.00982034
210869_s_at	MCAM	4162	melanoma cell adhesion molecule	36.9444	16.2766	2.26978	0.00692776
213338_at	TMEM158	25907	transmembrane protein 158	99.0993	43.7409	2.2656	0.00901116
203066_at	GALNAC4S-6ST	51363	B cell RAG associated protein	213.753	94.7935	2.25494	0.00156374
200931_s_at	VCL	7414	vinculin	495.452	221.343	2.23839	0.00578448
208581_x_at	MT1X	4501	metallothionein 1X	1467.87	672.291	2.18339	0.00446178
201848_s_at	BNIP3	664	BCL2/adenovirus E1B 19kDa interacting protein 3	570.164	261.627	2.1793	0.000707156
208637_x_at	ACTN1	87	actinin, alpha 1	949.973	441.41	2.15213	0.00997582
201105_at	LGALS1	3956	lectin, galactoside-binding, soluble, 1 (galectin 1)	3795.28	1768.92	2.14553	0.00824847
203964_at	NMI	9111	N-myc (and STAT) interactor	68.9357	32.168	2.14299	0.00824847
203726_s_at	LAMA3	3909	laminin, alpha 3	74.3925	35.1444	2.11677	0.00692776
220227_at	CDH4	1002	cadherin 4, type 1, R-cadherin (retinal)	42.2298	20.2584	2.08456	0.00968826
203585_at	ZNF185	7739	zinc finger protein 185 (LIM domain)	117.357	56.5478	2.07537	0.00707989
201564_s_at	FSCN1	6624	fascin homolog 1, actin-bundling protein (Strongylocentrotus purpuratus)	159.841	77.1929	2.07068	0.00532563
204686_at	IRS1	3667	insulin receptor substrate 1	191.957	93.0104	2.06382	0.00830596
210605_s_at	MFGE8	4240	milk fat globule-EGF factor 8 protein	103.683	51.113	2.0285	0.00968826
202997_s_at	LOXL2	4017	lysyl oxidase-like 2	85.2365	42.105	2.02438	0.0081177
205463_s_at	PDGFA	5154	platelet-derived growth factor alpha polypeptide	72.3857	35.7975	2.02209	0.00824847
201920_at	SLC20A1	6574	solute carrier family 20 (phosphate transporter), member 1	456.075	226.254	2.01577	0.00765482
215706_x_at	ZYX	7791	zyxin	222.011	110.931	2.00134	0.00546265
214390_s_at	BCAT1	586	branched chain aminotransferase 1, cytosolic	58.7024	29.81	1.96922	0.00702207
204745_x_at	MT1G	4495	metallothionein 1G	840.728	445.145	1.88866	0.00869816
37408_at	MRC2	9902	mannose receptor, C type 2	290.593	154.605	1.87958	0.00820189
209682_at	CBLB	868	Cas-Br-M (murine) ecotropic retroviral transforming sequence b	60.8091	32.7385	1.85742	0.0045039
219170_at	FSD1 /// LOC731565	731565 /// 79187	fibronectin type III and SPRY domain containing 1 /// similar to fibronectin type III and SPRY domain containing 1	62.9234	34.2325	1.83812	0.00952132
221676_s_at	CORO1C	23603	coronin, actin binding protein, 1C	726.545	395.409	1.83745	0.00454937
201426_s_at	VIM	7431	vimentin	3675.28	2012.78	1.82597	0.00809958
202143_s_at	COPS8	10920	COP9 constitutive photomorphogenic homolog subunit 8 (Arabidopsis)	322.64	177.098	1.82182	0.00814037
202555_s_at	MYLK	4638	myosin, light chain kinase /// myosin, light chain kinase	126.54	70.5163	1.79447	0.00895789
203725_at	GADD45A	1647	growth arrest and DNA-damage-inducible, alpha	163.745	91.5508	1.78857	0.00821361
210999_s_at	GRB10	2887	growth factor receptor-bound protein 10	129.21	73.1112	1.76731	0.00910184
201398_s_at	TRAM1	23471	translocation associated membrane protein 1	759.754	432.51	1.75662	0.0096205
202756_s_at	GPC1	2817	glypican 1	238.582	136.15	1.75235	0.00868907
205582_s_at	GGTLA1	2687	gamma-glutamyltransferase-like activity 1	82.4307	47.2651	1.74401	0.00930651
208950_s_at	ALDH7A1	501	aldehyde dehydrogenase 7 family, member A1	310.917	181.512	1.71292	0.00532563
212345_s_at	CREB3L2	64764	cAMP responsive element binding protein 3-like 2	176.889	103.826	1.70371	0.00438056
201314_at	STK25	10494	serine/threonine kinase 25 (STE20 homolog, yeast)	101.972	59.9068	1.70217	0.00492608
212973_at	RPIA	22934	ribose 5-phosphate isomerase A (ribose 5-phosphate epimerase)	95.8146	56.6753	1.69059	0.00838553
218997_at	POLR1E	64425	polymerase (RNA) I polypeptide E, 53kDa	158.346	97.694	1.62084	0.00693626
206377_at	FOXF2	2295	forkhead box F2	68.3539	42.3335	1.61465	0.00868907
209012_at	TRIO	7204	triple functional domain (PTPRF interacting)	58.8732	37.7838	1.55816	0.00707989
212818_s_at	ASB1	51665	ankyrin repeat and SOCS box-containing 1	106.508	69.5223	1.53199	0.00746724
200701_at	NPC2	10577	Niemann-Pick disease, type C2	511.952	339.882	1.50627	0.000908745
206291_at	NTS	4922	neurotensin	17.261	1756.86	-101.782	0.000908745
211600_at	MT-ND5	4540	mitochondrially encoded NADH dehydrogenase 5	13.1649	970.117	-73.6895	0.000711577
202831_at	GPX2	2877	glutathione peroxidase 2 (gastrointestinal)	34.6186	2199.92	-63.5473	0.000707156
219612_s_at	FGG	2266	fibrinogen gamma chain	12.6149	789.481	-62.5831	0.000707156
216238_s_at	FGB	2244	fibrinogen beta chain	13.4062	657.588	-49.0511	0.000707156
209937_at	TM4SF4	7104	transmembrane 4 L six family member 4	20.472	838.625	-40.9645	0.000707156
203757_s_at	CEACAM6	4680	carcinoembryonic antigen-related cell adhesion molecule 6 (non-specific cross reacting antigen)	18.618	683.76	-36.7258	0.00179752
205650_s_at	FGA	2243	fibrinogen alpha chain	29.0184	766.444	-26.4123	0.00108741
211657_at	CEACAM6	4680	carcinoembryonic antigen-related cell adhesion molecule 6 (non-specific cross reacting antigen) /// carcinoembryonic antigen-related cell adhesion molecule 6 (non-specific cross reacting antigen)	21.2826	501.848	-23.5802	0.000908745
206549_at	INSL4	3641	insulin-like 4 (placenta)	34.4396	697.896	-20.2643	0.00707989
204988_at	FGB	2244	fibrinogen beta chain	22.0341	423.246	-19.2087	0.00600779
204588_s_at	SLC7A7	9056	solute carrier family 7 (cationic amino acid transporter, y+ system), member 7	55.4755	805.383	-14.5178	0.00179752
39248_at	AQP3	360	aquaporin 3 (Gill blood group)	17.1936	249.557	-14.5145	0.00446178
210145_at	PLA2G4A	5321	phospholipase A2, group IVA (cytosolic, calcium-dependent)	14.5873	211.098	-14.4714	0.00503909
220639_at	TM4SF20	79853	transmembrane 4 L six family member 20	8.70834	109.396	-12.5622	0.00702946
205674_x_at	FXYD2	486	FXYD domain containing ion transport regulator 2	35.6192	392.002	-11.0054	0.00287514
205221_at	HGD	3081	homogentisate 1,2-dioxygenase (homogentisate oxidase)	38.3774	404.974	-10.5524	0.000711577
203021_at	SLPI	6590	secretory leukocyte peptidase inhibitor	36.4941	383.566	-10.5103	0.00480854
201131_s_at	CDH1	999	cadherin 1, type 1, E-cadherin (epithelial)	28.7113	284.659	-9.91456	0.00503158
207434_s_at	FXYD2 /// MB	4151 /// 486	FXYD domain containing ion transport regulator 2 /// myoglobin	18.6893	183.991	-9.84474	0.00634272
212096_s_at	MTUS1	57509	mitochondrial tumor suppressor 1	59.3984	550.526	-9.26838	0.00895789
210827_s_at	ELF3	1999	E74-like factor 3 (ets domain transcription factor, epithelial-specific )	36.1528	319.997	-8.85124	0.00518029
200606_at	DSP	1832	desmoplakin	23.9092	209.126	-8.74665	0.00159182
201650_at	KRT19	3880	keratin 19	16.328	142.54	-8.72978	0.00707989
221805_at	NEFL	4747	neurofilament, light polypeptide 68kDa	12.5121	107.219	-8.56926	0.00476413
214612_x_at	MAGEA6	4105	melanoma antigen family A, 6	17.8838	150.978	-8.4422	0.00454937
204748_at	PTGS2	5743	prostaglandin-endoperoxide synthase 2 (prostaglandin G/H synthase and cyclooxygenase)	19.548	159.755	-8.17248	0.00692776
217767_at	LOC653879	653879	similar to Complement C3 precursor	60.719	487.151	-8.02305	0.00179752
209942_x_at	MAGEA3	4102	melanoma antigen family A, 3	27.3008	216.853	-7.94307	0.00920131
205311_at	DDC	1644	dopa decarboxylase (aromatic L-amino acid decarboxylase)	18.8967	140.9	-7.45631	0.00480854
202546_at	VAMP8	8673	vesicle-associated membrane protein 8 (endobrevin)	23.779	157.559	-6.62598	0.00503909
205216_s_at	APOH	350	apolipoprotein H (beta-2-glycoprotein I)	42.2575	279.041	-6.60334	0.00438056
212093_s_at	MTUS1	57509	mitochondrial tumor suppressor 1	39.3052	238.223	-6.06084	0.00476413
201034_at	ADD3	120	adducin 3 (gamma)	14.4683	86.3224	-5.9663	0.00824847
209173_at	AGR2	10551	anterior gradient 2 homolog (Xenopus laevis)	387.535	2274.33	-5.86871	0.00592036
210064_s_at	UPK1B	7348	uroplakin 1B	24.2533	141.456	-5.83244	0.0081177
214308_s_at	HGD	3081	homogentisate 1,2-dioxygenase (homogentisate oxidase)	34.0325	197.687	-5.80878	0.00179752
201909_at	RPS4Y1	6192	ribosomal protein S4, Y-linked 1	158.71	913.231	-5.75408	0.00711668
202454_s_at	ERBB3	2065	v-erb-b2 erythroblastic leukemia viral oncogene homolog 3 (avian)	16.1965	92.1506	-5.68955	0.00491411
208323_s_at	ANXA13	312	annexin A13	24.5184	134.98	-5.50527	0.00707989
201596_x_at	KRT18	3875	keratin 18	1764.19	9449.75	-5.35643	0.00263955
211458_s_at	GABARAPL1 /// GABARAPL3	23710 /// 23766	GABA(A) receptor-associated protein like 1 /// GABA(A) receptors associated protein like 3	15.3661	80.6556	-5.24892	0.00476413
204602_at	DKK1	22943	dickkopf homolog 1 (Xenopus laevis)	234.402	1225.06	-5.22632	0.00480854
205364_at	ACOX2	8309	acyl-Coenzyme A oxidase 2, branched chain	32.9814	168.499	-5.10891	0.00476413
202833_s_at	SERPINA1	5265	serpin peptidase inhibitor, clade A (alpha-1 antiproteinase, antitrypsin), member 1	12.1789	59.7043	-4.90229	0.00156374
203932_at	HLA-DMB	3109	major histocompatibility complex, class II, DM beta /// major histocompatibility complex, class II, DM beta	34.2576	167.675	-4.89455	0.00478764
209008_x_at	KRT8	3856	keratin 8 /// keratin 8	654.622	3204.07	-4.89454	0.0045062
205670_at	GAL3ST1	9514	galactose-3-O-sulfotransferase 1	40.5349	195.032	-4.81145	0.00692776
205302_at	IGFBP1	3484	insulin-like growth factor binding protein 1	26.7718	127.882	-4.77675	0.0096565
211203_s_at	CNTN1	1272	contactin 1	33.6805	156.826	-4.65628	0.000908745
209691_s_at	DOK4	55715	docking protein 4	23.0982	105.649	-4.57392	0.00955236
204714_s_at	F5	2153	coagulation factor V (proaccelerin, labile factor)	21.3265	96.4591	-4.52296	0.00170289
205009_at	TFF1	7031	trefoil factor 1 (breast cancer, estrogen-inducible sequence expressed in)	24.4097	109.354	-4.47995	0.00425757
201753_s_at	ADD3	120	adducin 3 (gamma)	19.9809	87.8956	-4.39899	0.00263955
204351_at	S100P	6286	S100 calcium binding protein P	413.872	1811.44	-4.37682	0.0054942
210065_s_at	UPK1B	7348	uroplakin 1B	19.0546	82.6579	-4.33796	0.00711424
204836_at	GLDC	2731	glycine dehydrogenase (decarboxylating)	34.7963	147.322	-4.23383	0.00692776
221648_s_at	---	---	---	15.9633	67.2699	-4.21403	0.00707989
212531_at	LCN2	3934	lipocalin 2 (oncogene 24p3)	29.5149	121.068	-4.10192	0.00824847
204846_at	CP	1356	ceruloplasmin (ferroxidase)	26.6536	108.39	-4.06662	0.00560086
205141_at	ANG /// RNASE4	283 /// 6038	angiogenin, ribonuclease, RNase A family, 5 /// ribonuclease, RNase A family, 4	50.7303	201.9	-3.97987	0.000711577
201348_at	GPX3	2878	glutathione peroxidase 3 (plasma)	33.1331	130.806	-3.94789	0.00705213
203400_s_at	TF	7018	transferrin	20.637	81.0377	-3.92683	0.00993189
201739_at	SGK	6446	serum/glucocorticoid regulated kinase	46.8191	179.445	-3.83273	0.0049955
210580_x_at	SULT1A3 /// SULT1A4	445329 /// 6818	sulfotransferase family, cytosolic, 1A, phenol-preferring, member 3 /// sulfotransferase family, cytosolic, 1A, phenol-preferring, member 4	122.046	441.779	-3.61978	0.00680452
201015_s_at	JUP	3728	junction plakoglobin	66.6002	239.467	-3.59559	0.00693626
201884_at	CEACAM5	1048	carcinoembryonic antigen-related cell adhesion molecule 5	32.4829	116.68	-3.59204	0.00707989
203636_at	MID1	4281	midline 1 (Opitz/BBB syndrome)	126.512	452.543	-3.57708	0.00997582
205649_s_at	FGA	2243	fibrinogen alpha chain	12.7112	45.3072	-3.56436	0.00480854
203453_at	SCNN1A	6337	sodium channel, nonvoltage-gated 1 alpha	43.114	152.658	-3.54081	0.00841306
205882_x_at	ADD3	120	adducin 3 (gamma)	26.3745	93.2121	-3.53418	0.00648439
204698_at	ISG20	3669	interferon stimulated exonuclease gene 20kDa	49.3434	174.188	-3.53011	0.005621
203637_s_at	MID1	4281	midline 1 (Opitz/BBB syndrome)	101.522	356.242	-3.50902	0.00958797
203139_at	DAPK1	1612	death-associated protein kinase 1	62.4383	217.056	-3.47632	0.00179752
203108_at	GPRC5A	9052	G protein-coupled receptor, family C, group 5, member A	159.458	543.482	-3.40831	0.00480854
201301_s_at	ANXA4	307	annexin A4	760.154	2567.1	-3.37708	0.00476413
209735_at	ABCG2	9429	ATP-binding cassette, sub-family G (WHITE), member 2	54.1964	182.284	-3.3634	0.00752424
209607_x_at	SULT1A3 /// SULT1A4	445329 /// 6818	sulfotransferase family, cytosolic, 1A, phenol-preferring, member 3 /// sulfotransferase family, cytosolic, 1A, phenol-preferring, member 4	82.6527	273.376	-3.30753	0.00612603
211518_s_at	BMP4	652	bone morphogenetic protein 4	43.6761	144.331	-3.30457	0.00334046
219398_at	CIDEC	63924	cell death-inducing DFFA-like effector c	64.7199	212.186	-3.27852	0.0075139
209278_s_at	TFPI2	7980	tissue factor pathway inhibitor 2	95.3088	304.555	-3.19546	0.0054942
203474_at	IQGAP2	10788	IQ motif containing GTPase activating protein 2	14.2833	45.2681	-3.16931	0.00702207
206242_at	TM4SF5	9032	transmembrane 4 L six family member 5	42.498	133.1	-3.1319	0.00824847
203917_at	CXADR	1525	coxsackie virus and adenovirus receptor	25.7228	80.5376	-3.13098	0.0045039
205190_at	PLS1	5357	plastin 1 (I isoform)	35.2692	109.574	-3.1068	0.00821361
206837_at	CART1	8092	cartilage paired-class homeoprotein 1	55.919	170.818	-3.05473	0.00124591
206743_s_at	ASGR1	432	asialoglycoprotein receptor 1	17.9156	53.7417	-2.99972	0.00916776
206224_at	CST1	1469	cystatin SN	26.1691	77.8361	-2.97435	0.00824847
210735_s_at	CA12	771	carbonic anhydrase XII	359.645	1065.57	-2.96284	0.00707989
219045_at	RHOF	54509	ras homolog gene family, member F (in filopodia)	93.0365	272.024	-2.92385	0.00621785
33304_at	ISG20	3669	interferon stimulated exonuclease gene 20kDa	57.5242	167.198	-2.90658	0.00774747
201510_at	ELF3	1999	E74-like factor 3 (ets domain transcription factor, epithelial-specific )	31.4459	90.5413	-2.87928	0.0046006
218309_at	CAMK2N1	55450	calcium/calmodulin-dependent protein kinase II inhibitor 1	185.788	534.523	-2.87705	0.00817222
201012_at	ANXA1	301	annexin A1	662.067	1860.81	-2.81061	0.00830596
208791_at	CLU	1191	clusterin	185.107	517.596	-2.79619	0.00765482
209185_s_at	IRS2	8660	insulin receptor substrate 2	214.117	587.889	-2.74564	0.00692776
204679_at	KCNK1	3775	potassium channel, subfamily K, member 1	30.9966	84.5806	-2.72871	0.00797727
202289_s_at	TACC2	10579	transforming, acidic coiled-coil containing protein 2	96.7368	263.402	-2.72287	0.00824847
201242_s_at	ATP1B1	481	ATPase, Na+/K+ transporting, beta 1 polypeptide	316.462	860.884	-2.72034	0.00690612
203963_at	CA12	771	carbonic anhydrase XII	838.107	2260.42	-2.69706	0.00590142
209276_s_at	GLRX	2745	glutaredoxin (thioltransferase)	110.51	292.007	-2.64236	0.00169362
209184_s_at	IRS2	8660	insulin receptor substrate 2	80.3525	207.648	-2.58421	0.00503909
209236_at	SLC23A2	9962	solute carrier family 23 (nucleobase transporters), member 2	82.8298	210.273	-2.53862	0.00491411
214307_at	HGD	3081	homogentisate 1,2-dioxygenase (homogentisate oxidase)	23.0869	57.9808	-2.51142	0.00707989
207414_s_at	PCSK6	5046	proprotein convertase subtilisin/kexin type 6	24.0756	59.7323	-2.48103	0.000707156
208579_x_at	HIST1H2BK	85236	histone cluster 1, H2bk	86.3141	208.986	-2.42123	0.0084824
204579_at	FGFR4	2264	fibroblast growth factor receptor 4	48.4777	116.571	-2.40464	0.00797727
209277_at	TFPI2	7980	tissue factor pathway inhibitor 2	20.2778	48.3661	-2.38517	0.00868907
203388_at	ARRB2	409	arrestin, beta 2	52.296	124.293	-2.37672	0.0081177
208190_s_at	LSR	51599	lipolysis stimulated lipoprotein receptor	19.6417	45.3588	-2.30931	0.00692776
209806_at	HIST1H2BK	85236	histone cluster 1, H2bk	205.793	463.548	-2.2525	0.00646988
208450_at	LGALS2	3957	lectin, galactoside-binding, soluble, 2 (galectin 2) /// lectin, galactoside-binding, soluble, 2 (galectin 2)	24.7827	55.5752	-2.2425	0.00702946
212812_at	SERINC5	256987	Serine incorporator 5	62.3168	138.99	-2.23038	0.00692776
215933_s_at	HHEX	3087	homeobox, hematopoietically expressed	41.6867	92.7623	-2.22523	0.00765839
212143_s_at	IGFBP3	3486	insulin-like growth factor binding protein 3	352.588	781.176	-2.21555	0.00543506
219508_at	GCNT3	9245	glucosaminyl (N-acetyl) transferase 3, mucin type	148.221	327.7	-2.21089	0.00692776
200670_at	XBP1	7494	X-box binding protein 1	70.3058	155.355	-2.2097	0.00692776
210095_s_at	IGFBP3	3486	insulin-like growth factor binding protein 3	1086.77	2395.92	-2.20463	0.0081177
204513_s_at	ELMO1	9844	engulfment and cell motility 1	19.7859	43.273	-2.18706	0.00480854
214665_s_at	CHP	11261	calcium binding protein P22	295.949	646.849	-2.18568	0.00478764
209774_x_at	CXCL2	2920	chemokine (C-X-C motif) ligand 2	42.4567	92.0455	-2.16799	0.0081177
210335_at	PAMCI	9182	peptidylglycine alpha-amidating monooxygenase COOH-terminal interactor	17.4729	37.7184	-2.15868	0.00692776
203747_at	AQP3	360	aquaporin 3 (Gill blood group)	33.6652	72.195	-2.1445	0.00764036
222088_s_at	SLC2A3	6515	solute carrier family 2 (facilitated glucose transporter), member 3	62.9939	134.858	-2.14082	0.00800767
221861_at	---	---	MRNA; cDNA DKFZp762M127 (from clone DKFZp762M127)	59.4709	125.587	-2.11174	0.00967013
204034_at	ETHE1	23474	ethylmalonic encephalopathy 1	186.516	393.764	-2.11115	0.00707989
205894_at	ARSE	415	arylsulfatase E (chondrodysplasia punctata 1)	117.266	243.952	-2.08034	0.00634272
202039_at	TIAF1 /// MYO18A	399687 /// 9220	TGFB1-induced anti-apoptotic factor 1 /// myosin XVIIIA	69.0159	140.202	-2.03144	0.00597204
206539_s_at	CYP4F12	66002	cytochrome P450, family 4, subfamily F, polypeptide 12	47.188	95.1607	-2.01663	0.00509462
213050_at	COBL	23242	cordon-bleu homolog (mouse)	30.6935	61.7385	-2.01145	0.00707989
220951_s_at	ACF	29974	apobec-1 complementation factor	26.7559	53.2686	-1.99091	0.00707989
214439_x_at	BIN1	274	bridging integrator 1	95.4277	182.364	-1.91102	0.00705213
204168_at	MGST2	4258	microsomal glutathione S-transferase 2	93.8488	177.205	-1.8882	0.00428717
206118_at	STAT4	6775	signal transducer and activator of transcription 4	37.4389	70.3435	-1.87889	0.00514503
202889_x_at	MAP7	9053	microtubule-associated protein 7	38.7302	69.8746	-1.80414	0.00962119
200872_at	S100A10	6281	S100 calcium binding protein A10	2454.68	4246.27	-1.72987	0.00454937
204385_at	KYNU	8942	kynureninase (L-kynurenine hydrolase)	337.114	583.014	-1.72942	0.00520868
204355_at	DHX30	22907	DEAH (Asp-Glu-Ala-His) box polypeptide 30	78.6466	130.887	-1.66424	0.00692776
200644_at	MARCKSL1	65108	MARCKS-like 1	281.367	459.936	-1.63465	0.00780238
211653_x_at	AKR1C2	1646	aldo-keto reductase family 1, member C2 (dihydrodiol dehydrogenase 2; bile acid binding protein; 3-alpha hydroxysteroid dehydrogenase, type III) /// aldo-keto reductase family 1, member C2 (dihydrodiol dehydrogenase 2; bile acid binding protein; 3-alpha hydroxysteroid dehydrogenase, type III)	3707.9	5976.92	-1.61194	0.00514503
209699_x_at	AKR1C2	1646	aldo-keto reductase family 1, member C2 (dihydrodiol dehydrogenase 2; bile acid binding protein; 3-alpha hydroxysteroid dehydrogenase, type III)	4458.2	7021.32	-1.57492	0.0045039
201621_at	NBL1	4681	neuroblastoma, suppression of tumorigenicity 1	41.56	65.1737	-1.56818	0.00794639
204151_x_at	AKR1C1	1645	aldo-keto reductase family 1, member C1 (dihydrodiol dehydrogenase 1; 20-alpha (3-alpha)-hydroxysteroid dehydrogenase)	4792.04	7514.68	-1.56816	0.00693626
214355_x_at	LOC643854	643854	similar to CTAGE family, member 5	39.6215	60.9428	-1.53812	0.00707989
210501_x_at	EIF3S12	27335	eukaryotic translation initiation factor 3, subunit 12	1672.33	2512.25	-1.50225	0.00800767
276 total transcipts differentially expressed: 131 transcripts up-regulated and 145 transcripts down-regulated
