# Supplementary material for: mtDNA depletion confers specific gene expression profiles in human cells grown in culture and in xenograft
Source: BMC Genomics. 2008 Nov 3;9:521. doi: 10.1186/1471-2164-9-521 (PMC2612029; doi:10.1186/1471-2164-9-521)
Supplement: Additional file 6 — Analysis of HIF-1 responsive genes in A549 ρ0 and A549 cells. Gene expression profiles of HIF-1 responsive genes in A549 ρ0 and A549 cells are provided. [file 1471-2164-9-521-S6.xls]

## Sheet: Additional_File_6
Additional File 6. Analysis of HIF-1 responsive genes in A549 r0 and A549 cells.
Probe Set ID	Gene Symbol	Entrez Gene	Gene Title	Geometric Mean r0 Vitro	Geometric Mean r0 Vivo	Geometric Mean A549 Vitro	Geometric Mean A549 Vivo	r0 Vitro / A549 Vitro	B-H corrected P	Significant?	r0 Vivo / A549 Vivo	B-H corrected P	Significant?
210512_s_at	VEGFA	7422	vascular endothelial growth factor A	439.537	194.569	114.283	174.586	3.84603	0.005621	UP	1.11446	0.311678	No
211527_x_at	VEGFA	7422	vascular endothelial growth factor A	129.168	39.2398	37.9106	38.2204	3.40718	0.00968826	UP	1.02667	0.853092	No
212171_x_at	VEGFA	7422	vascular endothelial growth factor A	324.51	133.024	123.097	121.977	2.63621	0.00895789	UP	1.09056	0.427022	No
201848_s_at	BNIP3	664	BCL2/adenovirus E1B 19kDa interacting protein 3	570.164	85.3166	261.627	113.371	2.1793	0.000707156	UP	-1.32883	0.0754786	No
204748_at	PTGS2	5743	prostaglandin-endoperoxide synthase 2 (prostaglandin G/H synthase and cyclooxygenase)	19.548	169.7	159.755	255.294	-8.17248	0.00692776	DOWN	-1.50438	0.0617917	No
205302_at	IGFBP1	3484	insulin-like growth factor binding protein 1	26.7718	110.157	127.882	108.492	-4.77675	0.0096565	DOWN	1.01534	0.97784	No
203400_s_at	TF	7018	transferrin	20.637	19.7361	81.0377	44.4505	-3.92683	0.00993189	DOWN	-2.25225	0.00778358	DOWN
212143_s_at	IGFBP3	3486	insulin-like growth factor binding protein 3	352.588	396.738	781.176	431.644	-2.21555	0.00543506	DOWN	-1.08798	0.773748	No
210095_s_at	IGFBP3	3486	insulin-like growth factor binding protein 3	1086.77	1702.79	2395.92	1587.64	-2.20463	0.0081177	DOWN	1.07253	0.715903	No
200697_at	HK1	3098	hexokinase 1	579.177	668.711	343.746	236.399	1.6849	0.0603532	No	2.82874	0.000262415	UP
221530_s_at	BHLHB3	79365	basic helix-loop-helix domain containing, class B, 3	18.9972	121.02	17.5377	43.4225	1.08322	0.752816	No	2.78702	0.00390719	UP
200989_at	HIF1A	3091	hypoxia-inducible factor 1, alpha subunit (basic helix-loop-helix transcription factor)	702.378	1262.76	548.476	487.17	1.2806	0.252316	No	2.59202	0.000155754	UP
209017_s_at	LONP1	9361	lon peptidase 1, mitochondrial	351.46	254.487	249.027	142.801	1.41134	0.142367	No	1.78211	0.000593653	UP
219232_s_at	EGLN3	112399	egl nine homolog 3 (C. elegans)	39.2793	23.1664	52.9503	91.0468	-1.34805	0.0252218	No	-3.93012	0.000583781	DOWN
202912_at	ADM	133	adrenomedullin	390.273	75.0116	281.315	290.559	1.38732	0.0904888	No	-3.87352	0.00134384	DOWN
218507_at	HIG2	29923	hypoxia-inducible protein 2	230.87	54.0004	341.663	147.968	-1.47989	0.0608129	No	-2.74014	0.00105223	DOWN
205199_at	CA9	768	carbonic anhydrase IX	122.415	36.05	202.809	97.7458	-1.65673	0.0125307	No	-2.7114	0.00244543	DOWN
202409_at	IGF2 /// INS-IGF2	3481 /// 723961	insulin-like growth factor 2 (somatomedin A) /// insulin- insulin-like growth factor 2	76.4828	21.8539	27.1003	50.342	2.82221	0.0284944	No	-2.30357	0.00736818	DOWN
207543_s_at	P4HA1	5033	procollagen-proline, 2-oxoglutarate 4-dioxygenase (proline 4-hydroxylase), alpha polypeptide I	220.542	64.709	168.173	142.788	1.3114	0.184933	No	-2.20661	0.000340379	DOWN
214063_s_at	TF	7018	transferrin	30.474	28.6809	90.0707	58.4885	-2.95566	0.0179603	No	-2.03928	0.00851629	DOWN
201250_s_at	SLC2A1	6513	solute carrier family 2 (facilitated glucose transporter), member 1	360.862	112.62	178.071	223.787	2.0265	0.0168404	No	-1.98709	0.00165425	DOWN
221497_x_at	EGLN1	54583	egl nine homolog 1 (C. elegans)	57.1015	26.5029	50.2262	52.0138	1.13689	0.214671	No	-1.96257	0.00483104	DOWN
200650_s_at	LDHA	3939	lactate dehydrogenase A	5477.33	2266.86	5089.04	4207.16	1.0763	0.271176	No	-1.85595	0.000708092	DOWN
200650_s_at	LDHA	3939	lactate dehydrogenase A	5477.33	2266.86	5089.04	4207.16	1.0763	0.271176	No	-1.85595	0.000708092	DOWN
AFFX-HUMGAPDH/M33197_5_at	GAPDH	2597	glyceraldehyde-3-phosphate dehydrogenase	8212.37	2959.01	8474.38	5087.32	-1.0319	0.769849	No	-1.71926	0.00184654	DOWN
201313_at	ENO2	2026	enolase 2 (gamma, neuronal)	176.129	64.8998	80.4962	109.772	2.18804	0.0302648	No	-1.6914	0.00579125	DOWN
201251_at	PKM2	5315	pyruvate kinase, muscle	2392.96	1225.74	2761.03	1939.4	-1.15381	0.0951681	No	-1.58223	0.0037689	DOWN
AFFX-HUMGAPDH/M33197_M_at	GAPDH	2597	glyceraldehyde-3-phosphate dehydrogenase	8488.76	3146.96	7975.38	4899.32	1.06437	0.214671	No	-1.55684	0.00211917	DOWN
212175_s_at	AK2	204	adenylate kinase 2	181.134	73.3815	130.227	60.3139	1.39091	0.143448	No	1.21666	0.144675	No
202022_at	ALDOC	230	aldolase C, fructose-bisphosphate	141.892	45.3611	125.016	57.7222	1.135	0.454939	No	-1.2725	0.00869977	No
201849_at	BNIP3	664	BCL2/adenovirus E1B 19kDa interacting protein 3	868.383	173.725	454.957	226.374	1.90872	0.0478402	No	-1.30306	0.123759	No
221478_at	BNIP3L	665	BCL2/adenovirus E1B 19kDa interacting protein 3-like /// BCL2/adenovirus E1B 19kDa interacting protein 3-like	208.502	156.103	133.815	235.984	1.55814	0.135204	No	-1.51172	0.0417667	No
221479_s_at	BNIP3L	665	BCL2/adenovirus E1B 19kDa interacting protein 3-like /// BCL2/adenovirus E1B 19kDa interacting protein 3-like	263.188	101.778	231.165	181.184	1.13853	0.440734	No	-1.78018	0.015562	No
213758_at	COX4I1	1327	cytochrome c oxidase subunit IV isoform 1	26.9644	35.4429	28.7354	28.5602	-1.06568	0.710354	No	1.24099	0.0477613	No
202698_x_at	COX4I1	1327	cytochrome c oxidase subunit IV isoform 1	1795.02	1545.71	2082.09	1496.8	-1.15992	0.15387	No	1.03268	0.49684	No
200086_s_at	COX4I1	1327	cytochrome c oxidase subunit IV isoform 1 /// cytochrome c oxidase subunit IV isoform 1	1027.14	836.764	941.156	823.732	1.09136	0.655578	No	1.01582	0.780023	No
209687_at	CXCL12	6387	chemokine (C-X-C motif) ligand 12 (stromal cell-derived factor 1)	11.9169	12.3078	12.4543	11.7114	-1.04509	0.604374	No	1.05093	0.49803	No
203666_at	CXCL12	6387	chemokine (C-X-C motif) ligand 12 (stromal cell-derived factor 1)	28.1894	24.7247	27.8892	23.7963	1.01076	0.937635	No	1.03901	0.850309	No
211919_s_at	CXCR4	7852	chemokine (C-X-C motif) receptor 4 /// chemokine (C-X-C motif) receptor 4	35.4829	29.5113	33.5118	27.2754	1.05882	0.741837	No	1.08198	0.490519	No
209201_x_at	CXCR4	7852	chemokine (C-X-C motif) receptor 4	24.4862	22.1922	22.8917	22.1654	1.06965	0.811669	No	1.00121	0.994474	No
217028_at	CXCR4	7852	chemokine (C-X-C motif) receptor 4	9.25806	9.76086	9.66734	10.1956	-1.04421	0.622885	No	-1.04453	0.544033	No
220781_at	.DEC1	50514	deleted in esophageal cancer 1	12.2037	11.5195	10.8192	11.1448	1.12797	0.219807	No	1.03363	0.454148	No
202887_s_at	DDIT4	54541	DNA-damage-inducible transcript 4	1216.15	418.039	608.215	461.233	1.99954	0.0693177	No	-1.10332	0.46106	No
201808_s_at	ENG	2022	endoglin (Osler-Rendu-Weber syndrome 1)	31.6581	28.167	30.3082	27.1087	1.04454	0.79528	No	1.03904	0.765963	No
201809_s_at	ENG	2022	endoglin (Osler-Rendu-Weber syndrome 1)	51.4882	44.5015	55.6478	43.6287	-1.08079	0.432306	No	1.02001	0.874355	No
201231_s_at	ENO1	2023	enolase 1, (alpha)	3797.92	2458	3369.62	2187.5	1.12711	0.257597	No	1.12366	0.0215061	No
217294_s_at	ENO1	2023	enolase 1, (alpha)	2662.24	933.222	2489.85	1008.16	1.06924	0.668719	No	-1.0803	0.559912	No
212581_x_at	GAPDH	2597	glyceraldehyde-3-phosphate dehydrogenase	14820.2	7035.13	14020.4	10272.3	1.05705	0.516603	No	-1.46014	0.00013032	No
AFFX-HUMGAPDH/M33197_3_at	GAPDH	2597	glyceraldehyde-3-phosphate dehydrogenase	7762.81	3937.36	8061.85	5813.97	-1.03852	0.339541	No	-1.47662	0.000587774	No
217398_x_at	GAPDH	2597	glyceraldehyde-3-phosphate dehydrogenase	11623.4	5342.75	11945.7	8010.67	-1.02772	0.77372	No	-1.49935	0.00024484	No
203665_at	HMOX1	3162	heme oxygenase (decycling) 1	89.08	77.9049	218.309	93.0394	-2.45071	0.0150554	No	-1.19427	0.226473	No
200825_s_at	HYOU1	10525	hypoxia up-regulated 1	216.958	194.347	218.539	139.716	-1.00729	0.955041	No	1.39102	0.027405	No
201565_s_at	ID2	3398	inhibitor of DNA binding 2, dominant negative helix-loop-helix protein	150.6	74.1871	227.886	65.4277	-1.51319	0.0693833	No	1.13388	0.179898	No
201566_x_at	ID2 /// ID2B	3398 /// 84099	inhibitor of DNA binding 2, dominant negative helix-loop-helix protein /// inhibitor of DNA binding 2B, dominant negative helix-loop-helix protein	18.9429	15.2091	38.4366	14.1154	-2.02907	0.0474813	No	1.07748	0.491798	No
213931_at	ID2 /// ID2B	3398 /// 84099	inhibitor of DNA binding 2, dominant negative helix-loop-helix protein /// inhibitor of DNA binding 2B, dominant negative helix-loop-helix protein	26.5073	19.9163	26.9737	18.8995	-1.01759	0.915103	No	1.0538	0.616445	No
202718_at	IGFBP2	3485	insulin-like growth factor binding protein 2, 36kDa	66.5534	105.808	157.668	200.678	-2.36904	0.0301401	No	-1.89664	0.0489313	No
206945_at	LCT	3938	lactase	23.7761	18.0812	19.7654	18.5143	1.20291	0.282312	No	-1.02396	0.841545	No
209035_at	MDK	4192	midkine (neurite growth-promoting factor 2)	45.8317	58.8433	38.5106	69.6375	1.1901	0.462882	No	-1.18344	0.127923	No
202364_at	MXI1	4601	MAX interactor 1 /// MAX interactor 1	160.095	87.0953	129.315	109.334	1.23802	0.0797594	No	-1.25534	0.0915693	No
202733_at	P4HA2	8974	procollagen-proline, 2-oxoglutarate 4-dioxygenase (proline 4-hydroxylase), alpha polypeptide II	488.495	280.77	247.097	296.481	1.97694	0.0166797	No	-1.05596	0.674037	No
206686_at	PDK1	5163	pyruvate dehydrogenase kinase, isozyme 1	60.3814	32.902	52.0551	39.0782	1.15995	0.289057	No	-1.18771	0.0520235	No
202464_s_at	PFKFB3	5209	6-phosphofructo-2-kinase/fructose-2,6-biphosphatase 3	194.359	110.172	202.747	152.587	-1.04316	0.80852	No	-1.38498	0.0731861	No
211065_x_at	PFKL	5211	phosphofructokinase, liver /// phosphofructokinase, liver	164.844	100.222	128.613	87.0657	1.28171	0.228921	No	1.15111	0.204692	No
200737_at	PGK1	5230	phosphoglycerate kinase 1	971.808	262.506	768.346	344.102	1.26481	0.0622682	No	-1.31084	0.0161243	No
200738_s_at	PGK1	5230	phosphoglycerate kinase 1	2898.76	1085.08	3048.84	1453.42	-1.05178	0.514825	No	-1.33945	0.00844869	No
217356_s_at	PGK1	5230	phosphoglycerate kinase 1	2860.73	592.132	2381.35	866.183	1.20131	0.104508	No	-1.46282	0.0401015	No
222125_s_at	PH-4	54681	hypoxia-inducible factor prolyl 4-hydroxylase	94.3588	109.602	133.32	81.9873	-1.41291	0.0593179	No	1.33682	0.0105339	No
202620_s_at	PLOD2	5352	procollagen-lysine, 2-oxoglutarate 5-dioxygenase 2	520.901	393.894	175.661	483.865	2.96538	0.0326654	No	-1.22841	0.124451	No
202619_s_at	PLOD2	5352	procollagen-lysine, 2-oxoglutarate 5-dioxygenase 2	315.068	332.698	140.413	431.175	2.24387	0.0435693	No	-1.29599	0.0343669	No
204285_s_at	PMAIP1	5366	phorbol-12-myristate-13-acetate-induced protein 1	72.1123	166.649	51.4416	83.4736	1.40183	0.16191	No	1.99643	0.0248745	No
204286_s_at	PMAIP1	5366	phorbol-12-myristate-13-acetate-induced protein 1	27.4715	45.8378	23.7622	27.5136	1.1561	0.63764	No	1.66601	0.0563482	No
218286_s_at	RNF7	9616	ring finger protein 7	136.914	117.85	114.636	121.162	1.19434	0.182735	No	-1.02811	0.820123	No
201249_at	SLC2A1	6513	solute carrier family 2 (facilitated glucose transporter), member 1	21.3617	12.8547	15.3108	13.8382	1.39521	0.104425	No	-1.07651	0.282785	No
213732_at	TCF3	6929	Transcription factor 3 (E2A immunoglobulin enhancer binding factors E12/E47)	17.7899	17.2711	16.269	16.1339	1.09349	0.598267	No	1.07049	0.515489	No
213811_x_at	TCF3	6929	transcription factor 3 (E2A immunoglobulin enhancer binding factors E12/E47)	210.35	154.646	162.01	152.009	1.29838	0.169968	No	1.01735	0.914109	No
213809_x_at	TCF3	6929	Transcription factor 3 (E2A immunoglobulin enhancer binding factors E12/E47)	52.1189	43.0427	54.5831	42.98	-1.04728	0.619945	No	1.00146	0.990082	No
213730_x_at	TCF3	6929	transcription factor 3 (E2A immunoglobulin enhancer binding factors E12/E47)	119.746	83.0282	90.9719	82.9782	1.31629	0.13325	No	1.0006	0.995933	No
210776_x_at	TCF3	6929	transcription factor 3 (E2A immunoglobulin enhancer binding factors E12/E47)	187.207	127.148	127.669	131.55	1.46635	0.0896044	No	-1.03462	0.786653	No
216647_at	TCF3	6929	Transcription factor 3 (E2A immunoglobulin enhancer binding factors E12/E47)	57.4223	48.608	68.1901	51.1108	-1.18752	0.302594	No	-1.05149	0.688159	No
213731_s_at	TCF3	6929	Transcription factor 3 (E2A immunoglobulin enhancer binding factors E12/E47)	43.3557	40.0915	49.5349	43.0453	-1.14252	0.349113	No	-1.07367	0.428582	No
215260_s_at	TCF3	6929	transcription factor 3 (E2A immunoglobulin enhancer binding factors E12/E47)	51.2052	39.2687	49.0851	43.1635	1.04319	0.699864	No	-1.09919	0.47185	No
209153_s_at	TCF3	6929	transcription factor 3 (E2A immunoglobulin enhancer binding factors E12/E47)	122.741	88.9676	90.5766	110.626	1.35511	0.0850488	No	-1.24344	0.0218811	No
209152_s_at	TCF3	6929	transcription factor 3 (E2A immunoglobulin enhancer binding factors E12/E47)	35.1434	22.4956	35.7368	28.8987	-1.01689	0.91102	No	-1.28464	0.0790773	No
210875_s_at	TCF8	6935	transcription factor 8 (represses interleukin 2 expression)	10.3539	10.6038	9.56941	10.2818	1.08198	0.520472	No	1.03131	0.774764	No
212758_s_at	TCF8	6935	transcription factor 8 (represses interleukin 2 expression)	21.2445	21.2081	19.8549	23.0087	1.06999	0.494739	No	-1.0849	0.503829	No
207199_at	TERT	7015	telomerase reverse transcriptase	32.7272	25.9299	28.8271	27.3392	1.13529	0.459755	No	-1.05435	0.636171	No
204623_at	TFF3	7033	trefoil factor 3 (intestinal)	44.8857	53.7372	46.3722	141.346	-1.03312	0.865382	No	-2.63033	0.0160279	No
208691_at	TFRC	7037	transferrin receptor (p90, CD71) /// transferrin receptor (p90, CD71)	683.681	286.686	634.407	261.511	1.07767	0.7275	No	1.09627	0.566206	No
207332_s_at	TFRC	7037	transferrin receptor (p90, CD71)	614.987	261.317	611.403	256.474	1.00586	0.987997	No	1.01888	0.850309	No
211003_x_at	TGM2	7052	transglutaminase 2 (C polypeptide, protein-glutamine-gamma-glutamyltransferase)	165.763	109.892	117.139	71.6208	1.4151	0.0482889	No	1.53436	0.0254037	No
213011_s_at	TPI1	7167	triosephosphate isomerase 1	2301.62	1014.57	2201.76	1348.3	1.04535	0.734503	No	-1.32894	0.0133471	No
200822_x_at	TPI1	7167	triosephosphate isomerase 1	2729.95	1093.48	2547.56	1508.54	1.07159	0.600534	No	-1.37958	0.0305572	No
210513_s_at	VEGFA	7422	vascular endothelial growth factor A	139.529	37.8149	52.258	44.1192	2.67001	0.0306311	No	-1.16671	0.113479	No
203603_s_at	ZFHX1B	9839	zinc finger homeobox 1b	8.57072	9.94048	8.34012	8.91533	1.02765	0.664842	No	1.11499	0.345941	No
215713_at	ZFHX1B	9839	Zinc finger homeobox 1b	9.42943	10.0191	9.82315	9.27749	-1.04175	0.614851	No	1.07994	0.368823	No
