# Supplementary material for: mtDNA depletion confers specific gene expression profiles in human cells grown in culture and in xenograft
Source: BMC Genomics. 2008 Nov 3;9:521. doi: 10.1186/1471-2164-9-521 (PMC2612029; doi:10.1186/1471-2164-9-521)
Supplement: Additional file 7 — Transcripts that are differentially expressed in A549 ρ0 and A549 cells grown in xenografts. Probe sets showing differential expression in A549 ρ0 and A549 xenografts are provided. [file 1471-2164-9-521-S7.xls]

## Sheet: Additional_File_7
Additional File 7. Transcripts that are differentially expressed in A549 r0 and A549 cells grown in xenografts.
Probe Set ID	Gene Symbol	Entrez Gene	Gene Title	Geometric Mean r0 Vivo	Geometric Mean A549 Vivo	r0 Vivo / A549 Vivo	B-H corrected P	Significant?
210143_at	ANXA10	11199	annexin A10	864.87	14.0827	61.4137	2.49752e-07	Up
221305_s_at	UGT1A8 /// UGT1A9	54576 /// 54600	UDP glucuronosyltransferase 1 family, polypeptide A8 /// UDP glucuronosyltransferase 1 family, polypeptide A9	284.504	21.7891	13.0572	0.000657655	Up
215125_s_at	UGT1A10 /// UGT1A8 /// UGT1A7 /// UGT1A6 /// UGT1A5 /// UGT1A9 /// UGT1A4 /// UGT1A1 /// UGT1A3	54575 /// 54576 /// 54577 /// 54578 /// 54579 /// 54600 /// 54657 /// 54658 /// 54659	UDP glucuronosyltransferase 1 family, polypeptide A10 /// UDP glucuronosyltransferase 1 family, polypeptide A8 /// UDP glucuronosyltransferase 1 family, polypeptide A7 /// UDP glucuronosyltransferase 1 family, polypeptide A6 /// UDP glucuronosyltransferase 1 family, polypeptide A5 /// UDP glucuronosyltransferase 1 family, polypeptide A9 /// UDP glucuronosyltransferase 1 family, polypeptide A4 ///…	1042.13	82.1087	12.692	5.13321e-05	Up
221872_at	RARRES1	5918	retinoic acid receptor responder (tazarotene induced) 1	1345.93	111.808	12.0379	0.00080098	Up
212977_at	CXCR7	57007	chemokine (C-X-C motif) receptor 7	861.177	71.8093	11.9925	2.16781e-06	Up
207126_x_at	UGT1A4	54657	UDP glucuronosyltransferase 1 family, polypeptide A4	1694.64	147.313	11.5037	2.49752e-07	Up
217738_at	PBEF1	10135	pre-B-cell colony enhancing factor 1	551.37	49.0132	11.2494	0.000708092	Up
206392_s_at	RARRES1	5918	retinoic acid receptor responder (tazarotene induced) 1	871.448	78.967	11.0356	0.000675248	Up
217739_s_at	PBEF1	10135	pre-B-cell colony enhancing factor 1	628.426	57.3128	10.9648	0.000366278	Up
204532_x_at	UGT1A4	54657	UDP glucuronosyltransferase 1 family, polypeptide A4	1770.29	162.215	10.9133	3.45483e-05	Up
208596_s_at	UGT1A10 /// UGT1A8 /// UGT1A7 /// UGT1A6 /// UGT1A5 /// UGT1A9 /// UGT1A4 /// UGT1A1 /// UGT1A3	54575 /// 54576 /// 54577 /// 54578 /// 54579 /// 54600 /// 54657 /// 54658 /// 54659	UDP glucuronosyltransferase 1 family, polypeptide A10 /// UDP glucuronosyltransferase 1 family, polypeptide A8 /// UDP glucuronosyltransferase 1 family, polypeptide A7 /// UDP glucuronosyltransferase 1 family, polypeptide A6 /// UDP glucuronosyltransferase 1 family, polypeptide A5 /// UDP glucuronosyltransferase 1 family, polypeptide A9 /// UDP glucuronosyltransferase 1 family, polypeptide A4 ///…	1161.84	113.573	10.2299	5.13321e-05	Up
206391_at	RARRES1	5918	retinoic acid receptor responder (tazarotene induced) 1	583.095	58.5999	9.95043	0.000407864	Up
206094_x_at	UGT1A6	54578	UDP glucuronosyltransferase 1 family, polypeptide A6	1065.29	109.618	9.71817	7.70027e-05	Up
202242_at	TSPAN7	7102	tetraspanin 7	424.742	45.8099	9.27184	0.000535503	Up
217967_s_at	FAM129A	116496	family with sequence similarity 129, member A	91.7651	10.4431	8.78718	9.44048e-06	Up
204971_at	CSTA	1475	cystatin A (stefin A)	254.313	31.0531	8.18963	3.69591e-05	Up
209230_s_at	NUPR1	26471	nuclear protein 1	163.719	23.2533	7.0407	0.000395889	Up
219064_at	ITIH5	80760	inter-alpha (globulin) inhibitor H5	231.665	37.1191	6.24112	0.000265988	Up
201842_s_at	EFEMP1	2202	EGF-containing fibulin-like extracellular matrix protein 1	188.729	31.0787	6.07263	0.0003606	Up
202436_s_at	CYP1B1	1545	cytochrome P450, family 1, subfamily B, polypeptide 1	189.238	32.9999	5.73449	0.000535503	Up
209140_x_at	HLA-B	3106	major histocompatibility complex, class I, B	911.013	165.601	5.50124	0.000535503	Up
213845_at	GRIK2	2898	glutamate receptor, ionotropic, kainate 2	136.283	25.2406	5.39938	0.000369593	Up
215311_at	---	---	MRNA full length insert cDNA clone EUROIMAGE 21920	267.755	51.124	5.23738	0.00213563	Up
205404_at	HSD11B1	3290	hydroxysteroid (11-beta) dehydrogenase 1	116.69	22.4973	5.18683	0.00421801	Up
205047_s_at	ASNS	440	asparagine synthetase	469.774	92.7142	5.06691	0.000338252	Up
201649_at	UBE2L6	9246	ubiquitin-conjugating enzyme E2L 6	144.334	29.0614	4.96652	6.77645e-05	Up
209875_s_at	SPP1	6696	secreted phosphoprotein 1 (osteopontin, bone sialoprotein I, early T-lymphocyte activation 1)	3324.07	671.977	4.9467	0.000583781	Up
211911_x_at	HLA-B	3106	major histocompatibility complex, class I, B /// major histocompatibility complex, class I, B	995.59	203.027	4.90373	0.000708092	Up
219295_s_at	PCOLCE2	26577	procollagen C-endopeptidase enhancer 2	186.177	38.558	4.82851	7.36997e-05	Up
205119_s_at	FPR1	2357	formyl peptide receptor 1 /// formyl peptide receptor 1	127.081	26.7431	4.75192	0.000966732	Up
202847_at	PCK2	5106	phosphoenolpyruvate carboxykinase 2 (mitochondrial)	219.828	46.7619	4.70101	9.68999e-06	Up
208729_x_at	HLA-B	3106	major histocompatibility complex, class I, B	619.335	135.272	4.57846	0.000587774	Up
206340_at	NR1H4	9971	nuclear receptor subfamily 1, group H, member 4	150.535	32.8922	4.57663	0.000404175	Up
219263_at	RNF128	79589	ring finger protein 128	166.649	37.4171	4.45383	0.00946327	Up
219093_at	FLJ20701	55022	hypothetical protein FLJ20701 /// hypothetical protein FLJ20701	88.9684	21.0694	4.22263	0.00200456	Up
217966_s_at	FAM129A	116496	family with sequence similarity 129, member A	89.6204	21.2425	4.21893	0.000541555	Up
208812_x_at	HLA-C /// LOC732037	3107 /// 732037	major histocompatibility complex, class I, C /// similar to major histocompatibility complex, class I, C	1259.17	303.725	4.14575	0.000200616	Up
213960_at	---	---	CDNA FLJ37610 fis, clone BRCOC2011398	202.382	48.9069	4.13812	0.00105283	Up
202376_at	SERPINA3	12	serpin peptidase inhibitor, clade A (alpha-1 antiproteinase, antitrypsin), member 3	915.703	225.934	4.05297	0.000568897	Up
216526_x_at	HLA-C	3107	major histocompatibility complex, class I, C	939.58	234.185	4.01212	0.000323334	Up
209616_s_at	CES1	1066	carboxylesterase 1 (monocyte/macrophage serine esterase 1)	668.353	168.864	3.95793	0.0016651	Up
204070_at	RARRES3	5920	retinoic acid receptor responder (tazarotene induced) 3	150.713	38.1875	3.94667	0.00080098	Up
209156_s_at	COL6A2	1292	collagen, type VI, alpha 2	106.883	27.4381	3.89541	0.00113529	Up
213664_at	SLC1A1	6505	solute carrier family 1 (neuronal/epithelial high affinity glutamate transporter, system Xag), member 1	92.7124	24.1051	3.84617	0.0070079	Up
214146_s_at	PPBP	5473	pro-platelet basic protein (chemokine (C-X-C motif) ligand 7)	66.164	17.2408	3.83765	0.00642558	Up
208966_x_at	IFI16	3428	interferon, gamma-inducible protein 16	113.572	30.1087	3.77206	0.000639972	Up
214459_x_at	HLA-C	3107	major histocompatibility complex, class I, C	1174.95	313.269	3.7506	0.000434902	Up
214247_s_at	DKK3	27122	dickkopf homolog 3 (Xenopus laevis)	179.148	48.5878	3.6871	0.000472861	Up
209351_at	KRT14	3861	keratin 14 (epidermolysis bullosa simplex, Dowling-Meara, Koebner)	73.8659	20.4823	3.60633	0.00331463	Up
201743_at	CD14	929	CD14 molecule /// CD14 molecule	83.8792	23.3923	3.58576	0.00111834	Up
214235_at	CYP3A5	1577	cytochrome P450, family 3, subfamily A, polypeptide 5	400.933	112.152	3.57492	0.00111834	Up
221875_x_at	HLA-F	3134	major histocompatibility complex, class I, F	505.769	141.874	3.56492	0.000986382	Up
201397_at	PHGDH	26227	phosphoglycerate dehydrogenase	161.088	45.2765	3.55787	0.00107779	Up
205054_at	NEB	4703	nebulin	122.558	34.5169	3.55067	0.00313792	Up
201540_at	FHL1	2273	four and a half LIM domains 1	132.52	37.5346	3.53061	0.00227663	Up
211799_x_at	HLA-C	3107	major histocompatibility complex, class I, C	279.199	79.2303	3.52389	0.00075204	Up
206332_s_at	IFI16	3428	interferon, gamma-inducible protein 16	96.0981	27.3477	3.51394	0.000489433	Up
206243_at	TIMP4	7079	TIMP metallopeptidase inhibitor 4	216.634	61.7133	3.51032	6.77645e-05	Up
206376_at	SLC6A15	55117	solute carrier family 6, member 15	49.5882	14.2451	3.48107	0.000893496	Up
205830_at	CLGN	1047	calmegin	104.621	30.3894	3.44268	0.000893581	Up
204955_at	SRPX	8406	sushi-repeat-containing protein, X-linked	77.4004	22.617	3.42222	0.000675248	Up
213524_s_at	G0S2	50486	G0/G1switch 2	157.066	46.0316	3.41214	0.000535503	Up
204470_at	CXCL1	2919	chemokine (C-X-C motif) ligand 1 (melanoma growth stimulating activity, alpha)	434.097	127.979	3.39193	0.00208423	Up
215313_x_at	HLA-A	3105	major histocompatibility complex, class I, A	1719.64	509.677	3.37399	0.000265988	Up
209683_at	FAM49A	81553	family with sequence similarity 49, member A	40.6698	12.0858	3.36508	3.16213e-05	Up
220892_s_at	PSAT1	29968	phosphoserine aminotransferase 1	193.227	57.7135	3.34804	0.00129301	Up
211529_x_at	HLA-G	3135	HLA-G histocompatibility antigen, class I, G	533.935	161.473	3.30665	0.000587774	Up
219584_at	PLA1A	51365	phospholipase A1 member A	45.6349	13.8359	3.29829	0.00100932	Up
201294_s_at	WSB1	26118	WD repeat and SOCS box-containing 1	160.351	48.8841	3.28023	0.00123301	Up
203999_at	---	---	---	66.471	20.3758	3.26225	0.00158311	Up
219140_s_at	RBP4	5950	retinol binding protein 4, plasma	250.011	76.649	3.26176	0.00515416	Up
202437_s_at	CYP1B1	1545	cytochrome P450, family 1, subfamily B, polypeptide 1	42.1626	12.9288	3.26113	0.00722749	Up
202388_at	RGS2	5997	regulator of G-protein signalling 2, 24kDa	210.816	64.9768	3.24447	0.00181934	Up
202688_at	TNFSF10	8743	tumor necrosis factor (ligand) superfamily, member 10 /// tumor necrosis factor (ligand) superfamily, member 10	112.77	34.9976	3.22223	0.00280657	Up
201349_at	SLC9A3R1	9368	solute carrier family 9 (sodium/hydrogen exchanger), member 3 regulator 1	320.028	99.5225	3.21564	0.000336273	Up
203438_at	STC2	8614	stanniocalcin 2	60.5523	18.8648	3.20981	0.00314745	Up
204105_s_at	NRCAM	4897	neuronal cell adhesion molecule	602.719	187.848	3.20855	0.000872703	Up
206462_s_at	NTRK3	4916	neurotrophic tyrosine kinase, receptor, type 3	124.397	39.3248	3.16331	0.00151789	Up
201487_at	CTSC	1075	cathepsin C	388.16	123.566	3.14131	0.000131576	Up
203570_at	LOXL1	4016	lysyl oxidase-like 1	121.117	38.5819	3.13922	0.00135686	Up
218145_at	TRIB3	57761	tribbles homolog 3 (Drosophila)	461.849	147.808	3.12465	0.000535503	Up
202087_s_at	CTSL	1514	cathepsin L	897.05	287.643	3.11862	7.38678e-05	Up
209800_at	KRT16	3868	keratin 16 (focal non-epidermolytic palmoplantar keratoderma)	169.994	55.2719	3.0756	0.000336273	Up
200766_at	CTSD	1509	cathepsin D	204.541	66.5401	3.07395	0.00103956	Up
205479_s_at	PLAU	5328	plasminogen activator, urokinase	293.387	95.4882	3.07249	0.00107259	Up
220283_at	KIAA1822L	79802	KIAA1822-like	139.994	45.6773	3.06485	0.0015616	Up
219959_at	PTHLH /// MOCOS	55034 /// 5744	parathyroid hormone-like hormone /// molybdenum cofactor sulfurase	150.006	48.9731	3.06303	0.000535503	Up
203304_at	BAMBI	25805	BMP and activin membrane-bound inhibitor homolog (Xenopus laevis)	1295.09	423.48	3.05821	0.00124898	Up
216012_at	---	---	Unidentified mRNA, partial sequence	47.7324	16.037	2.97639	0.00239602	Up
209276_s_at	GLRX	2745	glutaredoxin (thioltransferase)	452.85	152.869	2.96234	0.0010775	Up
206026_s_at	TNFAIP6	7130	tumor necrosis factor, alpha-induced protein 6	62.801	21.414	2.93271	0.00555156	Up
204806_x_at	HLA-F	3134	major histocompatibility complex, class I, F	363.801	124.055	2.93258	0.00244543	Up
209122_at	ADFP	123	adipose differentiation-related protein	672.686	229.855	2.92657	0.000593653	Up
204279_at	PSMB9	5698	proteasome (prosome, macropain) subunit, beta type, 9 (large multifunctional peptidase 2)	81.9112	28.0023	2.92516	0.000512248	Up
206025_s_at	TNFAIP6	7130	tumor necrosis factor, alpha-induced protein 6	139.684	47.7936	2.92265	0.00145821	Up
209040_s_at	PSMB8	5696	proteasome (prosome, macropain) subunit, beta type, 8 (large multifunctional peptidase 7)	186.371	64.8446	2.87412	0.000294157	Up
215299_x_at	SULT1A1	6817	sulfotransferase family, cytosolic, 1A, phenol-preferring, member 1	351.165	122.574	2.86492	0.000929612	Up
210652_s_at	C1orf34	22996	chromosome 1 open reading frame 34	146.041	51.1579	2.85471	0.00174458	Up
218217_at	SCPEP1	59342	serine carboxypeptidase 1	151.474	53.0826	2.85355	0.000535503	Up
210762_s_at	DLC1	10395	deleted in liver cancer 1	69.5717	24.4883	2.84102	0.00221876	Up
203058_s_at	PAPSS2	9060	3'-phosphoadenosine 5'-phosphosulfate synthase 2	238.605	84.0729	2.83807	0.000708092	Up
200697_at	HK1	3098	hexokinase 1	668.711	236.399	2.82874	0.000262415	Up
221701_s_at	STRA6	64220	stimulated by retinoic acid gene 6 homolog (mouse) /// stimulated by retinoic acid gene 6 homolog (mouse)	215.724	76.3756	2.82452	0.000708884	Up
213932_x_at	HLA-A	3105	major histocompatibility complex, class I, A	1233.48	441.139	2.79612	0.000911001	Up
210896_s_at	ASPH	444	aspartate beta-hydroxylase	648.53	232.137	2.79374	0.00129301	Up
221530_s_at	BHLHB3	79365	basic helix-loop-helix domain containing, class B, 3	121.02	43.4225	2.78702	0.00390719	Up
212067_s_at	C1R	715	complement component 1, r subcomponent	467.373	168.478	2.77409	0.00394526	Up
209417_s_at	IFI35	3430	interferon-induced protein 35	190.584	68.9734	2.76315	0.000708092	Up
210105_s_at	FYN	2534	FYN oncogene related to SRC, FGR, YES	93.196	33.9106	2.74828	0.000893581	Up
202555_s_at	MYLK	4638	myosin, light chain kinase /// myosin, light chain kinase	190.362	69.4457	2.74116	0.00205716	Up
214211_at	FTH1	2495	ferritin, heavy polypeptide 1	1161.08	426.63	2.72151	0.000708092	Up
201069_at	MMP2	4313	matrix metallopeptidase 2 (gelatinase A, 72kDa gelatinase, 72kDa type IV collagenase)	269.032	99.2405	2.71091	0.0014504	Up
209656_s_at	TMEM47	83604	transmembrane protein 47	35.0789	12.9786	2.70284	0.00645091	Up
211528_x_at	HLA-G	3135	HLA-G histocompatibility antigen, class I, G	472.254	175.216	2.69526	0.00124898	Up
218718_at	PDGFC	56034	platelet derived growth factor C	148.958	55.4065	2.68845	0.000512248	Up
209822_s_at	VLDLR	7436	very low density lipoprotein receptor	124.461	46.6015	2.67076	0.00017834	Up
204780_s_at	FAS	355	Fas (TNF receptor superfamily, member 6)	87.3612	32.8089	2.66273	0.00352918	Up
209383_at	DDIT3	1649	DNA-damage-inducible transcript 3	135.318	50.9071	2.65813	0.00272829	Up
204802_at	RRAD	6236	Ras-related associated with diabetes	42.7839	16.1297	2.6525	0.00438004	Up
201761_at	MTHFD2	10797	methylenetetrahydrofolate dehydrogenase (NADP+ dependent) 2, methenyltetrahydrofolate cyclohydrolase	667.743	252.732	2.6421	0.00334854	Up
213428_s_at	COL6A1	1291	collagen, type VI, alpha 1	168.62	64.3542	2.62018	0.000893581	Up
202435_s_at	CYP1B1	1545	cytochrome P450, family 1, subfamily B, polypeptide 1	59.465	22.8234	2.60544	0.00727678	Up
201432_at	CAT	847	catalase	681.537	261.855	2.60272	0.00116802	Up
216231_s_at	B2M	567	beta-2-microglobulin	2263.51	870.149	2.60129	0.00137748	Up
200989_at	HIF1A	3091	hypoxia-inducible factor 1, alpha subunit (basic helix-loop-helix transcription factor)	1262.76	487.17	2.59202	0.000155754	Up
215115_x_at	NTRK3	4916	neurotrophic tyrosine kinase, receptor, type 3	141.332	54.5505	2.59084	0.00278099	Up
203060_s_at	PAPSS2	9060	3'-phosphoadenosine 5'-phosphosulfate synthase 2	533.184	205.842	2.59025	0.00510442	Up
214261_s_at	ADH6	130	alcohol dehydrogenase 6 (class V)	78.7202	30.4183	2.58792	0.00293185	Up
217377_x_at	NTRK3	4916	neurotrophic tyrosine kinase, receptor, type 3	172.495	66.7853	2.58283	0.00222392	Up
206645_s_at	NR0B1	190	nuclear receptor subfamily 0, group B, member 1	79.3943	30.8512	2.57346	0.00436343	Up
209365_s_at	ECM1	1893	extracellular matrix protein 1	339.245	131.957	2.57087	0.000235142	Up
205382_s_at	CFD	1675	complement factor D (adipsin)	417.673	163.472	2.55501	0.00239602	Up
219054_at	C5orf23	79614	chromosome 5 open reading frame 23	116.354	45.638	2.54949	0.00132832	Up
201200_at	CREG1	8804	cellular repressor of E1A-stimulated genes 1	762.4	299.142	2.54863	0.00100642	Up
202357_s_at	CFB	629	complement factor B	234.341	92.5566	2.53187	0.00155535	Up
201272_at	AKR1B1	231	aldo-keto reductase family 1, member B1 (aldose reductase)	3350.98	1326.8	2.52561	0.00250377	Up
200629_at	WARS	7453	tryptophanyl-tRNA synthetase	449.672	179.348	2.50726	0.000966144	Up
202146_at	IFRD1	3475	interferon-related developmental regulator 1	79.1319	31.7859	2.48953	0.00125106	Up
207808_s_at	PROS1	5627	protein S (alpha)	231.436	93.0588	2.48699	0.000587774	Up
214803_at	---	---	MRNA; cDNA DKFZp564N1116 (from clone DKFZp564N1116)	51.1089	20.6435	2.47578	0.00222949	Up
205481_at	ADORA1	134	adenosine A1 receptor	53.2393	21.6259	2.46184	0.00124898	Up
201858_s_at	PRG1	5552	proteoglycan 1, secretory granule	370.46	150.89	2.45517	0.000655162	Up
209135_at	ASPH	444	aspartate beta-hydroxylase	420.337	171.895	2.44531	0.000819945	Up
200802_at	SARS	6301	seryl-tRNA synthetase	385.375	157.638	2.44468	0.000535503	Up
205513_at	TCN1	6947	transcobalamin I (vitamin B12 binding protein, R binder family)	588.232	244.305	2.40778	0.00989297	Up
203615_x_at	SULT1A1	6817	sulfotransferase family, cytosolic, 1A, phenol-preferring, member 1	283.752	118.414	2.39628	0.00422618	Up
217762_s_at	RAB31	11031	RAB31, member RAS oncogene family	686.025	286.551	2.39408	0.00075204	Up
201859_at	PRG1	5552	proteoglycan 1, secretory granule	257.187	107.555	2.3912	0.000824498	Up
215411_s_at	TRAF3IP2	10758	TRAF3 interacting protein 2	208.432	87.2962	2.38765	0.00113951	Up
212190_at	SERPINE2	5270	serpin peptidase inhibitor, clade E (nexin, plasminogen activator inhibitor type 1), member 2	575.381	242.32	2.37447	0.00142251	Up
212307_s_at	OGT	8473	O-linked N-acetylglucosamine (GlcNAc) transferase (UDP-N-acetylglucosamine:polypeptide-N-acetylglucosaminyl transferase)	139.05	58.5682	2.37415	0.000708092	Up
216769_x_at	C9orf150	286343	Chromosome 9 open reading frame 150	61.6564	26.1033	2.36202	0.00120337	Up
214110_s_at	LOC654342	654342	Similar to lymphocyte-specific protein 1	205.174	86.9938	2.35848	0.000434902	Up
221511_x_at	CCPG1	9236	cell cycle progression 1	211.538	89.7264	2.35759	0.000451609	Up
211922_s_at	CAT	847	catalase /// catalase	183.833	77.9955	2.35697	0.00139183	Up
209610_s_at	SLC1A4	6509	solute carrier family 1 (glutamate/neutral amino acid transporter), member 4	105.744	45.0032	2.34971	0.00799859	Up
214234_s_at	CYP3A5	1577	cytochrome P450, family 3, subfamily A, polypeptide 5	123.38	52.5326	2.34863	0.00775124	Up
212203_x_at	IFITM3	10410	interferon induced transmembrane protein 3 (1-8U)	549.646	234.161	2.3473	0.000535503	Up
203217_s_at	ST3GAL5	8869	ST3 beta-galactoside alpha-2,3-sialyltransferase 5	137.128	58.4505	2.34605	0.00336242	Up
201508_at	IGFBP4	3487	insulin-like growth factor binding protein 4	2180.27	929.79	2.3449	0.00143582	Up
219525_at	FLJ10847	55244	hypothetical protein FLJ10847	115.443	49.29	2.34211	0.00287744	Up
206390_x_at	PF4	5196	platelet factor 4 (chemokine (C-X-C motif) ligand 4)	126.746	54.4185	2.3291	0.000137607	Up
212048_s_at	YARS	8565	tyrosyl-tRNA synthetase	418.407	179.682	2.3286	0.00113529	Up
205692_s_at	CD38	952	CD38 molecule	98.5034	42.5361	2.31576	0.00910365	Up
206515_at	CYP4F3	4051	cytochrome P450, family 4, subfamily F, polypeptide 3	146.036	63.1739	2.31165	0.0073784	Up
213112_s_at	SQSTM1	8878	sequestosome 1	122.223	52.9384	2.30879	0.00120337	Up
207071_s_at	ACO1 /// ANKRD15	23189 /// 48	aconitase 1, soluble /// ankyrin repeat domain 15	339.473	147.714	2.29817	0.000453591	Up
203695_s_at	DFNA5	1687	deafness, autosomal dominant 5	411.816	179.224	2.29777	0.000655162	Up
200839_s_at	CTSB	1508	cathepsin B	1255.6	547.361	2.29391	0.0011501	Up
208092_s_at	FAM49A	81553	family with sequence similarity 49, member A /// family with sequence similarity 49, member A	37.1255	16.2366	2.28653	0.00304403	Up
222043_at	CLU	1191	clusterin	51.4998	22.6007	2.27868	0.00117189	Up
200866_s_at	PSAP	5660	prosaposin (variant Gaucher disease and variant metachromatic leukodystrophy)	1003.04	440.494	2.27707	0.000170418	Up
218980_at	FHOD3	80206	formin homology 2 domain containing 3	115.48	50.8988	2.26882	0.00257505	Up
218699_at	RAB7L1	8934	RAB7, member RAS oncogene family-like 1	131.03	58.1736	2.25239	0.00124898	Up
208693_s_at	GARS	2617	glycyl-tRNA synthetase	940.541	417.794	2.25121	0.000966732	Up
219580_s_at	TMC5	79838	transmembrane channel-like 5	63.618	28.345	2.24442	0.00389283	Up
208928_at	POR	5447	P450 (cytochrome) oxidoreductase	184.842	82.4735	2.24123	0.0014504	Up
200904_at	HLA-E	3133	major histocompatibility complex, class I, E	225.252	100.994	2.23035	0.000466641	Up
218700_s_at	RAB7L1	8934	RAB7, member RAS oncogene family-like 1	45.0671	20.2066	2.23032	0.00221876	Up
217033_x_at	NTRK3	4916	neurotrophic tyrosine kinase, receptor, type 3	157.461	70.6314	2.22933	0.00482903	Up
200810_s_at	CIRBP	1153	cold inducible RNA binding protein	408.541	183.317	2.2286	0.00108372	Up
203324_s_at	CAV2	858	caveolin 2	325.699	146.161	2.22836	0.00217043	Up
202834_at	AGT	183	angiotensinogen (serpin peptidase inhibitor, clade A, member 8)	60.8377	27.3792	2.22204	0.00633947	Up
212155_at	RNF187	149603	ring finger protein 187	542.545	244.4	2.2199	0.000584912	Up
214719_at	LOC283537	283537	hypothetical protein LOC283537	50.3791	22.7853	2.21104	0.00389578	Up
202017_at	EPHX1	2052	epoxide hydrolase 1, microsomal (xenobiotic)	1507.47	682.232	2.20961	0.00124898	Up
220755_s_at	C6orf48	50854	chromosome 6 open reading frame 48	656.099	298.299	2.19947	0.00246172	Up
215025_at	NTRK3	4916	neurotrophic tyrosine kinase, receptor, type 3	172.24	78.4329	2.19601	0.00480899	Up
201296_s_at	WSB1	26118	WD repeat and SOCS box-containing 1	337.051	153.877	2.19039	0.0060295	Up
200871_s_at	PSAP	5660	prosaposin (variant Gaucher disease and variant metachromatic leukodystrophy)	3082.07	1407.09	2.19039	0.000557645	Up
211668_s_at	PLAU	5328	plasminogen activator, urokinase /// plasminogen activator, urokinase	197.78	90.5842	2.18338	0.00858607	Up
217764_s_at	RAB31	11031	RAB31, member RAS oncogene family	600.556	275.137	2.18276	0.00222458	Up
212464_s_at	FN1	2335	fibronectin 1	4902.41	2254.59	2.17441	0.00170651	Up
217763_s_at	RAB31	11031	RAB31, member RAS oncogene family	877.422	404.048	2.17158	0.000758714	Up
211075_s_at	CD47	961	CD47 molecule /// CD47 molecule	357.617	164.877	2.16899	0.00124898	Up
201315_x_at	IFITM2	10581	interferon induced transmembrane protein 2 (1-8D)	774.084	356.956	2.16857	0.00139183	Up
205765_at	CYP3A5	1577	cytochrome P450, family 3, subfamily A, polypeptide 5	107.191	49.4729	2.16666	0.00566601	Up
202693_s_at	STK17A	9263	serine/threonine kinase 17a (apoptosis-inducing)	70.8747	32.8515	2.15743	0.00371271	Up
209607_x_at	SULT1A3 /// SULT1A4	445329 /// 6818	sulfotransferase family, cytosolic, 1A, phenol-preferring, member 3 /// sulfotransferase family, cytosolic, 1A, phenol-preferring, member 4	290.98	135.063	2.15439	0.00510081	Up
200905_x_at	HLA-E	3133	major histocompatibility complex, class I, E	534.163	247.958	2.15425	0.00434145	Up
211385_x_at	SULT1A2	6799	sulfotransferase family, cytosolic, 1A, phenol-preferring, member 2	258.115	120.093	2.14929	0.00326579	Up
201940_at	CPD	1362	carboxypeptidase D	153.086	71.6186	2.13752	0.00247177	Up
205489_at	CRYM	1428	crystallin, mu	165.317	77.7026	2.12756	0.00598767	Up
202766_s_at	FBN1	2200	fibrillin 1	126.072	59.2585	2.12749	0.00122836	Up
208792_s_at	CLU	1191	clusterin	939.962	442.219	2.12556	0.00497076	Up
216442_x_at	FN1	2335	fibronectin 1	5113.11	2412.32	2.11958	0.00139183	Up
218611_at	IER5	51278	immediate early response 5	192.115	90.7288	2.11747	0.00247177	Up
208451_s_at	C4A /// C4B	720 /// 721	complement component 4A (Rodgers blood group) /// complement component 4B (Childo blood group)	87.3601	41.2912	2.11571	0.00278388	Up
201380_at	CRTAP	10491	cartilage associated protein	164.484	78.1064	2.1059	0.00121923	Up
206662_at	GLRX	2745	glutaredoxin (thioltransferase)	588.59	280.226	2.10041	0.0011501	Up
218109_s_at	MFSD1	64747	major facilitator superfamily domain containing 1	355.705	169.36	2.10029	0.000949195	Up
200710_at	ACADVL	37	acyl-Coenzyme A dehydrogenase, very long chain	733.604	349.334	2.10001	0.00104336	Up
213353_at	ABCA5	23461	ATP-binding cassette, sub-family A (ABC1), member 5	85.1415	40.5658	2.09885	0.00119788	Up
208502_s_at	PITX1	5307	paired-like homeodomain transcription factor 1	112.089	53.4508	2.09705	0.00121923	Up
214701_s_at	FN1	2335	fibronectin 1	142.925	68.3167	2.0921	0.00390719	Up
213142_x_at	LOC54103	54103	hypothetical protein LOC54103	173.484	82.9557	2.09129	0.00694182	Up
200923_at	LGALS3BP	3959	lectin, galactoside-binding, soluble, 3 binding protein	774.549	372.276	2.08058	0.0032955	Up
219799_s_at	DHRS9	10170	dehydrogenase/reductase (SDR family) member 9	78.1943	37.5942	2.07996	0.00113529	Up
210495_x_at	FN1	2335	fibronectin 1	5582.1	2687.81	2.07682	0.00181934	Up
216033_s_at	FYN	2534	FYN oncogene related to SRC, FGR, YES	47.9361	23.1726	2.06865	0.00119788	Up
213069_at	HEG1	57493	HEG homolog 1 (zebrafish)	54.095	26.1596	2.06788	0.00530177	Up
213857_s_at	CD47	961	CD47 molecule	338.516	163.791	2.06676	0.00279325	Up
201941_at	CPD	1362	carboxypeptidase D	454.941	220.468	2.06352	0.00296877	Up
200628_s_at	WARS	7453	tryptophanyl-tRNA synthetase	196.118	95.0435	2.06346	0.00111834	Up
205891_at	ADORA2B	136	adenosine A2b receptor	61.8411	29.9928	2.06186	0.00539787	Up
201362_at	IVNS1ABP	10625	influenza virus NS1A binding protein	133.483	64.8016	2.05986	0.00467804	Up
219622_at	RAB20	55647	RAB20, member RAS oncogene family	255.584	124.314	2.05596	0.00124898	Up
206153_at	CYP4F11	57834	cytochrome P450, family 4, subfamily F, polypeptide 11	68.749	33.5055	2.05187	0.00695218	Up
212811_x_at	SLC1A4	6509	solute carrier family 1 (glutamate/neutral amino acid transporter), member 4	135.837	66.2664	2.04986	0.00704038	Up
204360_s_at	NAGLU	4669	N-acetylglucosaminidase, alpha- (Sanfilippo disease IIIB)	120.167	58.6841	2.0477	0.000708092	Up
221539_at	EIF4EBP1	1978	eukaryotic translation initiation factor 4E binding protein 1	359.901	175.902	2.04603	0.00105011	Up
201422_at	IFI30	10437	interferon, gamma-inducible protein 30	113.849	55.8943	2.03687	0.00584663	Up
205081_at	CRIP1 /// GALK2	1396 /// 2585	cysteine-rich protein 1 (intestinal) /// galactokinase 2	895.678	440.033	2.03548	0.00684397	Up
205499_at	SRPX2	27286	sushi-repeat-containing protein, X-linked 2	63.0294	31.0994	2.02671	0.0062074	Up
211950_at	ZUBR1	23352	zinc finger, UBR1 type 1	712.711	351.716	2.02638	0.0021547	Up
204158_s_at	TCIRG1	10312	T-cell, immune regulator 1, ATPase, H+ transporting, lysosomal V0 subunit A3	247.572	122.782	2.01635	0.0021948	Up
217436_x_at	LOC730399 /// LOC731974	730399 /// 731974	hypothetical protein LOC730399 /// hypothetical protein LOC731974	164.502	81.6209	2.01544	0.00215405	Up
213400_s_at	TBL1X	6907	transducin (beta)-like 1X-linked	331.636	165.482	2.00406	0.000980644	Up
214307_at	HGD	3081	homogentisate 1,2-dioxygenase (homogentisate oxidase)	129.395	64.7688	1.99779	0.00568822	Up
208791_at	CLU	1191	clusterin	851.083	426.399	1.99598	0.000990578	Up
218729_at	LXN	56925	latexin	383.556	192.79	1.9895	0.00406617	Up
211719_x_at	FN1	2335	fibronectin 1 /// fibronectin 1	3493.93	1760.31	1.98483	0.00172625	Up
209426_s_at	AMACR	23600	alpha-methylacyl-CoA racemase	83.4263	42.0831	1.98242	0.00718108	Up
207813_s_at	FDXR	2232	ferredoxin reductase	84.9615	42.8675	1.98196	0.00495321	Up
200743_s_at	TPP1	1200	tripeptidyl peptidase I	417.188	210.632	1.98065	0.000535503	Up
202147_s_at	IFRD1	3475	interferon-related developmental regulator 1	93.706	47.3115	1.98062	0.000911001	Up
205743_at	STAC	6769	SH3 and cysteine rich domain	85.6367	43.271	1.97908	0.00377409	Up
212599_at	AUTS2	26053	autism susceptibility candidate 2	57.7368	29.2172	1.97612	0.00383283	Up
203126_at	IMPA2	3613	inositol(myo)-1(or 4)-monophosphatase 2	386.408	196.072	1.97074	0.000966732	Up
203925_at	GCLM	2730	glutamate-cysteine ligase, modifier subunit	221.181	112.426	1.96734	0.00155535	Up
221569_at	AHI1	54806	Abelson helper integration site 1	120.306	61.3691	1.96037	0.00247732	Up
201000_at	AARS	16	alanyl-tRNA synthetase	553.793	282.824	1.95808	0.00132802	Up
209147_s_at	PPAP2A	8611	phosphatidic acid phosphatase type 2A	201.72	103.036	1.95776	0.00105278	Up
201891_s_at	B2M	567	beta-2-microglobulin	2671.46	1366.66	1.95473	0.00248553	Up
212012_at	PXDN	7837	peroxidasin homolog (Drosophila)	121.613	62.2378	1.95401	0.00704038	Up
211208_s_at	CASK	8573	calcium/calmodulin-dependent serine protein kinase (MAGUK family)	170.458	87.3024	1.9525	0.00557739	Up
204781_s_at	FAS	355	Fas (TNF receptor superfamily, member 6)	49.8741	25.5841	1.94942	0.00689033	Up
204537_s_at	GABRE	2564	gamma-aminobutyric acid (GABA) A receptor, epsilon	116.469	59.7659	1.94875	0.00320333	Up
207122_x_at	SULT1A2	6799	sulfotransferase family, cytosolic, 1A, phenol-preferring, member 2	219.306	112.637	1.94701	0.000893496	Up
207298_at	SLC17A3	10786	solute carrier family 17 (sodium phosphate), member 3	59.587	30.6116	1.94655	0.00533243	Up
221463_at	CCL24	6369	chemokine (C-C motif) ligand 24	58.6218	30.2495	1.93794	0.00116802	Up
202659_at	PSMB10	5699	proteasome (prosome, macropain) subunit, beta type, 10	128.189	66.1849	1.93683	0.00200456	Up
204073_s_at	C11orf9	745	chromosome 11 open reading frame 9	241.39	124.74	1.93514	0.00143582	Up
216959_x_at	NRCAM	4897	neuronal cell adhesion molecule	93.2104	48.2145	1.93325	0.00119788	Up
210580_x_at	SULT1A3 /// SULT1A4	445329 /// 6818	sulfotransferase family, cytosolic, 1A, phenol-preferring, member 3 /// sulfotransferase family, cytosolic, 1A, phenol-preferring, member 4	460.109	238.192	1.93167	0.00237317	Up
210534_s_at	EPPB9	27077	B9 protein	125.514	65.0162	1.93051	0.0019269	Up
210589_s_at	GBA /// GBAP	2629 /// 2630	glucosidase, beta; acid (includes glucosylceramidase) /// glucosidase, beta; acid, pseudogene	205.516	106.618	1.92759	0.000708092	Up
208978_at	CRIP2	1397	cysteine-rich protein 2	190.065	98.6296	1.92706	0.00242655	Up
212160_at	XPOT	11260	exportin, tRNA (nuclear export receptor for tRNAs)	361.386	188.479	1.91738	0.00146736	Up
212245_at	MCFD2	90411	multiple coagulation factor deficiency 2	359.113	187.712	1.91311	0.00304403	Up
212971_at	CARS	833	cysteinyl-tRNA synthetase	655.485	342.696	1.91273	0.00121923	Up
202721_s_at	GFPT1	2673	glutamine-fructose-6-phosphate transaminase 1	146.683	76.9354	1.90657	0.0079235	Up
210514_x_at	HLA-G	3135	HLA-G histocompatibility antigen, class I, G	319.874	167.775	1.90656	0.0047612	Up
210224_at	MR1	3140	major histocompatibility complex, class I-related	69.3224	36.4548	1.9016	0.000592412	Up
209921_at	SLC7A11	23657	solute carrier family 7, (cationic amino acid transporter, y+ system) member 11	1041.86	549.968	1.89441	0.00153854	Up
205660_at	OASL	8638	2'-5'-oligoadenylate synthetase-like	57.0785	30.1317	1.8943	0.00202945	Up
202812_at	GAA	2548	glucosidase, alpha; acid (Pompe disease, glycogen storage disease type II)	244.333	129.056	1.89323	0.00369654	Up
203675_at	NUCB2	4925	nucleobindin 2	94.4278	49.8912	1.89268	0.00418972	Up
204608_at	ASL	435	argininosuccinate lyase	195.14	103.269	1.88962	0.00461752	Up
202510_s_at	TNFAIP2	7127	tumor necrosis factor, alpha-induced protein 2	358.967	190.818	1.8812	0.00218038	Up
201601_x_at	IFITM1	8519	interferon induced transmembrane protein 1 (9-27)	51.3196	27.3323	1.87762	0.009678	Up
201481_s_at	PYGB	5834	phosphorylase, glycogen; brain	917.662	489.609	1.87428	0.000886451	Up
213587_s_at	ATP6V0E2	155066	ATPase, H+ transporting V0 subunit e2	156.338	83.5327	1.87158	0.00209744	Up
214657_s_at	TncRNA	283131	Trophoblast-derived noncoding RNA	56.2406	30.0526	1.8714	0.00566601	Up
213671_s_at	MARS	4141	methionine-tRNA synthetase	328.479	175.706	1.86948	0.000880042	Up
201724_s_at	GALNT1	2589	UDP-N-acetyl-alpha-D-galactosamine:polypeptide N-acetylgalactosaminyltransferase 1 (GalNAc-T1)	369.886	197.895	1.8691	0.000535503	Up
212573_at	ENDOD1	23052	endonuclease domain containing 1	97.612	52.5061	1.85906	0.00320494	Up
212040_at	TGOLN2	10618	trans-golgi network protein 2	314.165	169.306	1.85561	0.00501938	Up
203179_at	GALT /// C10orf4	118924 /// 2592	galactose-1-phosphate uridylyltransferase /// chromosome 10 open reading frame 4	84.6644	45.6772	1.85354	0.00143582	Up
210445_at	FABP6	2172	fatty acid binding protein 6, ileal (gastrotropin)	53.9155	29.1408	1.85017	0.00914844	Up
206343_s_at	NRG1	3084	neuregulin 1	200.875	108.628	1.8492	0.00435641	Up
210946_at	PPAP2A	8611	phosphatidic acid phosphatase type 2A	137.952	74.6219	1.84868	0.00528468	Up
208944_at	TGFBR2	7048	transforming growth factor, beta receptor II (70/80kDa)	675.649	365.764	1.84723	0.00440036	Up
205582_s_at	GGTLA1	2687	gamma-glutamyltransferase-like activity 1	55.6601	30.1831	1.84408	0.00190413	Up
203188_at	B3GNT1	11041	UDP-GlcNAc:betaGal beta-1,3-N-acetylglucosaminyltransferase 1	159.75	86.7669	1.84114	0.000639972	Up
201474_s_at	ITGA3	3675	integrin, alpha 3 (antigen CD49C, alpha 3 subunit of VLA-3 receptor)	206.888	112.448	1.83986	0.00177953	Up
201869_s_at	TBL1X	6907	transducin (beta)-like 1X-linked	127.554	69.3431	1.83947	0.000639972	Up
209075_s_at	ISCU	23479	IscU iron-sulfur cluster scaffold homolog (E. coli)	328.682	178.692	1.83938	0.00280052	Up
36030_at	HOM-TES-103	25900	hypothetical protein LOC25900	61.7584	33.6197	1.83697	0.00583723	Up
218085_at	CHMP5	51510	chromatin modifying protein 5	103.069	56.1314	1.8362	0.00119788	Up
209561_at	THBS3	7059	thrombospondin 3	109.296	59.5842	1.83431	0.00113529	Up
204854_at	LEPREL2	10536	leprecan-like 2	51.723	28.2442	1.83128	0.000603062	Up
207563_s_at	OGT	8473	O-linked N-acetylglucosamine (GlcNAc) transferase (UDP-N-acetylglucosamine:polypeptide-N-acetylglucosaminyl transferase)	100.337	54.9308	1.8266	0.00191605	Up
204977_at	DDX10	1662	DEAD (Asp-Glu-Ala-Asp) box polypeptide 10	152.231	83.6237	1.82043	0.00112858	Up
202237_at	NNMT	4837	nicotinamide N-methyltransferase	1176.73	647.335	1.81781	0.00725761	Up
201847_at	LIPA	3988	lipase A, lysosomal acid, cholesterol esterase (Wolman disease)	418.575	230.286	1.81763	0.000966144	Up
217456_x_at	HLA-E	3133	major histocompatibility complex, class I, E	274.062	150.808	1.8173	0.0016638	Up
202813_at	TARBP1	6894	Tar (HIV-1) RNA binding protein 1	217.065	119.487	1.81664	0.000880042	Up
202756_s_at	GPC1	2817	glypican 1	198.414	109.221	1.81662	0.000587774	Up
209238_at	STX3	6809	syntaxin 3	85.0773	46.8532	1.81583	0.00837297	Up
201471_s_at	SQSTM1	8878	sequestosome 1	1108.62	611.414	1.8132	0.000535503	Up
202727_s_at	IFNGR1	3459	interferon gamma receptor 1	330.304	182.531	1.80957	0.00402147	Up
214974_x_at	CXCL5	6374	chemokine (C-X-C motif) ligand 5	1145.41	634.356	1.80562	0.00475641	Up
200838_at	CTSB	1508	cathepsin B	527.719	292.765	1.80254	0.00359892	Up
208130_s_at	TBXAS1	6916	thromboxane A synthase 1 (platelet, cytochrome P450, family 5, subfamily A) /// thromboxane A synthase 1 (platelet, cytochrome P450, family 5, subfamily A)	86.8831	48.2066	1.80231	0.00258662	Up
222156_x_at	CCPG1	9236	cell cycle progression 1	45.8725	25.5091	1.79828	0.00975847	Up
218924_s_at	CTBS	1486	chitobiase, di-N-acetyl-	83.9705	46.7694	1.79542	0.0035266	Up
205774_at	F12	2161	coagulation factor XII (Hageman factor)	132.368	73.821	1.79309	0.00377504	Up
212810_s_at	SLC1A4	6509	solute carrier family 1 (glutamate/neutral amino acid transporter), member 4	78.8446	44.0156	1.79129	0.00239602	Up
221059_s_at	COTL1	23406	coactosin-like 1 (Dictyostelium)	101.569	56.8157	1.78769	0.00617276	Up
214437_s_at	SHMT2	6472	serine hydroxymethyltransferase 2 (mitochondrial)	208.722	116.903	1.78544	0.00685288	Up
209017_s_at	LONP1	9361	lon peptidase 1, mitochondrial	254.487	142.801	1.78211	0.000593653	Up
211806_s_at	KCNJ15	3772	potassium inwardly-rectifying channel, subfamily J, member 15	49.2561	27.6448	1.78175	0.00106565	Up
57540_at	RBKS	64080	ribokinase	113.558	63.9669	1.77526	0.000871001	Up
212221_x_at	IDS	3423	iduronate 2-sulfatase (Hunter syndrome)	271.897	153.36	1.77293	0.00973766	Up
202862_at	FAH	2184	fumarylacetoacetate hydrolase (fumarylacetoacetase)	77.178	43.5859	1.77071	0.00107779	Up
201587_s_at	IRAK1	3654	interleukin-1 receptor-associated kinase 1	884.01	499.297	1.77051	0.00144023	Up
200661_at	CTSA	5476	cathepsin A	396.664	224.076	1.77022	0.000657655	Up
218211_s_at	MLPH	79083	melanophilin	1466.12	830.145	1.7661	0.00466635	Up
219628_at	ZMAT3	64393	zinc finger, matrin type 3	51.1631	28.9997	1.76426	0.00583612	Up
209093_s_at	GBA /// GBAP	2629 /// 2630	glucosidase, beta; acid (includes glucosylceramidase) /// glucosidase, beta; acid, pseudogene	113.835	64.7586	1.75783	0.000123705	Up
205059_s_at	IDUA	3425	iduronidase, alpha-L-	78.8906	44.9472	1.75519	0.00182757	Up
213702_x_at	ASAH1	427	N-acylsphingosine amidohydrolase (acid ceramidase) 1	695.705	396.646	1.75397	0.000264157	Up
218608_at	ATP13A2	23400	ATPase type 13A2	101.42	58.3384	1.73848	0.00541761	Up
208926_at	NEU1	4758	sialidase 1 (lysosomal sialidase)	142.986	82.3112	1.73715	0.00102479	Up
212909_at	LYPD1	116372	LY6/PLAUR domain containing 1	68.2223	39.2818	1.73674	0.00501938	Up
208284_x_at	GGT1	2678	gamma-glutamyltransferase 1	278.715	160.661	1.7348	0.00601227	Up
208726_s_at	EIF2S2	8894	eukaryotic translation initiation factor 2, subunit 2 beta, 38kDa	1089.48	628.381	1.73379	0.00214353	Up
202258_s_at	PFAAP5	10443	phosphonoformate immuno-associated protein 5	201.109	116.039	1.73311	0.000758714	Up
204820_s_at	BTN3A3 /// BTN3A2	10384 /// 11118	butyrophilin, subfamily 3, member A3 /// butyrophilin, subfamily 3, member A2	130.188	75.13	1.73283	0.00259782	Up
203042_at	LAMP2	3920	lysosomal-associated membrane protein 2	139.17	80.3239	1.73261	0.00566601	Up
211852_s_at	ATRN	8455	attractin	79.4652	45.9405	1.72974	0.00643395	Up
206245_s_at	IVNS1ABP	10625	influenza virus NS1A binding protein	227.395	131.524	1.72892	0.00762639	Up
208510_s_at	PPARG	5468	peroxisome proliferator-activated receptor gamma	64.8843	37.5321	1.72877	0.00197357	Up
206204_at	GRB14	2888	growth factor receptor-bound protein 14	80.3806	46.5283	1.72757	0.00583612	Up
201734_at	CLCN3	1182	Chloride channel 3	159.985	92.6941	1.72595	0.00333472	Up
212875_s_at	C21orf25	25966	chromosome 21 open reading frame 25	106.881	62.0037	1.72379	0.00071145	Up
219785_s_at	FBXO31	79791	F-box protein 31	63.1114	36.6265	1.72311	0.0046115	Up
218285_s_at	BDH2	56898	3-hydroxybutyrate dehydrogenase, type 2	194.577	112.925	1.72306	0.000535503	Up
214095_at	SHMT2	6472	serine hydroxymethyltransferase 2 (mitochondrial)	71.3779	41.5106	1.71951	0.00155535	Up
202402_s_at	CARS	833	cysteinyl-tRNA synthetase	88.2669	51.3364	1.71938	7.36997e-05	Up
206542_s_at	SMARCA2	6595	SWI/SNF related, matrix associated, actin dependent regulator of chromatin, subfamily a, member 2	60.9059	35.4583	1.71768	0.000980644	Up
212233_at	---	---	3'UTR of hypothetical protein (ORF1)	676.471	393.942	1.71718	0.00331185	Up
216565_x_at	LOC391020	391020	similar to Interferon-induced transmembrane protein 3 (Interferon-inducible protein 1-8U)	93.4721	54.4832	1.71561	0.00558218	Up
213689_x_at	RPL5	6125	Ribosomal protein L5	122.463	71.3904	1.7154	0.000247895	Up
217678_at	SLC7A11	23657	solute carrier family 7, (cationic amino acid transporter, y+ system) member 11	601.046	350.59	1.71438	0.00152568	Up
202804_at	ABCC1	4363	ATP-binding cassette, sub-family C (CFTR/MRP), member 1	526.282	307.087	1.71379	0.000336273	Up
213675_at	---	---	CDNA FLJ25106 fis, clone CBR01467	131.441	76.749	1.71262	0.00222458	Up
201410_at	PLEKHB2	55041	Pleckstrin homology domain containing, family B (evectins) member 2	163.898	95.7721	1.71134	0.00792871	Up
214096_s_at	SHMT2	6472	serine hydroxymethyltransferase 2 (mitochondrial)	514.335	300.559	1.71126	0.0011501	Up
207839_s_at	C9orf127	51754	chromosome 9 open reading frame 127	48.7202	28.5233	1.70808	0.00121775	Up
201475_x_at	MARS	4141	methionine-tRNA synthetase	410.516	240.351	1.70798	0.0014254	Up
209082_s_at	COL18A1	80781	collagen, type XVIII, alpha 1	189.865	111.166	1.70795	0.00156598	Up
211417_x_at	GGT1	2678	gamma-glutamyltransferase 1	302.455	177.244	1.70643	0.00736818	Up
219182_at	FLJ22167	79583	hypothetical protein FLJ22167	51.6152	30.2771	1.70476	0.00499706	Up
208678_at	ATP6V1E1	529	ATPase, H+ transporting, lysosomal 31kDa, V1 subunit E1	343.999	202.013	1.70286	0.00107779	Up
209164_s_at	CYB561	1534	cytochrome b-561	127.48	74.9184	1.70158	0.00508778	Up
204284_at	PPP1R3C	5507	protein phosphatase 1, regulatory (inhibitor) subunit 3C	218.701	128.564	1.70111	0.00272829	Up
219082_at	AMDHD2	51005	amidohydrolase domain containing 2	49.52	29.134	1.69973	0.00725761	Up
219412_at	RAB38	23682	RAB38, member RAS oncogene family	58.3012	34.3122	1.69914	0.00583057	Up
204137_at	GPR137B	7107	G protein-coupled receptor 137B	79.8568	47.3345	1.68707	0.00566601	Up
218354_at	TRAPPC2L	51693	trafficking protein particle complex 2-like	218.784	129.73	1.68645	0.00998609	Up
205961_s_at	PSIP1	11168	PC4 and SFRS1 interacting protein 1	93.5193	55.5905	1.68229	0.00839146	Up
203041_s_at	LAMP2	3920	lysosomal-associated membrane protein 2	281.774	167.561	1.68162	0.0090756	Up
219762_s_at	RPL36	25873	ribosomal protein L36	961.107	572.331	1.67929	0.00139183	Up
53071_s_at	FLJ22222	79701	hypothetical protein FLJ22222	66.2657	39.5489	1.67554	0.00612403	Up
202888_s_at	ANPEP	290	alanyl (membrane) aminopeptidase (aminopeptidase N, aminopeptidase M, microsomal aminopeptidase, CD13, p150)	127.484	76.0965	1.67529	0.0058266	Up
213540_at	HSD17B8	7923	hydroxysteroid (17-beta) dehydrogenase 8	106.548	63.6825	1.67311	0.00058901	Up
209237_s_at	SLC23A2	9962	solute carrier family 23 (nucleobase transporters), member 2	76.4113	45.7181	1.67136	0.00583057	Up
202201_at	BLVRB	645	biliverdin reductase B (flavin reductase (NADPH))	764.91	457.842	1.67068	0.00258851	Up
208813_at	GOT1	2805	glutamic-oxaloacetic transaminase 1, soluble (aspartate aminotransferase 1)	133.593	80.3013	1.66365	0.0037689	Up
213711_at	KRT81	3887	keratin 81	4102.19	2477.51	1.65577	0.000708092	Up
211530_x_at	HLA-G	3135	HLA-G histocompatibility antigen, class I, G	229.847	138.909	1.65466	0.00615841	Up
219113_x_at	HSD17B14	51171	hydroxysteroid (17-beta) dehydrogenase 14	78.0125	47.1518	1.6545	0.00286695	Up
217771_at	GOLPH2	51280	golgi phosphoprotein 2	277.852	168.054	1.65335	0.00725854	Up
212814_at	KIAA0828	23382	adenosylhomocysteinase 3	53.3785	32.3299	1.65106	0.00116802	Up
216241_s_at	TCEA1	6917	transcription elongation factor A (SII), 1	1029.25	623.56	1.6506	0.0013224	Up
202053_s_at	ALDH3A2	224	aldehyde dehydrogenase 3 family, member A2	497.103	301.2	1.65041	0.00249939	Up
201944_at	HEXB	3074	hexosaminidase B (beta polypeptide)	543.276	329.259	1.64999	0.00100642	Up
214864_s_at	GRHPR	9380	glyoxylate reductase/hydroxypyruvate reductase	507.202	307.556	1.64914	0.00143034	Up
202061_s_at	SEL1L	6400	sel-1 suppressor of lin-12-like (C. elegans)	199.348	121.141	1.64559	0.00279208	Up
208650_s_at	CD24	934	CD24 molecule	413.889	251.539	1.64542	0.00536659	Up
207564_x_at	OGT	8473	O-linked N-acetylglucosamine (GlcNAc) transferase (UDP-N-acetylglucosamine:polypeptide-N-acetylglucosaminyl transferase)	84.0862	51.1366	1.64434	0.00625725	Up
213275_x_at	CTSB	1508	cathepsin B	353.995	215.358	1.64375	0.00659445	Up
209228_x_at	TUSC3	7991	tumor suppressor candidate 3	258.096	157.098	1.6429	0.00124421	Up
201347_x_at	GRHPR	9380	glyoxylate reductase/hydroxypyruvate reductase	496.812	302.538	1.64215	0.00120337	Up
218436_at	SIL1	64374	SIL1 homolog, endoplasmic reticulum chaperone (S. cerevisiae)	149.561	91.1375	1.64105	0.00232577	Up
217707_x_at	SMARCA2	6595	SWI/SNF related, matrix associated, actin dependent regulator of chromatin, subfamily a, member 2	53.8318	32.8722	1.63761	0.00244936	Up
200779_at	ATF4	468	activating transcription factor 4 (tax-responsive enhancer element B67)	916.648	560.347	1.63586	0.00143582	Up
204345_at	COL16A1	1307	collagen, type XVI, alpha 1	84.7998	51.8612	1.63513	0.00328009	Up
203335_at	PHYH	5264	phytanoyl-CoA 2-hydroxylase	263.559	161.634	1.63059	0.00662941	Up
212119_at	RHOQ	23433	ras homolog gene family, member Q	345.581	211.938	1.63057	0.00106762	Up
218634_at	PHLDA3	23612	pleckstrin homology-like domain, family A, member 3	134.084	82.2811	1.62958	0.00315181	Up
204862_s_at	NME3	4832	non-metastatic cells 3, protein expressed in	137.899	84.6307	1.62942	0.00282	Up
221782_at	DNAJC10	54431	DnaJ (Hsp40) homolog, subfamily C, member 10	104.592	64.2304	1.62838	0.00813971	Up
203633_at	CPT1A	1374	carnitine palmitoyltransferase 1A (liver)	285.144	175.433	1.62537	0.00698029	Up
218245_at	TSKU	25987	tsukushin	340.693	209.63	1.62521	0.000336273	Up
208906_at	BSCL2 /// HNRPUL2	221092 /// 26580	Bernardinelli-Seip congenital lipodystrophy 2 (seipin) /// heterogeneous nuclear ribonucleoprotein U-like 2	285.301	175.599	1.62473	0.0045753	Up
211675_s_at	MDFIC	29969	MyoD family inhibitor domain containing /// MyoD family inhibitor domain containing	126.992	78.2171	1.62358	0.00651019	Up
212472_at	MICAL2	9645	microtubule associated monoxygenase, calponin and LIM domain containing 2	90.5958	55.8855	1.6211	0.00429253	Up
207111_at	EMR1	2015	egf-like module containing, mucin-like, hormone receptor-like 1	61.8574	38.1898	1.61974	0.00937953	Up
201063_at	RCN1	5954	reticulocalbin 1, EF-hand calcium binding domain	621.909	383.997	1.61957	0.000861351	Up
214724_at	DIXDC1	85458	DIX domain containing 1	116.08	71.7189	1.61854	0.00341475	Up
218877_s_at	TRMT11	60487	tRNA methyltransferase 11 homolog (S. cerevisiae)	57.2831	35.3997	1.61818	0.0079235	Up
221827_at	RBCK1	10616	RanBP-type and C3HC4-type zinc finger containing 1	364.033	225.149	1.61685	0.00331463	Up
205873_at	PIGL	9487	phosphatidylinositol glycan anchor biosynthesis, class L	79.5479	49.3153	1.61305	0.00307771	Up
213279_at	DHRS1	115817	dehydrogenase/reductase (SDR family) member 1	113.146	70.2091	1.61155	0.00168688	Up
207131_x_at	GGT1	2678	gamma-glutamyltransferase 1	247.93	153.886	1.61113	0.0011031	Up
203159_at	GLS	2744	glutaminase	258.182	160.514	1.60846	0.0058003	Up
201704_at	ENTPD6	955	ectonucleoside triphosphate diphosphohydrolase 6 (putative function)	221.825	138.102	1.60624	0.00275072	Up
209641_s_at	ABCC3	8714	ATP-binding cassette, sub-family C (CFTR/MRP), member 3	929.161	578.802	1.60532	0.00577899	Up
211184_s_at	USH1C	10083	Usher syndrome 1C (autosomal recessive, severe)	175.589	109.459	1.60415	0.00942519	Up
201042_at	TGM2	7052	transglutaminase 2 (C polypeptide, protein-glutamine-gamma-glutamyltransferase)	441.977	275.772	1.60269	0.00137748	Up
203262_s_at	FAM50A	9130	family with sequence similarity 50, member A	204.538	127.702	1.60168	0.00296292	Up
209181_s_at	RABGGTB	5876	Rab geranylgeranyltransferase, beta subunit	273.7	170.975	1.60081	0.0060295	Up
214151_s_at	CCPG1	9236	cell cycle progression 1	119.284	74.5234	1.60063	0.0035266	Up
210544_s_at	ALDH3A2	224	aldehyde dehydrogenase 3 family, member A2	231.251	144.822	1.59679	0.00657164	Up
221927_s_at	ABHD11	83451	abhydrolase domain containing 11	108.098	67.7166	1.59633	0.00756734	Up
218953_s_at	PCYOX1L	78991	prenylcysteine oxidase 1 like	55.4483	34.7428	1.59597	0.00631857	Up
203113_s_at	EEF1D	1936	eukaryotic translation elongation factor 1 delta (guanine nucleotide exchange protein)	1597.65	1002.23	1.5941	0.00420924	Up
202328_s_at	PKD1	5310	polycystic kidney disease 1 (autosomal dominant)	83.8449	52.8148	1.58753	0.00143582	Up
219716_at	APOL6	80830	apolipoprotein L, 6	61.7174	38.9213	1.5857	0.00495337	Up
200758_s_at	NFE2L1	4779	nuclear factor (erythroid-derived 2)-like 1	294.723	185.87	1.58564	0.000247895	Up
212026_s_at	EXOC7	23265	exocyst complex component 7	74.727	47.1655	1.58436	0.00902558	Up
215603_x_at	GGT1 /// GGT2 /// GGTL4 /// LOC653590 /// LOC728226 /// LOC728441	2678 /// 2679 /// 653590 /// 728226 /// 728441 /// 91227	gamma-glutamyltransferase 1 /// gamma-glutamyltransferase 2 /// gamma-glutamyltransferase-like 4 /// similar to gamma-glutamyltransferase 2 /// similar to gamma-glutamyltransferase 2 /// similar to Gamma-glutamyltranspeptidase 1 precursor (Gamma-glutamyltransferase 1) (CD224 antigen)	256.629	162.147	1.58269	0.00677088	Up
218970_s_at	CUTC	51076	cutC copper transporter homolog (E. coli)	98.2898	62.1818	1.58068	0.00416356	Up
200843_s_at	EPRS	2058	glutamyl-prolyl-tRNA synthetase	339.477	214.944	1.57938	0.0035789	Up
203323_at	CAV2	858	caveolin 2	392.298	248.485	1.57876	0.00495337	Up
200748_s_at	FTH1	2495	ferritin, heavy polypeptide 1	5370.3	3402.48	1.57835	0.00479495	Up
209337_at	PSIP1	11168	PC4 and SFRS1 interacting protein 1	257.492	163.147	1.57828	0.00344733	Up
209407_s_at	DEAF1	10522	deformed epidermal autoregulatory factor 1 (Drosophila)	69.9821	44.3765	1.57701	0.000886451	Up
202193_at	LIMK2	3985	LIM domain kinase 2	57.9785	36.7956	1.57569	0.00541761	Up
218263_s_at	ZBED5	58486	zinc finger, BED-type containing 5	268.665	170.659	1.57428	0.00221876	Up
221746_at	UBL4A	8266	ubiquitin-like 4A	201.596	128.223	1.57223	0.00129301	Up
209858_x_at	MPPE1	65258	metallophosphoesterase 1	124.672	79.4031	1.57011	0.000593653	Up
219222_at	RBKS	64080	ribokinase	149.802	95.4473	1.56947	0.00156617	Up
219109_at	SPAG16	79582	sperm associated antigen 16	58.0315	36.9954	1.56861	0.00956836	Up
201968_s_at	PGM1	5236	phosphoglucomutase 1	414.623	264.858	1.56545	0.00255958	Up
213902_at	ASAH1	427	N-acylsphingosine amidohydrolase (acid ceramidase) 1	246.68	157.582	1.56541	0.00238615	Up
212043_at	TGOLN2	10618	trans-golgi network protein 2	730.47	466.65	1.56535	0.00558218	Up
209360_s_at	RUNX1	861	runt-related transcription factor 1 (acute myeloid leukemia 1; aml1 oncogene)	130.937	83.6624	1.56506	0.00327134	Up
218373_at	FTS	64400	fused toes homolog (mouse)	91.8417	58.7882	1.56225	0.000537782	Up
204037_at	EDG2	1902	endothelial differentiation, lysophosphatidic acid G-protein-coupled receptor, 2	108.348	69.3642	1.56202	0.00473426	Up
200027_at	NARS	4677	asparaginyl-tRNA synthetase /// asparaginyl-tRNA synthetase	574.967	368.682	1.55952	0.00422618	Up
201762_s_at	PSME2	5721	proteasome (prosome, macropain) activator subunit 2 (PA28 beta)	446.497	286.44	1.55878	0.00765301	Up
209321_s_at	ADCY3	109	adenylate cyclase 3	81.1735	52.2331	1.55406	0.00748047	Up
203906_at	IQSEC1	9922	IQ motif and Sec7 domain 1	76.5883	49.3371	1.55235	0.00698504	Up
212204_at	TMEM87A	25963	transmembrane protein 87A	208.459	134.305	1.55214	0.00155535	Up
203157_s_at	GLS	2744	glutaminase	143.339	92.3712	1.55177	0.00187734	Up
218342_s_at	KIAA1815	79956	KIAA1815	157.447	101.67	1.54861	0.0073784	Up
214255_at	ATP10A	57194	ATPase, Class V, type 10A	87.6136	56.6145	1.54755	0.00538277	Up
209424_s_at	AMACR	23600	alpha-methylacyl-CoA racemase	79.189	51.2314	1.54571	0.00874186	Up
201553_s_at	LAMP1	3916	lysosomal-associated membrane protein 1	914.458	592.497	1.5434	0.00515661	Up
218740_s_at	CDK5RAP3	80279	CDK5 regulatory subunit associated protein 3	436.685	284.102	1.53707	0.00482903	Up
201954_at	ARPC1B /// LOC653888	10095 /// 653888	actin related protein 2/3 complex, subunit 1B, 41kDa /// similar to Actin-related protein 2/3 complex subunit 1B (ARP2/3 complex 41 kDa subunit) (p41-ARC)	515.714	335.597	1.53671	0.00322419	Up
209081_s_at	COL18A1	80781	collagen, type XVIII, alpha 1	148.685	96.8002	1.536	0.00278634	Up
215690_x_at	GPAA1	8733	glycosylphosphatidylinositol anchor attachment protein 1 homolog (yeast)	409.779	266.81	1.53585	0.00384914	Up
220864_s_at	NDUFA13	51079	NADH dehydrogenase (ubiquinone) 1 alpha subcomplex, 13	558.214	363.526	1.53556	0.00483351	Up
214434_at	HSPA12A	259217	heat shock 70kDa protein 12A	76.0482	49.5314	1.53535	0.00217602	Up
201618_x_at	GPAA1	8733	glycosylphosphatidylinositol anchor attachment protein 1 homolog (yeast)	288.928	188.278	1.53458	0.000573471	Up
211566_x_at	BRE	9577	brain and reproductive organ-expressed (TNFRSF1A modulator)	228.938	149.241	1.53402	0.00180029	Up
203814_s_at	NQO2	4835	NAD(P)H dehydrogenase, quinone 2	276.443	180.58	1.53086	0.00983832	Up
220175_s_at	CBWD1 /// CBWD2 /// CBWD5 /// RP11-561O23.4 /// CBWD3 /// LOC728013 /// LOC728742	150472 /// 220869 /// 389760 /// 445571 /// 55871 /// 728013 /// 728742	COBW domain containing 1 /// COBW domain containing 2 /// COBW domain containing 5 /// COBW-like placental protein /// COBW domain containing 3 /// similar to COBW domain containing 3 /// similar to COBW domain containing 3	81.7641	53.4558	1.52957	0.00587119	Up
201462_at	SCRN1	9805	secernin 1	180.302	118.114	1.52651	0.00317801	Up
222173_s_at	TBC1D2	55357	TBC1 domain family, member 2	65.3474	42.8193	1.52612	0.00674397	Up
209248_at	GHITM	27069	growth hormone inducible transmembrane protein	927.476	608.728	1.52363	0.00210645	Up
209166_s_at	MAN2B1	4125	mannosidase, alpha, class 2B, member 1	110.285	72.4921	1.52134	0.00926454	Up
35626_at	SGSH	6448	N-sulfoglucosamine sulfohydrolase (sulfamidase)	103.272	68.1189	1.51606	0.000708092	Up
200762_at	DPYSL2	1808	dihydropyrimidinase-like 2	610.487	402.955	1.51503	0.00937953	Up
201212_at	LGMN	5641	legumain	148.027	97.9158	1.51178	0.00492735	Up
208971_at	SMAD3 /// UROD	4088 /// 7389	SMAD family member 3 /// uroporphyrinogen decarboxylase	134.614	89.084	1.51108	0.00269989	Up
212968_at	RFNG	5986	RFNG O-fucosylpeptide 3-beta-N-acetylglucosaminyltransferase	84.9591	56.2478	1.51044	0.00969815	Up
50374_at	LOC339229	339229	hypothetical protein LOC339229	157.875	104.738	1.50734	0.00495337	Up
208651_x_at	CD24	934	CD24 molecule	526.574	349.891	1.50496	0.0054671	Up
204246_s_at	DCTN3	11258	dynactin 3 (p22)	316.514	210.555	1.50323	0.00559492	Up
211600_at	MT-ND5	4540	mito. encoded NADH dehydrogenase 5	13.9544	654.169	-46.8791	6.77645e-05	Down
205009_at	TFF1	7031	trefoil factor 1 (breast cancer, estrogen-inducible sequence expressed in)	34.9114	787.188	-22.5482	0.000170418	Down
201909_at	RPS4Y1	6192	ribosomal protein S4, Y-linked 1	61.7985	1160.99	-18.7867	3.16213e-05	Down
206291_at	NTS	4922	neurotensin	29.1118	520.603	-17.8829	0.00110064	Down
201884_at	CEACAM5	1048	carcinoembryonic antigen-related cell adhesion molecule 5	37.1947	569.364	-15.3077	0.00155535	Down
205674_x_at	FXYD2	486	FXYD domain containing ion transport regulator 2	37.8678	562.174	-14.8457	0.000395889	Down
207434_s_at	FXYD2 /// MB	4151 /// 486	FXYD domain containing ion transport regulator 2 /// myoglobin	26.0048	336.059	-12.9229	0.000294157	Down
203757_s_at	CEACAM6	4680	carcinoembryonic antigen-related cell adhesion molecule 6 (non-specific cross reacting antigen)	529.435	4209.52	-7.95097	0.00510281	Down
205000_at	DDX3Y	8653	DEAD (Asp-Glu-Ala-Asp) box polypeptide 3, Y-linked	11.5629	82.7742	-7.15862	0.000583781	Down
206224_at	CST1	1469	cystatin SN	29.6888	210.124	-7.07754	0.00702107	Down
204684_at	NPTX1	4884	neuronal pentraxin I	38.5298	247.709	-6.42902	0.000871001	Down
210517_s_at	AKAP12	9590	A kinase (PRKA) anchor protein (gravin) 12	60.3314	385.198	-6.38471	0.0070127	Down
209758_s_at	MFAP5	8076	microfibrillar associated protein 5	14.6983	93.2596	-6.34493	0.00114169	Down
210065_s_at	UPK1B	7348	uroplakin 1B	17.5644	109.492	-6.23374	0.00129838	Down
203108_at	GPRC5A	9052	G protein-coupled receptor, family C, group 5, member A	142	836.99	-5.89428	0.000108394	Down
210064_s_at	UPK1B	7348	uroplakin 1B	19.2509	113.186	-5.87951	0.00199677	Down
202023_at	EFNA1	1942	ephrin-A1	157.512	870.566	-5.52697	3.16213e-05	Down
203917_at	CXADR	1525	coxsackie virus and adenovirus receptor	36.7102	195.201	-5.31736	0.00223875	Down
208025_s_at	HMGA2	8091	high mobility group AT-hook 2 /// high mobility group AT-hook 2	20.5474	102.188	-4.97327	0.00135686	Down
206385_s_at	ANK3	288	ankyrin 3, node of Ranvier (ankyrin G)	15.7136	77.8402	-4.95369	0.00124678	Down
209125_at	KRT6A /// KRT6C /// KRT6E	140446 /// 286887 /// 3853	keratin 6A /// keratin 6C /// keratin 6C	87.8607	431.739	-4.9139	0.00259517	Down
214131_at	CYorf15B	84663	chromosome Y open reading frame 15B	13.0134	62.7668	-4.82323	0.000790594	Down
203139_at	DAPK1	1612	death-associated protein kinase 1	106.425	506.912	-4.76311	0.000488046	Down
200665_s_at	SPARC	6678	secreted protein, acidic, cysteine-rich (osteonectin) /// secreted protein, acidic, cysteine-rich (osteonectin)	28.5734	134.175	-4.69581	0.00174082	Down
212338_at	MYO1D	4642	myosin ID	9.3838	43.9609	-4.68476	0.00317801	Down
201839_s_at	TACSTD1	4072	tumor-associated calcium signal transducer 1	47.2856	220.149	-4.65573	0.0017656	Down
201222_s_at	RAD23B	5887	RAD23 homolog B (S. cerevisiae)	38.9986	178.26	-4.57093	0.000587774	Down
202391_at	BASP1	10409	brain abundant, membrane attached signal protein 1	478.009	2072.94	-4.33661	0.00232577	Down
209942_x_at	MAGEA3	4102	melanoma antigen family A, 3	21.9305	95.0986	-4.33637	7.70027e-05	Down
212444_at	---	---	CDNA clone IMAGE:6025865	58.0238	247.088	-4.25838	0.000977756	Down
220196_at	MUC16	94025	mucin 16, cell surface associated	24.5739	104.234	-4.24165	0.000966732	Down
216598_s_at	CCL2	6347	chemokine (C-C motif) ligand 2	25.663	107.041	-4.17104	0.00129301	Down
205890_s_at	UBD	10537	ubiquitin D	20.8879	84.8132	-4.0604	7.70027e-05	Down
206700_s_at	JARID1D	8284	jumonji, AT rich interactive domain 1D	14.3432	57.8482	-4.03314	2.50589e-05	Down
AFFX-r2-Hs18SrRNA-5_at	---	---	---	56.9895	225.153	-3.95078	0.00174082	Down
219232_s_at	EGLN3	112399	egl nine homolog 3 (C. elegans)	23.1664	91.0468	-3.93012	0.000583781	Down
214774_x_at	TNRC9	27324	trinucleotide repeat containing 9	9.49893	37.1701	-3.91309	0.00272829	Down
202912_at	ADM	133	adrenomedullin	75.0116	290.559	-3.87352	0.00134384	Down
204595_s_at	STC1	6781	stanniocalcin 1	36.2054	139.54	-3.85413	0.00134384	Down
215001_s_at	GLUL	2752	glutamate-ammonia ligase (glutamine synthetase)	49.7252	187.019	-3.76105	0.00894527	Down
204272_at	LGALS4	3960	lectin, galactoside-binding, soluble, 4 (galectin 4)	118.787	435.459	-3.66587	0.00879481	Down
200632_s_at	NDRG1	10397	N-myc downstream regulated gene 1	169.599	620.344	-3.65772	0.000587774	Down
205506_at	VIL1	7429	villin 1	31.0405	112.815	-3.63446	0.000886451	Down
204948_s_at	FST	10468	follistatin	59.4033	214.511	-3.6111	0.00155535	Down
AFFX-HUMRGE/M10098_5_at	---	---	---	59.0787	210.79	-3.56795	0.00775124	Down
211203_s_at	CNTN1	1272	contactin 1	38.8616	138.565	-3.56559	0.00153399	Down
216623_x_at	TNRC9	27324	trinucleotide repeat containing 9	9.91277	34.8069	-3.51132	0.00381066	Down
212094_at	PEG10	23089	paternally expressed 10	59.9405	208.422	-3.47715	0.000604873	Down
205547_s_at	TAGLN	6876	transgelin	27.9847	97.1375	-3.47109	0.00217602	Down
214612_x_at	MAGEA6	4105	melanoma antigen family A, 6	16.6159	57.6237	-3.46799	0.000535503	Down
202267_at	LAMC2	3918	laminin, gamma 2	109.451	378.221	-3.45561	0.00106762	Down
212771_at	C10orf38	221061	chromosome 10 open reading frame 38	42.0684	144.784	-3.44162	0.00336014	Down
214580_x_at	KRT6A /// KRT6B /// KRT6C /// KRT6E	140446 /// 286887 /// 3853 /// 3854	keratin 6A /// keratin 6B /// keratin 6C /// keratin 6C	69.1451	232.765	-3.36632	0.000966144	Down
AFFX-M27830_M_at	---	---	---	357.127	1191.57	-3.33655	0.000990578	Down
219825_at	CYP26B1	56603	cytochrome P450, family 26, subfamily B, polypeptide 1	21.4169	71.1709	-3.32311	0.00253919	Down
AFFX-r2-Hs28SrRNA-3_at	---	---	---	357.891	1186.01	-3.3139	0.000631591	Down
204170_s_at	CKS2	1164	CDC28 protein kinase regulatory subunit 2	118.234	391.272	-3.30931	0.00119788	Down
202085_at	TJP2	9414	tight junction protein 2 (zona occludens 2)	14.3773	47.5771	-3.30918	0.00244543	Down
213194_at	ROBO1	6091	roundabout, axon guidance receptor, homolog 1 (Drosophila)	88.0788	290.534	-3.29857	0.000651325	Down
205157_s_at	KRT17	3872	keratin 17	322.426	1062.61	-3.29569	0.00572774	Down
213358_at	KIAA0802 /// C21orf57	23255 /// 54059	KIAA0802 /// chromosome 21 open reading frame 57	69.653	228.798	-3.28482	0.000740855	Down
209015_s_at	DNAJB6	10049	DnaJ (Hsp40) homolog, subfamily B, member 6	24.0707	78.4408	-3.25877	0.000265988	Down
204597_x_at	STC1	6781	stanniocalcin 1	22.3628	71.3586	-3.19095	0.00303448	Down
202973_x_at	FAM13A1	10144	family with sequence similarity 13, member A1	44.1608	139.601	-3.1612	0.00156617	Down
203474_at	IQGAP2	10788	IQ motif containing GTPase activating protein 2	20.5303	63.5501	-3.09543	0.00421074	Down
219734_at	SIDT1	54847	SID1 transmembrane family, member 1	26.9251	82.859	-3.07738	0.00421801	Down
207030_s_at	CSRP2	1466	cysteine and glycine-rich protein 2	71.3204	219.125	-3.0724	5.63636e-05	Down
219250_s_at	FLRT3	23767	fibronectin leucine rich transmembrane protein 3	26.0363	79.2929	-3.04547	0.0086315	Down
212092_at	PEG10	23089	paternally expressed 10	38.9044	117.688	-3.02505	0.00258851	Down
205552_s_at	OAS1	4938	2',5'-oligoadenylate synthetase 1, 40/46kDa	40.0645	120.767	-3.01431	0.00429253	Down
201830_s_at	NET1	10276	neuroepithelial cell transforming gene 1	104.752	314.37	-3.00109	0.00403409	Down
217047_s_at	FAM13A1	10144	family with sequence similarity 13, member A1	40.6022	121.498	-2.99241	0.00389578	Down
219993_at	SOX17	64321	SRY (sex determining region Y)-box 17	18.1704	54.1987	-2.9828	0.00191406	Down
204885_s_at	MSLN	10232	mesothelin	19.6716	58.4481	-2.97119	0.0038538	Down
214697_s_at	ROD1	9991	ROD1 regulator of differentiation 1 (S. pombe)	25.5363	75.4173	-2.95333	0.00155535	Down
204698_at	ISG20	3669	interferon stimulated exonuclease gene 20kDa	48.7631	143.682	-2.94653	0.00135686	Down
213075_at	OLFML2A	169611	olfactomedin-like 2A	37.9671	111.17	-2.92806	0.0010215	Down
209101_at	CTGF	1490	connective tissue growth factor	45.2699	132.032	-2.91656	0.000170418	Down
200606_at	DSP	1832	desmoplakin	269.946	786.219	-2.91251	0.000740855	Down
209278_s_at	TFPI2	7980	tissue factor pathway inhibitor 2	145.244	421.762	-2.90381	0.00422618	Down
212667_at	SPARC	6678	secreted protein, acidic, cysteine-rich (osteonectin)	15.0158	43.4708	-2.89501	0.00335329	Down
203828_s_at	IL32	9235	interleukin 32 /// interleukin 32	96.9097	278.995	-2.87892	0.00327119	Down
206549_at	INSL4	3641	insulin-like 4 (placenta)	70.0721	201.16	-2.87075	0.000591802	Down
214710_s_at	CCNB1	891	cyclin B1	63.6193	182.246	-2.86464	0.00104077	Down
213693_s_at	MUC1	4582	mucin 1, cell surface associated	89.561	254.735	-2.84426	0.000708092	Down
202869_at	OAS1	4938	2',5'-oligoadenylate synthetase 1, 40/46kDa	90.8601	257.051	-2.82909	0.00334854	Down
205680_at	MMP10	4319	matrix metallopeptidase 10 (stromelysin 2)	14.9399	42.265	-2.829	0.00914367	Down
218723_s_at	RGC32	28984	response gene to complement 32	15.1962	42.643	-2.80617	0.00881901	Down
207847_s_at	MUC1	4582	mucin 1, cell surface associated	59.7774	166.512	-2.78554	0.00127877	Down
218507_at	HIG2	29923	hypoxia-inducible protein 2	54.0004	147.968	-2.74014	0.00105223	Down
203628_at	IGF1R	3480	insulin-like growth factor 1 receptor	158.01	429.496	-2.71815	0.000849295	Down
205199_at	CA9	768	carbonic anhydrase IX	36.05	97.7458	-2.7114	0.00244543	Down
221666_s_at	PYCARD	29108	PYD and CARD domain containing	47.7886	129.494	-2.70973	0.000247895	Down
205251_at	PER2	8864	period homolog 2 (Drosophila)	54.7439	147.459	-2.69361	0.00146934	Down
218995_s_at	EDN1	1906	endothelin 1	68.1021	182.967	-2.68665	0.00143582	Down
213765_at	MFAP5	8076	microfibrillar associated protein 5	13.6944	36.6317	-2.67495	0.000966732	Down
200832_s_at	SCD	6319	stearoyl-CoA desaturase (delta-9-desaturase)	168.544	447.39	-2.65444	0.00238205	Down
201291_s_at	TOP2A	7153	topoisomerase (DNA) II alpha 170kDa	111.487	294.593	-2.6424	0.00762206	Down
204011_at	SPRY2	10253	sprouty homolog 2 (Drosophila)	33.5821	88.7352	-2.64233	0.0026167	Down
213039_at	ARHGEF18	23370	rho/rac guanine nucleotide exchange factor (GEF) 18	100.506	263.975	-2.62646	0.00111834	Down
202705_at	CCNB2	9133	cyclin B2	87.6624	229.469	-2.61765	0.00304403	Down
207345_at	FST	10468	follistatin	19.5389	50.9786	-2.60908	0.000451609	Down
AFFX-r2-Hs28SrRNA-M_at	---	---	---	71.33	184.904	-2.59223	0.00418972	Down
214290_s_at	HIST2H2AA3 /// HIST2H2AA4	723790 /// 8337	histone cluster 2, H2aa3 /// histone cluster 2, H2aa4	59.0701	153.029	-2.59064	0.00024484	Down
211458_s_at	GABARAPL1 /// GABARAPL3	23710 /// 23766	GABA(A) receptor-associated protein like 1 /// GABA(A) receptors associated protein like 3	74.0839	191.135	-2.57999	0.00232053	Down
201416_at	SOX4	6659	SRY (sex determining region Y)-box 4	356.413	912.915	-2.56139	0.00117443	Down
208190_s_at	LSR	51599	lipolysis stimulated lipoprotein receptor	23.9065	60.8493	-2.5453	0.00422618	Down
202283_at	SERPINF1	5176	serpin peptidase inhibitor, clade F (alpha-2 antiplasmin, pigment epithelium derived factor), member 1	31.4882	80.1006	-2.54383	0.00495321	Down
209031_at	IGSF4	23705	Immunoglobulin superfamily, member 4	114.472	289.954	-2.53296	7.38678e-05	Down
204334_at	KLF7	8609	Kruppel-like factor 7 (ubiquitous)	85.7173	215.124	-2.50969	0.000587774	Down
218755_at	KIF20A	10112	kinesin family member 20A	34.8691	86.8279	-2.49011	0.00124898	Down
220467_at	FLJ21272	80100	hypothetical protein FLJ21272	15.669	38.8582	-2.47994	0.00378912	Down
211126_s_at	CSRP2	1466	cysteine and glycine-rich protein 2	75.6713	187.266	-2.47473	0.000886451	Down
205226_at	PDGFRL	5157	platelet-derived growth factor receptor-like	26.4313	65.2571	-2.46893	0.0011185	Down
216236_s_at	SLC2A3	6515	solute carrier family 2 (facilitated glucose transporter), member 3	41.7341	102.873	-2.46497	0.00191762	Down
205780_at	BIK	638	BCL2-interacting killer (apoptosis-inducing)	41.1627	100.792	-2.44863	0.00445768	Down
209218_at	SQLE	6713	squalene epoxidase	68.9049	167.314	-2.42818	0.00610808	Down
212845_at	SAMD4A	23034	sterile alpha motif domain containing 4A	43.0876	104.429	-2.42365	0.00848863	Down
201110_s_at	THBS1	7057	thrombospondin 1	22.6451	54.7127	-2.41609	0.00143582	Down
209126_x_at	KRT6B	3854	keratin 6B	154.296	371.929	-2.41049	0.00137423	Down
201631_s_at	IER3	8870	immediate early response 3	303.275	729.23	-2.40452	0.000794546	Down
212629_s_at	PKN2	5586	protein kinase N2	52.4435	125.843	-2.39959	0.0018052	Down
33304_at	ISG20	3669	interferon stimulated exonuclease gene 20kDa	64.688	155.132	-2.39815	0.00357615	Down
207826_s_at	ID3	3399	inhibitor of DNA binding 3, dominant negative helix-loop-helix protein	132.538	315.778	-2.38255	0.00103956	Down
202503_s_at	KIAA0101	9768	KIAA0101	311.226	740.181	-2.37827	2.55443e-05	Down
213349_at	TMCC1	23023	transmembrane and coiled-coil domain family 1	31.0224	73.6872	-2.37529	0.00363516	Down
222088_s_at	SLC2A3	6515	solute carrier family 2 (facilitated glucose transporter), member 3	52.591	124.307	-2.36366	0.000966732	Down
AFFX-M27830_5_at	---	---	---	91.0842	213.849	-2.34782	0.000986382	Down
204115_at	GNG11	2791	guanine nucleotide binding protein (G protein), gamma 11	92.0817	214.498	-2.32943	0.000920683	Down
213668_s_at	SOX4	6659	SRY (sex determining region Y)-box 4	108.546	251.688	-2.31873	0.00722749	Down
203627_at	IGF1R	3480	Insulin-like growth factor 1 receptor	64.6232	149.521	-2.31373	0.000886451	Down
202499_s_at	SLC2A3	6515	solute carrier family 2 (facilitated glucose transporter), member 3	44.2745	102.214	-2.30864	0.00725854	Down
202497_x_at	SLC2A3	6515	solute carrier family 2 (facilitated glucose transporter), member 3	46.211	106.592	-2.30663	0.00211917	Down
213005_s_at	ANKRD15	23189	ankyrin repeat domain 15	47.999	110.571	-2.30361	0.00583612	Down
202409_at	IGF2 /// INS-IGF2	3481 /// 723961	insulin-like growth factor 2 (somatomedin A) /// insulin- insulin-like growth factor 2	21.8539	50.342	-2.30357	0.00736818	Down
204404_at	SLC12A2	6558	solute carrier family 12 (sodium/potassium/chloride transporters), member 2	119.599	275.467	-2.30326	0.00183725	Down
201310_s_at	C5orf13	9315	chromosome 5 open reading frame 13	166.44	382.396	-2.2975	0.00162071	Down
211074_at	FOLR1	2348	folate receptor 1 (adult) /// folate receptor 1 (adult)	236.085	538.918	-2.28273	0.00415758	Down
203932_at	HLA-DMB	3109	major histocompatibility complex, class II, DM beta /// major histocompatibility complex, class II, DM beta	36.6575	82.6083	-2.25352	0.00262601	Down
203400_s_at	TF	7018	transferrin	19.7361	44.4505	-2.25225	0.00778358	Down
205328_at	CLDN10	9071	claudin 10	18.1957	40.9102	-2.24835	0.00802874	Down
219740_at	VASH2	79805	vasohibin 2	20.6931	46.4664	-2.2455	0.00420924	Down
209806_at	HIST1H2BK	85236	histone cluster 1, H2bk	122.316	274.071	-2.24068	0.00211917	Down
218401_s_at	ZNF281	23528	zinc finger protein 281	54.9636	123.111	-2.23986	0.00484785	Down
202094_at	BIRC5	332	baculoviral IAP repeat-containing 5 (survivin)	33.5058	75.0388	-2.23958	0.00132655	Down
209911_x_at	HIST1H2BD	3017	histone cluster 1, H2bd	94.249	210.644	-2.23497	0.00146934	Down
218324_s_at	SPATS2	65244	spermatogenesis associated, serine-rich 2	58.08	129.574	-2.23096	0.00698029	Down
202016_at	MEST	4232	mesoderm specific transcript homolog (mouse)	200.245	445.439	-2.22447	0.000587774	Down
220178_at	C19orf28	126321	chromosome 19 open reading frame 28	55.8992	124.265	-2.22301	0.000980644	Down
207543_s_at	P4HA1	5033	procollagen-proline, 2-oxoglutarate 4-dioxygenase (proline 4-hydroxylase), alpha polypeptide I	64.709	142.788	-2.20661	0.000340379	Down
218009_s_at	PRC1	9055	protein regulator of cytokinesis 1	78.7086	173.293	-2.2017	0.00174082	Down
203432_at	TMPO	7112	thymopoietin	95.9129	210.84	-2.19824	0.00124898	Down
202923_s_at	GCLC	2729	glutamate-cysteine ligase, catalytic subunit	94.4996	207.167	-2.19225	0.00364237	Down
218189_s_at	NANS	54187	N-acetylneuraminic acid synthase (sialic acid synthase)	71.2258	155.949	-2.1895	0.00218314	Down
213956_at	CEP350	9857	centrosomal protein 350kDa	45.078	98.6157	-2.18767	0.00872498	Down
201417_at	SOX4	6659	SRY (sex determining region Y)-box 4	505.129	1104.48	-2.18653	0.000966144	Down
207223_s_at	ROD1	9991	ROD1 regulator of differentiation 1 (S. pombe)	25.6835	56.1166	-2.18493	0.00786756	Down
208753_s_at	NAP1L1	4673	nucleosome assembly protein 1-like 1	214.685	468.191	-2.18083	0.00423366	Down
221718_s_at	AKAP13	11214	A kinase (PRKA) anchor protein 13 /// A kinase (PRKA) anchor protein 13	177.503	386.063	-2.17496	0.00581209	Down
207828_s_at	CENPF	1063	centromere protein F, 350/400ka (mitosin)	86.6781	188.469	-2.17435	0.00080098	Down
203637_s_at	MID1	4281	midline 1 (Opitz/BBB syndrome)	189.656	411.687	-2.1707	0.000977972	Down
220442_at	GALNT4	8693	UDP-N-acetyl-alpha-D-galactosamine:polypeptide N-acetylgalactosaminyltransferase 4 (GalNAc-T4)	44.2874	95.9164	-2.16577	0.00785273	Down
218542_at	CEP55	55165	centrosomal protein 55kDa	32.9631	71.3051	-2.16318	0.00236316	Down
202954_at	PAK3 /// UBE2C	11065 /// 5063	p21 (CDKN1A)-activated kinase 3 /// ubiquitin-conjugating enzyme E2C	91.0279	196.899	-2.16307	0.00269188	Down
204363_at	F3	2152	coagulation factor III (thromboplastin, tissue factor)	25.4158	54.96	-2.16243	0.00610808	Down
202686_s_at	AXL	558	AXL receptor tyrosine kinase	148.792	321.393	-2.16001	0.000708092	Down
201292_at	TOP2A	7153	topoisomerase (DNA) II alpha 170kDa	108.084	232.685	-2.15282	0.00207578	Down
218726_at	DKFZp762E1312	55355	hypothetical protein DKFZp762E1312	60.3401	128.38	-2.1276	0.00221876	Down
209376_x_at	SFRS2IP	9169	splicing factor, arginine/serine-rich 2, interacting protein	88.1108	187.096	-2.12341	0.00460032	Down
204975_at	EMP2	2013	epithelial membrane protein 2	36.1668	76.7628	-2.12246	0.0015504	Down
209032_s_at	IGSF4	23705	immunoglobulin superfamily, member 4	29.8291	63.2287	-2.1197	0.00652083	Down
210094_s_at	PARD3	56288	par-3 partitioning defective 3 homolog (C. elegans)	232.027	489.68	-2.11045	0.0014287	Down
204444_at	KIF11	3832	kinesin family member 11	32.0569	67.6333	-2.10979	0.000893581	Down
204621_s_at	NR4A2	4929	nuclear receptor subfamily 4, group A, member 2	18.8953	39.8509	-2.10904	0.00137748	Down
202779_s_at	UBE2S /// LOC731049	27338 /// 731049	ubiquitin-conjugating enzyme E2S /// similar to Ubiquitin-conjugating enzyme E2S (Ubiquitin-conjugating enzyme E2-24 kDa) (Ubiquitin-protein ligase) (Ubiquitin carrier protein) (E2-EPF5)	118.525	249.409	-2.10428	0.000294157	Down
202972_s_at	FAM13A1	10144	family with sequence similarity 13, member A1	35.016	73.5512	-2.10051	0.00264839	Down
204359_at	FLRT2	23768	fibronectin leucine rich transmembrane protein 2	21.755	45.6633	-2.09898	0.00964617	Down
201774_s_at	NCAPD2	9918	non-SMC condensin I complex, subunit D2	39.6714	83.2052	-2.09736	0.000453591	Down
212398_at	RDX	5962	radixin	58.298	122.002	-2.09274	0.00200456	Down
202870_s_at	CDC20	991	cell division cycle 20 homolog (S. cerevisiae)	64.4782	134.37	-2.08396	0.00336242	Down
204836_at	GLDC	2731	glycine dehydrogenase (decarboxylating)	34.0203	70.6723	-2.07736	0.00540545	Down
207513_s_at	ZNF189	7743	zinc finger protein 189	62.1119	128.733	-2.0726	0.00457367	Down
209030_s_at	IGSF4	23705	immunoglobulin superfamily, member 4	210.483	436.085	-2.07183	0.00395811	Down
202506_at	SSFA2	6744	sperm specific antigen 2	166.675	345.304	-2.07172	0.00854759	Down
221526_x_at	PARD3	56288	par-3 partitioning defective 3 homolog (C. elegans)	231.078	477.543	-2.06659	0.000359249	Down
203764_at	DLG7	9787	discs, large homolog 7 (Drosophila)	39.1303	80.7351	-2.06324	0.00207503	Down
201037_at	PFKP	5214	phosphofructokinase, platelet	256.274	528.323	-2.06156	0.00203979	Down
207574_s_at	GADD45B	4616	growth arrest and DNA-damage-inducible, beta	37.1704	76.498	-2.05804	0.00154533	Down
202468_s_at	CTNNAL1	8727	catenin (cadherin-associated protein), alpha-like 1	48.5811	99.5688	-2.04954	0.000708092	Down
210559_s_at	CDC2	983	cell division cycle 2, G1 to S and G2 to M	62.7732	128.436	-2.04604	0.00174082	Down
214743_at	CUTL1	1523	cut-like 1, CCAAT displacement protein (Drosophila)	140.509	287.095	-2.04325	0.00190739	Down
200790_at	ODC1	4953	ornithine decarboxylase 1	361.795	737.97	-2.03975	0.000583781	Down
214063_s_at	TF	7018	transferrin	28.6809	58.4885	-2.03928	0.00851629	Down
200921_s_at	BTG1	694	B-cell translocation gene 1, anti-proliferative	359.752	733.242	-2.03819	0.00504862	Down
210950_s_at	FDFT1	2222	farnesyl-diphosphate farnesyltransferase 1	151.79	309.269	-2.03747	0.00232572	Down
206953_s_at	LPHN2	23266	latrophilin 2	26.9696	54.8829	-2.03499	0.00442169	Down
209344_at	TPM4	7171	tropomyosin 4	107.133	217.846	-2.03342	0.00221876	Down
205590_at	RASGRP1	10125	RAS guanyl releasing protein 1 (calcium and DAG-regulated)	26.1531	52.9501	-2.02462	0.00890163	Down
210715_s_at	SPINT2	10653	serine peptidase inhibitor, Kunitz type, 2	493.881	996.399	-2.01749	0.00124898	Down
219045_at	RHOF	54509	ras homolog gene family, member F (in filopodia)	111.99	224.819	-2.00749	0.00181215	Down
203554_x_at	PTTG1	9232	pituitary tumor-transforming 1	196.948	394.386	-2.00249	0.00120337	Down
202218_s_at	FADS2	9415	fatty acid desaturase 2	57.609	115.107	-1.99808	0.00975847	Down
212689_s_at	JMJD1A	55818	jumonji domain containing 1A	98.4946	196.725	-1.99732	0.00762206	Down
203825_at	BRD3	8019	bromodomain containing 3	111.043	221.442	-1.9942	0.0050807	Down
222073_at	COL4A3	1285	collagen, type IV, alpha 3 (Goodpasture antigen)	86.7787	173.027	-1.99389	0.00973766	Down
205967_at	HIST1H4C	8364	histone cluster 1, H4c	376.406	750.406	-1.99361	0.00695218	Down
218644_at	PLEK2	26499	pleckstrin 2	108.727	216.495	-1.99119	0.00448002	Down
201250_s_at	SLC2A1	6513	solute carrier family 2 (facilitated glucose transporter), member 1	112.62	223.787	-1.98709	0.00165425	Down
213050_at	COBL	23242	cordon-bleu homolog (mouse)	49.1818	97.7032	-1.98657	0.0076597	Down
219228_at	ZNF331	55422	zinc finger protein 331	44.1125	87.4663	-1.9828	0.00320494	Down
200648_s_at	GLUL	2752	glutamate-ammonia ligase (glutamine synthetase)	20.7503	40.9837	-1.97509	0.00495321	Down
212361_s_at	ATP2A2	488	ATPase, Ca++ transporting, cardiac muscle, slow twitch 2	164.405	324.126	-1.97151	0.00566601	Down
221088_s_at	PPP1R9A	55607	protein phosphatase 1, regulatory (inhibitor) subunit 9A	26.3767	51.9264	-1.96864	0.00143582	Down
221497_x_at	EGLN1	54583	egl nine homolog 1 (C. elegans)	26.5029	52.0138	-1.96257	0.00483104	Down
209464_at	AURKB	9212	aurora kinase B	37.1126	72.5428	-1.95467	0.00652692	Down
201051_at	ANP32A	8125	acidic (leucine-rich) nuclear phosphoprotein 32 family, member A	145.551	283.949	-1.95086	0.00349268	Down
212115_at	HN1L	90861	hematological and neurological expressed 1-like	258.457	504.158	-1.95064	0.000709536	Down
202719_s_at	TES	26136	testis derived transcript (3 LIM domains)	87.3625	170.077	-1.94679	0.00385979	Down
212288_at	FNBP1	23048	formin binding protein 1	52.4894	101.677	-1.9371	0.00309887	Down
216481_at	GRIP2	80852	glutamate receptor interacting protein 2	50.5683	97.7524	-1.93308	0.00380833	Down
212542_s_at	PHIP	55023	pleckstrin homology domain interacting protein	66.3905	128.269	-1.93204	0.00119788	Down
200727_s_at	ACTR2	10097	ARP2 actin-related protein 2 homolog (yeast)	43.5329	83.9339	-1.92806	0.00272829	Down
210052_s_at	TPX2	22974	TPX2, microtubule-associated, homolog (Xenopus laevis)	92.7859	178.854	-1.9276	0.00306249	Down
206116_s_at	TPM1	7168	tropomyosin 1 (alpha)	411.116	791.76	-1.92588	0.00720242	Down
205596_s_at	SMURF2	64750	SMAD specific E3 ubiquitin protein ligase 2	41.1225	79.1878	-1.92565	0.0079235	Down
213726_x_at	TUBB2C	10383	tubulin, beta 2C	594.679	1144.52	-1.92461	0.000909843	Down
201029_s_at	CD99	4267	CD99 molecule	372.841	716.934	-1.9229	0.00217643	Down
200831_s_at	SCD	6319	stearoyl-CoA desaturase (delta-9-desaturase)	61.6934	118.527	-1.92123	0.00144813	Down
221860_at	HNRPL	3191	heterogeneous nuclear ribonucleoprotein L	93.8849	179.747	-1.91455	0.00163258	Down
203043_at	ZBED1	9189	zinc finger, BED-type containing 1	81.1678	155.372	-1.91421	0.00255035	Down
221861_at	---	---	MRNA; cDNA DKFZp762M127 (from clone DKFZp762M127)	46.5939	89.1832	-1.91405	0.00380472	Down
212547_at	FLJ35348	266655	FLJ35348	76.3439	146.061	-1.9132	0.0042908	Down
219878_s_at	KLF13	51621	Kruppel-like factor 13	31.9337	61.0649	-1.91224	0.00395811	Down
202095_s_at	BIRC5	332	baculoviral IAP repeat-containing 5 (survivin)	59.6732	114.099	-1.91206	0.00572907	Down
214085_x_at	GLIPR1	11010	GLI pathogenesis-related 1 (glioma)	119.394	228.23	-1.91157	0.00155535	Down
212522_at	PDE8A	5151	phosphodiesterase 8A	77.396	147.913	-1.91112	0.00588946	Down
208744_x_at	HSPH1	10808	heat shock 105kDa/110kDa protein 1	64.9644	124.019	-1.90902	0.00627615	Down
202205_at	VASP	7408	vasodilator-stimulated phosphoprotein	56.7054	108.115	-1.90661	0.00103956	Down
202037_s_at	SFRP1	6422	secreted frizzled-related protein 1	49.4069	94.0665	-1.90392	0.00890234	Down
222024_s_at	AKAP13	11214	A kinase (PRKA) anchor protein 13	78.0792	148.451	-1.90129	0.00947433	Down
AFFX-r2-Hs18SrRNA-M_x_at	---	---	---	26.3726	50.0588	-1.89814	0.00296172	Down
202855_s_at	SLC16A3	9123	solute carrier family 16, member 3 (monocarboxylic acid transporter 4)	43.6154	82.7373	-1.89698	0.00912637	Down
204962_s_at	CENPA	1058	centromere protein A	64.7019	122.704	-1.89646	0.00279208	Down
202990_at	PYGL	5836	phosphorylase, glycogen; liver (Hers disease, glycogen storage disease type VI)	156.66	297.097	-1.89644	0.000861139	Down
218284_at	SMAD3	4088	SMAD family member 3	73.2998	138.778	-1.89329	0.000570288	Down
208977_x_at	TUBB2C	10383	tubulin, beta 2C	568.596	1075.49	-1.89148	0.00106565	Down
202720_at	TES	26136	testis derived transcript (3 LIM domains)	136.529	256.353	-1.87765	0.00439544	Down
201473_at	JUNB	3726	jun B proto-oncogene	93.8516	176.047	-1.87581	0.00654038	Down
204352_at	TRAF5	7188	TNF receptor-associated factor 5	132.369	247.991	-1.87348	0.00217602	Down
212408_at	TOR1AIP1	26092	torsin A interacting protein 1	110.714	207.342	-1.87276	0.00773051	Down
218490_s_at	ZNF302	55900	zinc finger protein 302	46.5955	87.0201	-1.86756	0.00765301	Down
201983_s_at	EGFR	1956	epidermal growth factor receptor (erythroblastic leukemia viral (v-erb-b) oncogene homolog, avian)	227.771	425.318	-1.86731	0.000294157	Down
203145_at	SPAG5	10615	sperm associated antigen 5	52.1589	97.3834	-1.86705	0.000708092	Down
221483_s_at	ARPP-19	10776	cyclic AMP phosphoprotein, 19 kD	305.857	570.144	-1.86409	0.00255958	Down
218349_s_at	ZWILCH	55055	Zwilch, kinetochore associated, homolog (Drosophila)	41.4385	77.1896	-1.86275	0.0021301	Down
208579_x_at	HIST1H2BK	85236	histone cluster 1, H2bk	58.9104	109.704	-1.86221	0.00587119	Down
200650_s_at	LDHA	3939	lactate dehydrogenase A	2266.86	4207.16	-1.85595	0.000708092	Down
202678_at	GTF2A2	2958	general transcription factor IIA, 2, 12kDa	166.438	308.785	-1.85526	0.000980644	Down
205436_s_at	H2AFX	3014	H2A histone family, member X	119.125	220.607	-1.85189	0.00238854	Down
210986_s_at	TPM1	7168	tropomyosin 1 (alpha)	875.217	1619.83	-1.85078	0.00363516	Down
202580_x_at	FOXM1	2305	forkhead box M1	45.0111	83.2896	-1.85042	0.000986382	Down
201109_s_at	THBS1	7057	thrombospondin 1	23.8713	44.1578	-1.84983	0.00324458	Down
213850_s_at	SFRS2IP	9169	splicing factor, arginine/serine-rich 2, interacting protein	114.71	211.937	-1.84759	0.00507545	Down
219918_s_at	ASPM	259266	asp (abnormal spindle) homolog, microcephaly associated (Drosophila)	52.2966	96.554	-1.84628	0.00689258	Down
218280_x_at	HIST2H2AA3 /// HIST2H2AA4	723790 /// 8337	histone cluster 2, H2aa3 /// histone cluster 2, H2aa4	59.9763	110.653	-1.84494	0.00418939	Down
201015_s_at	JUP	3728	junction plakoglobin	274.435	504.853	-1.83961	0.00596538	Down
213577_at	SQLE	6713	squalene epoxidase	71.9478	131.904	-1.83333	0.00154533	Down
212481_s_at	TPM4	7171	tropomyosin 4	77.8353	142.273	-1.82787	0.00678031	Down
210987_x_at	TPM1	7168	tropomyosin 1 (alpha)	533.134	974.19	-1.82729	0.0021547	Down
205184_at	GNG4	2786	guanine nucleotide binding protein (G protein), gamma 4	40.6976	74.1036	-1.82084	0.00422618	Down
200920_s_at	BTG1	694	B-cell translocation gene 1, anti-proliferative	656.159	1194.76	-1.82083	0.00217602	Down
210074_at	CTSL2	1515	cathepsin L2	60.278	109.725	-1.82031	0.00950149	Down
217813_s_at	SPIN	10927	spindlin	29.0624	52.8104	-1.81714	0.00777734	Down
221685_s_at	CCDC99	54908	coiled-coil domain containing 99	50.4645	91.6363	-1.81586	0.00119788	Down
213940_s_at	FNBP1	23048	formin binding protein 1	42.5274	77.2097	-1.81553	0.00461752	Down
203185_at	RASSF2	9770	Ras association (RalGDS/AF-6) domain family 2	69.8382	126.729	-1.8146	0.00822673	Down
203832_at	SNRPF	6636	small nuclear ribonucleoprotein polypeptide F	281.31	510.41	-1.81441	0.00438004	Down
213352_at	TMCC1	23023	transmembrane and coiled-coil domain family 1	30.4727	55.2442	-1.81291	0.00224968	Down
200799_at	HSPA1A	3303	heat shock 70kDa protein 1A	527.287	950.824	-1.80324	0.00678031	Down
213386_at	RNF20	56254	Ring finger protein 20	39.9964	72.1094	-1.80289	0.00423366	Down
209714_s_at	CDKN3	1033	cyclin-dependent kinase inhibitor 3 (CDK2-associated dual specificity phosphatase)	56.4351	101.732	-1.80264	0.00467804	Down
209162_s_at	PRPF4	9128	PRP4 pre-mRNA processing factor 4 homolog (yeast)	79.1838	142.475	-1.79929	0.00269188	Down
220048_at	EDAR	10913	ectodysplasin A receptor	27.853	50.0873	-1.79827	0.00364237	Down
201585_s_at	SFPQ	6421	splicing factor proline/glutamine-rich (polypyrimidine tract binding protein associated)	62.6517	112.074	-1.78885	0.00581209	Down
202889_x_at	MAP7	9053	microtubule-associated protein 7	99.5631	178.093	-1.78875	0.00438004	Down
203820_s_at	IGF2BP3	10643	insulin-like growth factor 2 mRNA binding protein 3	61.3927	109.783	-1.78821	0.00479051	Down
210046_s_at	IDH2	3418	isocitrate dehydrogenase 2 (NADP+), mitochondrial	75.7399	135.014	-1.7826	0.00535829	Down
219382_at	SERTAD3	29946	SERTA domain containing 3	44.4773	79.2187	-1.7811	0.00191176	Down
221011_s_at	LBH	81606	limb bud and heart development homolog (mouse) /// limb bud and heart development homolog (mouse)	126.47	225.07	-1.77964	0.00186033	Down
208677_s_at	BSG	682	basigin (Ok blood group)	219.33	389.975	-1.77803	0.000708092	Down
200696_s_at	GSN	2934	gelsolin (amyloidosis, Finnish type)	249.404	443.264	-1.77729	0.00852291	Down
221419_s_at	---	---	---	145.654	258.05	-1.77167	0.00914844	Down
202598_at	S100A13	6284	S100 calcium binding protein A13	181.789	321.903	-1.77076	0.000451541	Down
214051_at	MGC39900	286527	hypothetical protein MGC39900	36.933	65.353	-1.7695	0.00664687	Down
209304_x_at	GADD45B	4616	growth arrest and DNA-damage-inducible, beta	57.7241	102.069	-1.76823	9.0298e-05	Down
202899_s_at	SFRS3	6428	splicing factor, arginine/serine-rich 3	243.274	428.59	-1.76176	0.00448899	Down
218039_at	NUSAP1	51203	nucleolar and spindle associated protein 1	79.4985	139.918	-1.76001	0.0039124	Down
219711_at	ZNF586	54807	zinc finger protein 586	26.5318	46.6789	-1.75936	0.00764261	Down
211202_s_at	JARID1B	10765	jumonji, AT rich interactive domain 1B	89.2534	157.001	-1.75905	0.0052026	Down
49111_at	---	---	MRNA; cDNA DKFZp762M127 (from clone DKFZp762M127)	28.8702	50.7156	-1.75668	0.00155535	Down
218258_at	POLR1D	51082	polymerase (RNA) I polypeptide D, 16kDa	212.247	372.762	-1.75627	0.00359442	Down
204092_s_at	AURKA	6790	aurora kinase A	71.5505	125.258	-1.75062	0.00143582	Down
211762_s_at	KPNA2 /// LOC728860	3838 /// 728860	karyopherin alpha 2 (RAG cohort 1, importin alpha 1) /// karyopherin alpha 2 (RAG cohort 1, importin alpha 1) /// similar to Importin alpha-2 subunit (Karyopherin alpha-2 subunit) (SRP1-alpha) (RAG cohort protein 1) /// similar to Importin alpha-2 subunit (Karyopherin alpha-2 subunit) (SRP1-alpha) (RAG cohort protein 1)	379.356	663.319	-1.74854	0.000986382	Down
204321_at	NEO1	4756	neogenin homolog 1 (chicken)	67.4003	117.799	-1.74775	0.00402147	Down
200615_s_at	AP2B1	163	adaptor-related protein complex 2, beta 1 subunit	88.7578	155.119	-1.74766	0.00144023	Down
202011_at	TJP1	7082	tight junction protein 1 (zona occludens 1)	327.339	570.753	-1.74361	0.00117189	Down
221016_s_at	TCF7L1	83439	transcription factor 7-like 1 (T-cell specific, HMG-box) /// transcription factor 7-like 1 (T-cell specific, HMG-box)	38.3201	66.7663	-1.74233	0.00416675	Down
218400_at	OAS3	4940	2'-5'-oligoadenylate synthetase 3, 100kDa	92.741	161.247	-1.73868	0.00761378	Down
203560_at	GGH	8836	gamma-glutamyl hydrolase (conjugase, folylpolygammaglutamyl hydrolase)	77.1386	133.986	-1.73695	0.00100642	Down
204937_s_at	ZNF274	10782	zinc finger protein 274	35.3082	61.3176	-1.73664	0.00371893	Down
212279_at	TMEM97	27346	transmembrane protein 97	206.992	358.724	-1.73303	0.0066738	Down
201418_s_at	SOX4	6659	SRY (sex determining region Y)-box 4	220.121	380.846	-1.73017	0.0079235	Down
208325_s_at	AKAP13	11214	A kinase (PRKA) anchor protein 13	34.261	59.2735	-1.73006	0.00331149	Down
212397_at	RDX	5962	radixin	226.593	391.19	-1.7264	0.00017834	Down
201946_s_at	CCT2	10576	chaperonin containing TCP1, subunit 2 (beta)	226.335	390.724	-1.72631	0.00559323	Down
203373_at	SOCS2	8835	suppressor of cytokine signaling 2	61.7847	106.548	-1.72451	0.00926454	Down
206174_s_at	PPP6C	5537	protein phosphatase 6, catalytic subunit	53.3495	91.9987	-1.72445	0.00108461	Down
201578_at	PODXL	5420	podocalyxin-like	109.823	189.337	-1.72402	0.00336512	Down
212131_at	LSM14A	26065	LSM14A, SCD6 homolog A (S. cerevisiae)	164	282.732	-1.72397	0.00495321	Down
213457_at	MFHAS1	9258	malignant fibrous histiocytoma amplified sequence 1	76.1025	131.178	-1.7237	0.00359442	Down
208893_s_at	DUSP6	1848	dual specificity phosphatase 6	45.3421	78.1518	-1.72361	0.00455446	Down
216971_s_at	PLEC1	5339	plectin 1, intermediate filament binding protein 500kDa	99.4288	171.186	-1.7217	0.00935865	Down
AFFX-HUMGAPDH/M33197_5_at	GAPDH	2597	glyceraldehyde-3-phosphate dehydrogenase	2959.01	5087.32	-1.71926	0.00184654	Down
218998_at	C9orf6	54942	chromosome 9 open reading frame 6	65.8885	112.987	-1.71481	0.00349903	Down
200966_x_at	ALDOA	226	aldolase A, fructose-bisphosphate	1460.36	2498.51	-1.71088	0.000583781	Down
200630_x_at	SET	6418	SET translocation (myeloid leukemia-associated)	742.028	1268.86	-1.70998	0.00517713	Down
208308_s_at	GPI	2821	glucose phosphate isomerase	726.011	1240.4	-1.70852	0.00278099	Down
215471_s_at	MAP7	9053	microtubule-associated protein 7	115.042	196.429	-1.70745	0.00792871	Down
201065_s_at	GTF2I /// GTF2IP1 /// LOC732437	2969 /// 2970 /// 732437	general transcription factor II, i /// general transcription factor II, i, pseudogene 1 /// similar to general transcription factor II, i isoform 1	227.07	387.151	-1.70499	0.00103776	Down
210619_s_at	HYAL1	3373	hyaluronoglucosaminidase 1	31.2471	53.2489	-1.70413	0.0021547	Down
202071_at	SDC4	6385	syndecan 4 (amphiglycan, ryudocan)	136.17	231.206	-1.69792	0.00473545	Down
201596_x_at	KRT18	3875	keratin 18	4301.18	7297.66	-1.69666	0.00105283	Down
201548_s_at	JARID1B	10765	jumonji, AT rich interactive domain 1B	41.2974	69.9875	-1.69472	0.00172053	Down
201313_at	ENO2	2026	enolase 2 (gamma, neuronal)	64.8998	109.772	-1.6914	0.00579125	Down
212838_at	DNMBP	23268	dynamin binding protein	66.0074	111.642	-1.69135	0.00234899	Down
201549_x_at	JARID1B	10765	jumonji, AT rich interactive domain 1B	91.286	154.278	-1.69005	0.00155399	Down
208923_at	CYFIP1	23191	cytoplasmic FMR1 interacting protein 1	334.344	563.144	-1.68432	0.000893581	Down
212181_s_at	NUDT4	11163	nudix (nucleoside diphosphate linked moiety X)-type motif 4	93.8759	157.719	-1.68008	0.00872498	Down
213476_x_at	TUBB3	10381	tubulin, beta 3	465.086	781.086	-1.67945	0.00601227	Down
218966_at	MYO5C	55930	myosin VC	183.36	307.745	-1.67837	0.00733683	Down
202154_x_at	TUBB3	10381	tubulin, beta 3	274.496	460.57	-1.67788	0.00080098	Down
203214_x_at	CDC2	983	cell division cycle 2, G1 to S and G2 to M	84.3893	141.483	-1.67655	0.00497076	Down
212925_at	C19orf21	126353	chromosome 19 open reading frame 21	297.62	498.843	-1.67611	0.00308128	Down
217714_x_at	STMN1	3925	stathmin 1/oncoprotein 18	49.4752	82.8077	-1.67372	0.00662941	Down
204483_at	ENO3	2027	enolase 3 (beta, muscle)	57.5734	96.3319	-1.6732	0.00822673	Down
201523_x_at	UBE2N	7334	ubiquitin-conjugating enzyme E2N (UBC13 homolog, yeast)	105.86	176.793	-1.67006	0.00395811	Down
215304_at	THSD4	79875	Thrombospondin, type I, domain containing 4	39.5583	65.929	-1.66663	0.00914367	Down
213390_at	C19orf7	23211	chromosome 19 open reading frame 7	90.0414	149.678	-1.66232	0.00499706	Down
201829_at	NET1	10276	neuroepithelial cell transforming gene 1	115.176	191.38	-1.66163	0.0028033	Down
213223_at	RPL28	6158	ribosomal protein L28	91.3516	151.722	-1.66085	0.00155535	Down
210649_s_at	ARID1A	8289	AT rich interactive domain 1A (SWI-like)	44.76	74.2082	-1.65791	0.00725854	Down
220147_s_at	FAM60A	58516	family with sequence similarity 60, member A	157.028	259.648	-1.65351	0.00565092	Down
205733_at	BLM	641	Bloom syndrome	38.0009	62.7692	-1.65178	0.00785098	Down
203445_s_at	CTDSP2	10106	CTD (carboxy-terminal domain, RNA polymerase II, polypeptide A) small phosphatase 2	119.895	197.969	-1.65118	0.00123891	Down
200872_at	S100A10	6281	S100 calcium binding protein A10	3015.78	4976.97	-1.65031	0.000591802	Down
202773_s_at	SFRS8	6433	splicing factor, arginine/serine-rich 8 (suppressor-of-white-apricot homolog, Drosophila)	40.9204	67.4624	-1.64862	0.00662941	Down
201698_s_at	SFRS9	8683	splicing factor, arginine/serine-rich 9	231.477	381.26	-1.64707	0.00380833	Down
203529_at	PPP6C	5537	protein phosphatase 6, catalytic subunit	93.1058	153.12	-1.64458	0.0021547	Down
202068_s_at	LDLR	3949	low density lipoprotein receptor (familial hypercholesterolemia)	44.3432	72.9106	-1.64423	0.00664107	Down
202814_s_at	HEXIM1	10614	hexamethylene bis-acetamide inducible 1	112.613	184.925	-1.64213	0.00143582	Down
213600_at	SIPA1L3	23094	signal-induced proliferation-associated 1 like 3	39.2651	64.4249	-1.64077	0.00402147	Down
201879_at	ARIH1	25820	ariadne homolog, ubiquitin-conjugating enzyme E2 binding protein, 1 (Drosophila)	50.0127	81.9532	-1.63865	0.00359442	Down
203636_at	MID1	4281	midline 1 (Opitz/BBB syndrome)	240.467	393.538	-1.63656	0.00289377	Down
208072_s_at	DGKD	8527	diacylglycerol kinase, delta 130kDa	154.374	252.367	-1.63477	0.00909524	Down
33814_at	PAK4	10298	p21(CDKN1A)-activated kinase 4	72.4664	118.039	-1.62888	0.00483351	Down
201309_x_at	C5orf13	9315	chromosome 5 open reading frame 13	46.9301	76.4166	-1.62831	0.00213563	Down
220202_s_at	MNAB	54542	membrane associated DNA binding protein	65.735	106.974	-1.62736	0.00371893	Down
202052_s_at	RAI14	26064	retinoic acid induced 14	164.719	267.748	-1.62548	0.00973766	Down
200627_at	PTGES3	10728	prostaglandin E synthase 3 (cytosolic)	807.762	1312.45	-1.6248	0.00671358	Down
212021_s_at	MKI67	4288	antigen identified by monoclonal antibody Ki-67	67.2962	109.268	-1.62369	0.00775124	Down
218302_at	PSENEN	55851	presenilin enhancer 2 homolog (C. elegans)	136.6	221.741	-1.62328	0.00662941	Down
212281_s_at	TMEM97	27346	transmembrane protein 97	249.018	403.699	-1.62117	0.00333472	Down
206499_s_at	RCC1 /// SNHG3-RCC1	1104 /// 751867	regulator of chromosome condensation 1 /// regulator of chromosome condensation 1	48.9064	79.2148	-1.61972	0.00853478	Down
213762_x_at	RBMX	27316	RNA binding motif protein, X-linked	270.574	437.641	-1.61746	0.00174082	Down
212533_at	WEE1	7465	WEE1 homolog (S. pombe)	85.044	137.463	-1.61638	0.00120161	Down
200703_at	DYNLL1	8655	dynein, light chain, LC8-type 1	864.396	1396.42	-1.61549	0.00438004	Down
212009_s_at	STIP1	10963	stress-induced-phosphoprotein 1 (Hsp70/Hsp90-organizing protein)	68.9683	111.392	-1.61512	0.00959478	Down
219010_at	C1orf106	55765	chromosome 1 open reading frame 106	251.188	404.807	-1.61157	0.00322419	Down
201616_s_at	CALD1	800	caldesmon 1	97.2208	156.637	-1.61115	0.00813971	Down
218113_at	TMEM2	23670	transmembrane protein 2	45.2554	72.8457	-1.60966	0.00311228	Down
212023_s_at	MKI67	4288	antigen identified by monoclonal antibody Ki-67	41.1102	66.1216	-1.6084	0.00437609	Down
218160_at	NDUFA8	4702	NADH dehydrogenase (ubiquinone) 1 alpha subcomplex, 8, 19kDa	136.223	218.881	-1.60678	0.00143143	Down
222357_at	ZBTB20	26137	zinc finger and BTB domain containing 20	103.863	166.695	-1.60495	0.00542353	Down
211926_s_at	MYH9	4627	myosin, heavy chain 9, non-muscle	101.109	162.155	-1.60376	0.00155535	Down
201910_at	FARP1	10160	FERM, RhoGEF (ARHGEF) and pleckstrin domain protein 1 (chondrocyte-derived)	64.6374	103.658	-1.60368	0.00153399	Down
203939_at	NT5E	4907	5'-nucleotidase, ecto (CD73)	173.868	278.787	-1.60344	0.00495337	Down
217025_s_at	DBN1	1627	drebrin 1	62.0085	99.387	-1.6028	0.00120337	Down
204989_s_at	ITGB4	3691	integrin, beta 4	83.6559	133.655	-1.59767	0.00316978	Down
202338_at	TK1	7083	thymidine kinase 1, soluble	65.9813	105.283	-1.59565	0.00177334	Down
212643_at	C14orf32	93487	chromosome 14 open reading frame 32	478.075	762.059	-1.59402	0.00430202	Down
212022_s_at	MKI67	4288	antigen identified by monoclonal antibody Ki-67	88.9658	141.694	-1.59268	0.00510914	Down
201629_s_at	ACP1	52	acid phosphatase 1, soluble	134.282	213.812	-1.59227	0.00203448	Down
208819_at	RAB8A	4218	RAB8A, member RAS oncogene family	119.905	190.856	-1.59173	0.00869977	Down
213047_x_at	SET	6418	SET translocation (myeloid leukemia-associated)	279.726	444.917	-1.59055	0.0017283	Down
204026_s_at	ZWINT	11130	ZW10 interactor	96.3502	153.21	-1.59013	0.00851629	Down
200671_s_at	SPTBN1	6711	spectrin, beta, non-erythrocytic 1	42.6086	67.7499	-1.59005	0.00302504	Down
213093_at	PRKCA	5578	protein kinase C, alpha	146.972	233.668	-1.58988	0.00169992	Down
209025_s_at	SYNCRIP	10492	synaptotagmin binding, cytoplasmic RNA interacting protein	113.034	179.59	-1.58881	0.00581209	Down
210231_x_at	SET	6418	SET translocation (myeloid leukemia-associated)	462.346	734.543	-1.58873	0.00678031	Down
212201_at	KIAA0692	23141	KIAA0692	54.0722	85.8664	-1.588	0.00902913	Down
212584_at	AQR	9716	aquarius homolog (mouse)	101.595	160.888	-1.58363	0.005282	Down
203298_s_at	JARID2	3720	jumonji, AT rich interactive domain 2	43.3392	68.5853	-1.58252	0.0057453	Down
201251_at	PKM2	5315	pyruvate kinase, muscle	1225.74	1939.4	-1.58223	0.0037689	Down
211924_s_at	PLAUR	5329	plasminogen activator, urokinase receptor /// plasminogen activator, urokinase receptor	132.507	209.529	-1.58127	0.00888704	Down
214687_x_at	ALDOA	226	aldolase A, fructose-bisphosphate	1565.86	2475.99	-1.58124	5.13321e-05	Down
32837_at	AGPAT2	10555	1-acylglycerol-3-phosphate O-acyltransferase 2 (lysophosphatidic acid acyltransferase, beta)	143.874	227.059	-1.57818	0.0057453	Down
212231_at	FBXO21	23014	F-box protein 21	93.5544	147.352	-1.57504	0.00760362	Down
212372_at	MYH10	4628	myosin, heavy chain 10, non-muscle	205.976	323.349	-1.56983	0.00225578	Down
200863_s_at	RAB11A	8766	RAB11A, member RAS oncogene family	713.57	1118.41	-1.56734	0.00869977	Down
214641_at	COL4A3	1285	collagen, type IV, alpha 3 (Goodpasture antigen)	35.4784	55.5791	-1.56656	0.00929865	Down
212273_x_at	FGB /// GNAS	2244 /// 2778	fibrinogen beta chain /// GNAS complex locus	1290.58	2020.67	-1.56571	0.000535503	Down
221654_s_at	USP3	9960	ubiquitin specific peptidase 3	154.49	241.654	-1.56421	0.00555541	Down
222099_s_at	LSM14A	26065	LSM14A, SCD6 homolog A (S. cerevisiae)	87.0917	136.199	-1.56386	0.000966144	Down
202615_at	GNAQ	2776	Guanine nucleotide binding protein (G protein), q polypeptide	138.147	215.982	-1.56342	0.00180029	Down
201502_s_at	NFKBIA	4792	nuclear factor of kappa light polypeptide gene enhancer in B-cells inhibitor, alpha	436.631	682.536	-1.56319	0.0054735	Down
221664_s_at	F11R	50848	F11 receptor	85.9551	134.305	-1.5625	0.00805709	Down
201079_at	SYNGR2	9144	synaptogyrin 2	252.209	393.233	-1.55916	0.00881901	Down
212751_at	UBE2N	7334	ubiquitin-conjugating enzyme E2N (UBC13 homolog, yeast)	39.748	61.9236	-1.55791	0.00733162	Down
AFFX-HUMGAPDH/M33197_M_at	GAPDH	2597	glyceraldehyde-3-phosphate dehydrogenase	3146.96	4899.32	-1.55684	0.00211917	Down
214168_s_at	TJP1	7082	tight junction protein 1 (zona occludens 1)	44.3578	69.0439	-1.55652	0.00888003	Down
204588_s_at	SLC7A7	9056	solute carrier family 7 (cationic amino acid transporter, y+ system), member 7	485.67	755.675	-1.55594	0.00255035	Down
206102_at	GINS1	9837	GINS complex subunit 1 (Psf1 homolog)	73.7564	114.71	-1.55525	0.00578466	Down
200622_x_at	CALM3	808	calmodulin 3 (phosphorylase kinase, delta)	76.2453	118.55	-1.55485	0.000294157	Down
208296_x_at	TNFAIP8	25816	tumor necrosis factor, alpha-induced protein 8	52.7981	82.0587	-1.5542	0.00904003	Down
208959_s_at	TXNDC4	23071	thioredoxin domain containing 4 (endoplasmic reticulum)	143.605	222.414	-1.54879	0.00677088	Down
202240_at	PLK1	5347	polo-like kinase 1 (Drosophila)	47.4726	73.5249	-1.54879	0.00103956	Down
201170_s_at	BHLHB2	8553	basic helix-loop-helix domain containing, class B, 2	282.439	436.81	-1.54656	0.00572346	Down
212229_s_at	FBXO21	23014	F-box protein 21	207.326	320.085	-1.54388	0.00483351	Down
200906_s_at	PALLD	23022	palladin, cytoskeletal associated protein	67.3877	104.026	-1.5437	0.00964211	Down
212521_s_at	PDE8A	5151	phosphodiesterase 8A	91.5637	141.317	-1.54337	0.00129301	Down
212032_s_at	PTOV1	53635	prostate tumor overexpressed gene 1	155.325	239.685	-1.54312	0.00221876	Down
207069_s_at	SMAD6	4091	SMAD family member 6	65.8599	101.615	-1.54289	0.00316978	Down
201364_s_at	OAZ2	4947	ornithine decarboxylase antizyme 2	84.1578	129.685	-1.54097	0.00695218	Down
209186_at	ATP2A2	488	ATPase, Ca++ transporting, cardiac muscle, slow twitch 2	675.151	1035.7	-1.53402	0.000966732	Down
202481_at	DHRS3	9249	dehydrogenase/reductase (SDR family) member 3	85.92	131.711	-1.53295	0.00457367	Down
210845_s_at	PLAUR	5329	plasminogen activator, urokinase receptor	112.246	172.054	-1.53284	0.00238615	Down
200030_s_at	SLC25A3	5250	solute carrier family 25 (mitochondrial carrier; phosphate carrier), member 3 /// solute carrier family 25 (mitochondrial carrier; phosphate carrier), member 3	1430.03	2191.73	-1.53265	0.00191762	Down
204331_s_at	MRPS12	6183	mitochondrial ribosomal protein S12	297.393	455.287	-1.53093	0.000535503	Down
200072_s_at	HNRPM	4670	heterogeneous nuclear ribonucleoprotein M /// heterogeneous nuclear ribonucleoprotein M	300.313	459.122	-1.52881	0.00124898	Down
209026_x_at	TUBB	203068	tubulin, beta	989.145	1511.07	-1.52766	0.00219705	Down
217992_s_at	EFHD2	79180	EF-hand domain family, member D2	95.4749	145.818	-1.52729	0.0037031	Down
222039_at	LOC146909	146909	hypothetical protein LOC146909	58.6268	89.526	-1.52705	0.00331749	Down
203585_at	ZNF185	7739	zinc finger protein 185 (LIM domain)	95.2276	145.372	-1.52658	0.0073103	Down
214866_at	PLAUR	5329	plasminogen activator, urokinase receptor	55.5618	84.755	-1.52542	0.00356512	Down
212328_at	DKFZP686A01247	22998	hypothetical protein	119.5	182.145	-1.52423	0.00696456	Down
201306_s_at	ANP32B	10541	acidic (leucine-rich) nuclear phosphoprotein 32 family, member B	736.873	1122.39	-1.52318	0.000966732	Down
209398_at	HIST1H1C	3006	histone cluster 1, H1c	54.7937	83.4283	-1.52259	0.00869977	Down
222067_x_at	HIST1H2BD	3017	histone cluster 1, H2bd	62.4615	95.0918	-1.52241	0.00180324	Down
210844_x_at	CTNNA1	1495	catenin (cadherin-associated protein), alpha 1, 102kDa	513.714	782.072	-1.52239	0.00455446	Down
209048_s_at	PRKCBP1	23613	protein kinase C binding protein 1	52.3248	79.5699	-1.52069	0.00620635	Down
206108_s_at	SFRS6	6431	splicing factor, arginine/serine-rich 6	42.9594	65.1132	-1.51569	0.0055963	Down
217766_s_at	TMEM50A	23585	transmembrane protein 50A	138.071	208.73	-1.51176	0.00677088	Down
201938_at	CDK2AP1	8099	CDK2-associated protein 1	340.138	513.504	-1.50969	0.00201981	Down
220924_s_at	SLC38A2	54407	solute carrier family 38, member 2	443.021	668.494	-1.50894	0.00404081	Down
204031_s_at	PCBP2	5094	poly(rC) binding protein 2	875.793	1321.17	-1.50855	0.00983195	Down
211672_s_at	ARPC4	10093	actin related protein 2/3 complex, subunit 4, 20kDa /// actin related protein 2/3 complex, subunit 4, 20kDa	66.4707	100.262	-1.50836	0.00500631	Down
209161_at	PRPF4	9128	PRP4 pre-mRNA processing factor 4 homolog (yeast)	94.6158	142.714	-1.50835	0.00222949	Down
213161_at	C9orf97	158427	chromosome 9 open reading frame 97 /// chromosome 9 open reading frame 97	48.1113	72.5258	-1.50746	0.00501938	Down
202487_s_at	H2AFV	94239	H2A histone family, member V	274.894	413.456	-1.50405	0.000587774	Down
201043_s_at	ANP32A	8125	acidic (leucine-rich) nuclear phosphoprotein 32 family, member A	42.1484	63.3493	-1.50301	0.00282348	Down
209008_x_at	KRT8	3856	keratin 8 /// keratin 8	1676.67	2519.6	-1.50275	0.00655158	Down
200786_at	PSMB7	5695	proteasome (prosome, macropain) subunit, beta type, 7	368.63	553.61	-1.5018	0.00145821	Down
AFFX-HSAC07/X00351_M_at	ACTB	60	actin, beta	2608.21	3912.96	-1.50025	0.00819567	Down
948 transcripts differentially expressed in A549 r(0) and WT A549 xenografts; 485 transcripts up-regulated in r(0) xenografts; 463 transcripts down-regulated in r(0) xenografts
