# Supplementary material for: mtDNA depletion confers specific gene expression profiles in human cells grown in culture and in xenograft
Source: BMC Genomics. 2008 Nov 3;9:521. doi: 10.1186/1471-2164-9-521 (PMC2612029; doi:10.1186/1471-2164-9-521)
Supplement: Additional file 9 — Differential expression in A549 xenografts and A549 cell cultures. Probe sets showing differential expression in A549 xenografts and A549 cell cultures are provided. [file 1471-2164-9-521-S9.xls]

## Sheet: Supplemental_Table_S5
Additional File 9. Differential expression in A549 xenografts and A549 cell cultures.
Probe Set ID	Gene Symbol	Entrez Gene	Gene Title	Geometric Mean A549 Vivo	Geometric Mean A549 Vitro	A549 Vivo / A549 Vitro	B-H corrected P	Significant?
205157_s_at	KRT17	3872	keratin 17	1062.61	25.4506	41.7521	0.000247644	Up
221731_x_at	CSPG2	1462	chondroitin sulfate proteoglycan 2 (versican)	1715.95	55.5383	30.8968	0.000192763	Up
212236_x_at	KRT17	3872	keratin 17	1913.04	64.1896	29.803	0.00057173	Up
204620_s_at	CSPG2	1462	chondroitin sulfate proteoglycan 2 (versican)	1332.14	47.8493	27.8404	0.000192763	Up
215646_s_at	CSPG2	1462	chondroitin sulfate proteoglycan 2 (versican) /// chondroitin sulfate proteoglycan 2 (versican)	271.182	13.351	20.3118	0.000310017	Up
211571_s_at	CSPG2	1462	chondroitin sulfate proteoglycan 2 (versican)	533.407	28.1027	18.9806	0.000192763	Up
209125_at	KRT6A /// KRT6C /// KRT6E	140446 /// 286887 /// 3853	keratin 6A /// keratin 6C /// keratin 6C	431.739	27.366	15.7765	0.000370733	Up
216405_at	LGALS1	3956	lectin, galactoside-binding, soluble, 1 (galectin 1)	329.822	22.9822	14.3512	0.000558462	Up
213668_s_at	SOX4	6659	SRY (sex determining region Y)-box 4	251.688	21.3351	11.7969	0.00057173	Up
214385_s_at	MUC5AC /// LOC730855	4586 /// 730855	mucin 5AC, oligomeric mucus/gel-forming /// similar to Mucin-5AC (Mucin 5 subtype AC, tracheobronchial) (Tracheobronchial mucin) (TBM) (Major airway glycoprotein)	603.852	52.6957	11.4592	0.00210465	Up
201163_s_at	IGFBP7	3490	insulin-like growth factor binding protein 7	170.471	15.3158	11.1304	0.00042584	Up
202267_at	LAMC2	3918	laminin, gamma 2	378.221	34.5321	10.9527	0.000192763	Up
204272_at	LGALS4	3960	lectin, galactoside-binding, soluble, 4 (galectin 4)	435.459	44.3463	9.81951	0.00194204	Up
205513_at	TCN1	6947	transcobalamin I (vitamin B12 binding protein, R binder family)	244.305	25.0319	9.75973	0.00114094	Up
213680_at	KRT6B	3854	keratin 6B	325.044	33.4983	9.70331	0.000197832	Up
202351_at	ITGAV	3685	integrin, alpha V (vitronectin receptor, alpha polypeptide, antigen CD51)	787.161	86.1785	9.13408	0.000342557	Up
214303_x_at	LOC730855	730855	similar to Mucin-5AC (Mucin 5 subtype AC, tracheobronchial) (Tracheobronchial mucin) (TBM) (Major airway glycoprotein)	529.745	60.0324	8.82431	0.0017236	Up
203824_at	TSPAN8	7103	tetraspanin 8	169.527	19.6588	8.62348	0.00301952	Up
212488_at	COL5A1	1289	collagen, type V, alpha 1	405.203	47.493	8.53184	0.000310017	Up
201839_s_at	TACSTD1	4072	tumor-associated calcium signal transducer 1	220.149	26.0316	8.45701	0.00057173	Up
214085_x_at	GLIPR1	11010	GLI pathogenesis-related 1 (glioma)	228.23	29.4688	7.74479	0.000228774	Up
201162_at	IGFBP7	3490	insulin-like growth factor binding protein 7	349.797	45.309	7.72026	0.000197832	Up
201730_s_at	TPR /// BTRC	7175 /// 8945	translocated promoter region (to activated MET oncogene) /// beta-transducin repeat containing	328.323	42.8255	7.66651	0.000748471	Up
202023_at	EFNA1	1942	ephrin-A1	870.566	114.998	7.57024	0.000468205	Up
204619_s_at	CSPG2	1462	chondroitin sulfate proteoglycan 2 (versican)	77.5051	10.3354	7.49897	0.000342557	Up
201416_at	SOX4	6659	SRY (sex determining region Y)-box 4	912.915	122.459	7.45489	0.00033221	Up
204352_at	TRAF5	7188	TNF receptor-associated factor 5	247.991	33.4507	7.41364	0.000239297	Up
204373_s_at	CEP350	9857	centrosomal protein 350kDa	133.715	18.5449	7.21033	0.00127094	Up
205009_at	TFF1	7031	trefoil factor 1 (breast cancer, estrogen-inducible sequence expressed in)	787.188	109.354	7.19852	0.000748471	Up
215016_x_at	DST	667	dystonin	225.343	32.1259	7.01437	0.000521211	Up
213229_at	DICER1	23405	Dicer1, Dcr-1 homolog (Drosophila)	221.489	31.6882	6.98964	0.00126202	Up
200665_s_at	SPARC	6678	secreted protein, acidic, cysteine-rich (osteonectin) /// secreted protein, acidic, cysteine-rich (osteonectin)	134.175	19.6999	6.81095	0.000750308	Up
219564_at	KCNJ16	3773	potassium inwardly-rectifying channel, subfamily J, member 16	140.2	20.7318	6.76256	0.000755944	Up
201667_at	GJA1	2697	gap junction protein, alpha 1, 43kDa (connexin 43)	1037.28	153.566	6.75463	0.00046652	Up
222303_at	---	---	---	253.621	37.68	6.73092	0.000475383	Up
205383_s_at	ZBTB20	26137	zinc finger and BTB domain containing 20	358.305	53.8703	6.65126	0.000313341	Up
201328_at	ETS2	2114	v-ets erythroblastosis virus E26 oncogene homolog 2 (avian)	341.532	51.8805	6.58307	0.000260482	Up
201417_at	SOX4	6659	SRY (sex determining region Y)-box 4	1104.48	168.357	6.56034	0.000192763	Up
213158_at	---	---	Homo sapiens, clone IMAGE:4214654, mRNA	93.5229	14.3854	6.50123	0.00035553	Up
219221_at	ZBTB38	253461	zinc finger and BTB domain containing 38	700.498	107.805	6.49782	0.000310017	Up
211929_at	HNRPA3	220988	heterogeneous nuclear ribonucleoprotein A3	157.228	24.3772	6.4498	0.000514554	Up
221841_s_at	KLF4	9314	Kruppel-like factor 4 (gut)	245.541	38.2807	6.41421	0.00070155	Up
209758_s_at	MFAP5	8076	microfibrillar associated protein 5	93.2596	14.5692	6.40115	0.00208965	Up
214722_at	NOTCH2NL	388677	Notch homolog 2 (Drosophila) N-terminal like	289.218	45.6418	6.33669	0.000747046	Up
203828_s_at	IL32	9235	interleukin 32 /// interleukin 32	278.995	44.1585	6.31804	0.00034648	Up
202935_s_at	SOX9	6662	SRY (sex determining region Y)-box 9 (campomelic dysplasia, autosomal sex-reversal)	228.327	36.7688	6.20981	0.000197832	Up
201431_s_at	DPYSL3	1809	dihydropyrimidinase-like 3	164.039	26.417	6.20959	0.00126153	Up
217875_s_at	TMEPAI	56937	transmembrane, prostate androgen induced RNA	264.051	42.6631	6.18921	0.000968881	Up
202664_at	WIPF1	7456	WAS/WASL interacting protein family, member 1	163.889	26.5443	6.17415	0.000521211	Up
203757_s_at	CEACAM6	4680	carcinoembryonic antigen-related cell adhesion molecule 6 (non-specific cross reacting antigen)	4209.52	683.76	6.15643	0.00042584	Up
207186_s_at	BPTF	2186	bromodomain PHD finger transcription factor	197.224	32.1431	6.1358	0.000576246	Up
202859_x_at	IL8	3576	interleukin 8	762.668	125.29	6.08723	0.000863924	Up
205174_s_at	QPCT	25797	glutaminyl-peptide cyclotransferase (glutaminyl cyclase)	183.901	30.2318	6.08303	0.000197832	Up
204684_at	NPTX1	4884	neuronal pentraxin I	247.709	41.1499	6.01967	0.000923933	Up
213593_s_at	TRA2A	29896	transformer-2 alpha	117.488	19.6872	5.96774	0.000431617	Up
213156_at	---	---	Homo sapiens, clone IMAGE:4214654, mRNA	87.9217	15.0215	5.85307	0.00123066	Up
204222_s_at	GLIPR1	11010	GLI pathogenesis-related 1 (glioma)	158.178	27.4839	5.75528	0.00169697	Up
222357_at	ZBTB20	26137	zinc finger and BTB domain containing 20	166.695	29.0701	5.73424	0.000313341	Up
220952_s_at	PLEKHA5	54477	pleckstrin homology domain containing, family A member 5	113.301	20.0587	5.64845	0.000639139	Up
211964_at	COL4A2	1284	collagen, type IV, alpha 2	764.821	135.474	5.6455	0.000433345	Up
213605_s_at	LOC728411	728411	Similar to Beta-glucuronidase precursor	125.343	22.2292	5.63865	0.00208965	Up
214055_x_at	BAT2D1	23215	BAT2 domain containing 1	169.859	30.2882	5.60809	0.000765471	Up
213089_at	GUSBP1	153561	glucuronidase, beta pseudogene 1	162.598	28.9936	5.60808	0.000753472	Up
202310_s_at	COL1A1	1277	collagen, type I, alpha 1	104.874	18.8061	5.57659	0.00146837	Up
214753_at	PFAAP5	10443	Phosphonoformate immuno-associated protein 5	117.018	21.0303	5.56424	0.00139302	Up
222073_at	COL4A3	1285	collagen, type IV, alpha 3 (Goodpasture antigen)	173.027	31.349	5.51938	0.000521211	Up
204004_at	PAWR	5074	PRKC, apoptosis, WT1, regulator	327.244	59.9835	5.45556	0.00126153	Up
209651_at	TGFB1I1	7041	transforming growth factor beta 1 induced transcript 1	232.866	43.0462	5.40968	0.000660317	Up
201464_x_at	JUN	3725	jun oncogene	171.464	31.7916	5.39337	0.000397802	Up
209863_s_at	TP73L	8626	tumor protein p73-like	118.075	22.0911	5.34491	0.000370733	Up
215750_at	KIAA1659	85373	KIAA1659 protein	91.304	17.2966	5.27873	0.00131767	Up
215001_s_at	GLUL	2752	glutamate-ammonia ligase (glutamine synthetase)	187.019	35.823	5.22064	0.00113416	Up
200914_x_at	KTN1	3895	kinectin 1 (kinesin receptor)	144.307	27.7359	5.20291	0.00221758	Up
217591_at	SKIL	6498	SKI-like oncogene	178.872	34.4646	5.19001	0.0037102	Up
221773_at	ELK3	2004	ELK3, ETS-domain protein (SRF accessory protein 2)	188.235	36.5386	5.15169	0.000623527	Up
202761_s_at	SYNE2	23224	spectrin repeat containing, nuclear envelope 2	98.5836	19.1711	5.14229	0.000357634	Up
201418_s_at	SOX4	6659	SRY (sex determining region Y)-box 4	380.846	74.1191	5.1383	0.000475383	Up
220196_at	MUC16	94025	mucin 16, cell surface associated	104.234	20.3423	5.12398	0.000660317	Up
218456_at	C1QDC1	65981	C1q domain containing 1	194.907	38.4829	5.06475	0.000370733	Up
202890_at	MAP7	9053	microtubule-associated protein 7	409.166	80.8075	5.06347	0.000310017	Up
221666_s_at	PYCARD	29108	PYD and CARD domain containing	129.494	25.6377	5.05093	0.00033221	Up
203887_s_at	THBD	7056	thrombomodulin	116.297	23.0955	5.03547	0.00114894	Up
212977_at	CXCR7	57007	chemokine (C-X-C motif) receptor 7	71.8093	14.3235	5.01341	0.000701192	Up
204455_at	DST	667	dystonin	72.8177	14.5639	4.99988	0.00156358	Up
219836_at	ZBED2	79413	zinc finger, BED-type containing 2	81.5584	16.4885	4.94638	0.000748165	Up
202506_at	SSFA2	6744	sperm specific antigen 2	345.304	70.176	4.92054	0.000370733	Up
217673_x_at	GNAS	2778	GNAS complex locus	631.645	129.166	4.89018	0.000553327	Up
202504_at	TRIM29	23650	tripartite motif-containing 29	223.289	45.749	4.88074	0.000734241	Up
201884_at	CEACAM5	1048	carcinoembryonic antigen-related cell adhesion molecule 5	569.364	116.68	4.87971	0.00332583	Up
209272_at	NAB1	4664	NGFI-A binding protein 1 (EGR1 binding protein 1)	229.969	47.1376	4.87867	0.000197832	Up
200985_s_at	CD59	966	CD59 molecule, complement regulatory protein	669.726	138.012	4.85268	0.000245015	Up
205547_s_at	TAGLN	6876	transgelin	97.1375	20.0659	4.84092	0.00187215	Up
208610_s_at	SRRM2	23524	serine/arginine repetitive matrix 2	137.499	28.4995	4.8246	0.000342557	Up
218396_at	VPS13C	54832	vacuolar protein sorting 13 homolog C (S. cerevisiae)	148.276	30.7756	4.81797	0.000636335	Up
212687_at	LIMS1	3987	LIM and senescent cell antigen-like domains 1	366.952	76.4922	4.79724	0.00158018	Up
212489_at	COL5A1	1289	collagen, type V, alpha 1	71.9379	15.1361	4.75273	0.000270306	Up
212888_at	DICER1	23405	Dicer1, Dcr-1 homolog (Drosophila)	113.47	24.0059	4.72677	0.00117972	Up
212254_s_at	DST	667	dystonin	202.561	42.9245	4.719	0.000250675	Up
212616_at	CHD9	80205	chromodomain helicase DNA binding protein 9	301.443	63.8927	4.71796	0.001439	Up
202822_at	LPP	4026	LIM domain containing preferred translocation partner in lipoma	206.83	43.8902	4.71244	0.000197832	Up
221872_at	RARRES1	5918	retinoic acid receptor responder (tazarotene induced) 1	111.808	24.0058	4.65753	0.00463103	Up
213956_at	CEP350	9857	centrosomal protein 350kDa	98.6157	21.2019	4.65127	0.00172072	Up
214352_s_at	KRAS	3845	v-Ki-ras2 Kirsten rat sarcoma viral oncogene homolog	308.68	66.466	4.64417	0.000753472	Up
212163_at	KIDINS220	57498	kinase D-interacting substance of 220 kDa	161.345	35.0865	4.5985	0.000755944	Up
204020_at	PURA	5813	purine-rich element binding protein A	147.112	32.0952	4.58362	0.000687373	Up
213737_x_at	GOLGA8G /// GOLGA8E	283768 /// 390535	golgi autoantigen, golgin subfamily a, 8G /// golgi autoantigen, golgin subfamily a, 8E	218.999	48.3875	4.52595	0.000397802	Up
209031_at	IGSF4	23705	Immunoglobulin superfamily, member 4	289.954	64.4318	4.50017	0.000192763	Up
222024_s_at	AKAP13	11214	A kinase (PRKA) anchor protein 13	148.451	33.1135	4.48311	0.00053055	Up
213517_at	PCBP2	5094	Poly(rC) binding protein 2	125.245	27.9737	4.47725	0.00233575	Up
209047_at	AQP1	358	aquaporin 1 (Colton blood group)	107.519	24.2192	4.43943	0.00116209	Up
213850_s_at	SFRS2IP	9169	splicing factor, arginine/serine-rich 2, interacting protein	211.937	47.7986	4.43396	0.000313341	Up
213026_at	ATG12	9140	ATG12 autophagy related 12 homolog (S. cerevisiae)	121.555	27.4713	4.42482	0.00089569	Up
203628_at	IGF1R	3480	insulin-like growth factor 1 receptor	429.496	97.1268	4.42202	0.000688601	Up
217164_at	---	---	---	61.3013	13.9914	4.38136	0.0011765	Up
209678_s_at	PRKCI	5584	protein kinase C, iota	314.178	71.8733	4.37127	0.000570978	Up
204334_at	KLF7	8609	Kruppel-like factor 7 (ubiquitous)	215.124	49.366	4.35773	0.00033221	Up
205590_at	RASGRP1	10125	RAS guanyl releasing protein 1 (calcium and DAG-regulated)	52.9501	12.1761	4.3487	0.000433345	Up
202720_at	TES	26136	testis derived transcript (3 LIM domains)	256.353	59.0383	4.34215	0.00522765	Up
218330_s_at	NAV2	89797	neuron navigator 2	129.842	29.9971	4.32847	0.00229589	Up
202762_at	ROCK2	9475	Rho-associated, coiled-coil containing protein kinase 2	195.526	45.3187	4.31447	0.000567777	Up
203074_at	ANXA8 /// ANXA8L1 /// LOC728113	244 /// 653145 /// 728113	annexin A8 /// annexin A8-like 1 /// similar to Annexin A8 (Annexin VIII) (Vascular anticoagulant-beta) (VAC-beta)	1049.41	244.327	4.29512	0.000433345	Up
213165_at	CEP350	9857	centrosomal protein 350kDa	165.038	38.5327	4.28307	0.0019099	Up
33322_i_at	SFN	2810	stratifin	2996.51	700.053	4.2804	0.000450938	Up
211452_x_at	LRRFIP1	9208	leucine rich repeat (in FLII) interacting protein 1	1193.52	279.373	4.27212	0.00177159	Up
217901_at	DSG2	1829	Desmoglein 2	459.271	107.641	4.26668	0.000397802	Up
212070_at	GPR56	9289	G protein-coupled receptor 56	648.58	152.239	4.26028	0.000768887	Up
206989_s_at	SFRS2IP	9169	splicing factor, arginine/serine-rich 2, interacting protein	149.478	35.1369	4.25415	0.000755944	Up
204948_s_at	FST	10468	follistatin	214.511	50.5865	4.24049	0.00209173	Up
211657_at	CEACAM6	4680	carcinoembryonic antigen-related cell adhesion molecule 6 (non-specific cross reacting antigen) /// carcinoembryonic antigen-related cell adhesion molecule 6 (non-specific cross reacting antigen)	2112.41	501.848	4.20926	0.000370733	Up
214131_at	CYorf15B	84663	chromosome Y open reading frame 15B	62.7668	14.9207	4.20669	0.00210325	Up
215248_at	GRB10	2887	growth factor receptor-bound protein 10	96.9715	23.1752	4.18429	0.00145681	Up
215388_s_at	CFH /// CFHR1	3075 /// 3078	complement factor H /// complement factor H-related 1	222.947	53.3929	4.17559	0.000872705	Up
214709_s_at	KTN1	3895	kinectin 1 (kinesin receptor)	288.133	69.1886	4.16446	0.000197832	Up
214974_x_at	CXCL5	6374	chemokine (C-X-C motif) ligand 5	634.356	153.501	4.13258	0.00126202	Up
214295_at	KIAA0485	57235	KIAA0485 protein	130.752	31.6685	4.12876	0.000755944	Up
209270_at	LAMB3	3914	laminin, beta 3	261.187	63.2769	4.12768	0.000751388	Up
210986_s_at	TPM1	7168	tropomyosin 1 (alpha)	1619.83	393.852	4.1128	0.000370733	Up
209101_at	CTGF	1490	connective tissue growth factor	132.032	32.1666	4.10464	0.000370733	Up
215978_x_at	LOC152719	152719	hypothetical protein LOC152719	358.596	87.5265	4.097	0.00376947	Up
214715_x_at	ZNF160	90338	zinc finger protein 160	230.379	56.3308	4.08975	0.00177876	Up
201862_s_at	LRRFIP1	9208	leucine rich repeat (in FLII) interacting protein 1	146.907	35.9665	4.08457	0.00325307	Up
209921_at	SLC7A11	23657	solute carrier family 7, (cationic amino acid transporter, y+ system) member 11	549.968	135.314	4.06438	0.000778729	Up
202644_s_at	TNFAIP3	7128	tumor necrosis factor, alpha-induced protein 3	195.758	48.2003	4.06134	0.00184991	Up
203038_at	PTPRK	5796	protein tyrosine phosphatase, receptor type, K	325.422	80.4415	4.04545	0.000481206	Up
203726_s_at	LAMA3	3909	laminin, alpha 3	141.548	35.1444	4.02761	0.004009	Up
211948_x_at	BAT2D1	23215	BAT2 domain containing 1	258.658	64.241	4.02637	0.00181373	Up
211548_s_at	HPGD	3248	hydroxyprostaglandin dehydrogenase 15-(NAD)	339.484	84.411	4.0218	0.000687373	Up
221011_s_at	LBH	81606	limb bud and heart development homolog (mouse) /// limb bud and heart development homolog (mouse)	225.07	55.9891	4.01989	0.000317483	Up
201110_s_at	THBS1	7057	thrombospondin 1	54.7127	13.6345	4.01282	0.00310574	Up
221899_at	PFAAP5	10443	Phosphonoformate immuno-associated protein 5	50.9547	12.7061	4.01025	0.00137553	Up
219206_x_at	TMBIM4	51643	transmembrane BAX inhibitor motif containing 4	158.744	39.6983	3.99877	0.0024184	Up
221718_s_at	AKAP13	11214	A kinase (PRKA) anchor protein 13 /// A kinase (PRKA) anchor protein 13	386.063	96.5896	3.99694	0.000602528	Up
215203_at	GOLGA4	2803	golgi autoantigen, golgin subfamily a, 4	98.3722	24.6401	3.99237	0.00312488	Up
202609_at	EPS8	2059	epidermal growth factor receptor pathway substrate 8	553.503	139.143	3.97795	0.000576246	Up
217678_at	SLC7A11	23657	solute carrier family 7, (cationic amino acid transporter, y+ system) member 11	350.59	88.1538	3.97703	0.00057173	Up
203159_at	GLS	2744	glutaminase	160.514	40.4115	3.972	0.000900798	Up
203803_at	PCYOX1	51449	prenylcysteine oxidase 1	89.4651	22.5475	3.96784	0.0010334	Up
205501_at	---	---	CDNA FLJ25677 fis, clone TST04054	53.9368	13.6309	3.95695	0.0017538	Up
33323_r_at	SFN	2810	stratifin	2216.46	561.123	3.95004	0.000260482	Up
203080_s_at	BAZ2B	29994	bromodomain adjacent to zinc finger domain, 2B	94.3702	23.898	3.94888	0.00057173	Up
202832_at	GCC2	9648	GRIP and coiled-coil domain containing 2	106.023	26.8817	3.94406	0.000646884	Up
201448_at	TIA1	7072	TIA1 cytotoxic granule-associated RNA binding protein	157.643	40.032	3.93794	0.000923933	Up
204136_at	COL7A1	1294	collagen, type VII, alpha 1 (epidermolysis bullosa, dystrophic, dominant and recessive)	144.145	36.6062	3.93773	0.00270607	Up
213546_at	DKFZp586I1420	222161	hypothetical protein DKFZp586I1420	98.0802	24.9373	3.93307	0.00057838	Up
208993_s_at	PPIG	9360	peptidylprolyl isomerase G (cyclophilin G)	88.8298	22.7583	3.90318	0.00141791	Up
214580_x_at	KRT6A /// KRT6B /// KRT6C /// KRT6E	140446 /// 286887 /// 3853 /// 3854	keratin 6A /// keratin 6B /// keratin 6C /// keratin 6C	232.765	59.6703	3.90084	0.000817294	Up
220940_at	KIAA1641	57730	KIAA1641	46.9481	12.0708	3.8894	0.00126032	Up
221829_s_at	TNPO1	3842	transportin 1	1039.19	267.809	3.88035	0.0005464	Up
200696_s_at	GSN	2934	gelsolin (amyloidosis, Finnish type)	443.264	114.296	3.87822	0.000370733	Up
214594_x_at	ATP8B1	5205	ATPase, Class I, type 8B, member 1	43.0204	11.098	3.8764	0.00601726	Up
211316_x_at	CFLAR	8837	CASP8 and FADD-like apoptosis regulator	168.327	43.4796	3.87139	0.00245431	Up
203423_at	RBP1	5947	retinol binding protein 1, cellular	138.517	35.9336	3.85481	0.000789194	Up
212190_at	SERPINE2	5270	serpin peptidase inhibitor, clade E (nexin, plasminogen activator inhibitor type 1), member 2	242.32	63.2337	3.83214	0.000713689	Up
212338_at	MYO1D	4642	myosin ID	43.9609	11.4754	3.83087	0.00763034	Up
205097_at	SLC26A2	1836	solute carrier family 26 (sulfate transporter), member 2	120.448	31.4665	3.82782	0.00132222	Up
206354_at	SLCO1B3	28234	solute carrier organic anion transporter family, member 1B3	230.605	60.8712	3.78841	0.000310017	Up
212842_x_at	RGPD5 /// RGPD4 /// RGPD8 /// RGPD6	285190 /// 727851 /// 729540 /// 84220	RANBP2-like and GRIP domain containing 5 /// RANBP2-like and GRIP domain containing 4 /// RANBP2-like and GRIP domain containing 8 /// RANBP2-like and GRIP domain containing 6	159.41	42.0951	3.7869	0.00104433	Up
209376_x_at	SFRS2IP	9169	splicing factor, arginine/serine-rich 2, interacting protein	187.096	49.5638	3.77484	0.000974898	Up
218901_at	PLSCR4	57088	phospholipid scramblase 4	74.5343	19.7595	3.77208	0.00138141	Up
219734_at	SIDT1	54847	SID1 transmembrane family, member 1	82.859	21.97	3.77146	0.00230236	Up
203789_s_at	SEMA3C	10512	sema domain, immunoglobulin domain (Ig), short basic domain, secreted, (semaphorin) 3C	265.288	70.3579	3.77055	0.000813192	Up
221510_s_at	GLS	2744	glutaminase	69.6198	18.4666	3.77004	0.00107546	Up
222266_at	C19orf2	8725	Chromosome 19 open reading frame 2	93.2905	24.7516	3.76907	0.000688601	Up
201578_at	PODXL	5420	podocalyxin-like	189.337	50.2422	3.76848	0.000310017	Up
200606_at	DSP	1832	desmoplakin	786.219	209.126	3.75955	0.000370733	Up
201850_at	CAPG	822	capping protein (actin filament), gelsolin-like	350.453	93.5897	3.74457	0.000579247	Up
204885_s_at	MSLN	10232	mesothelin	58.4481	15.6387	3.7374	0.00208577	Up
221748_s_at	TNS1	7145	tensin 1 /// tensin 1	273.947	73.5666	3.72379	0.000825624	Up
208246_x_at	---	---	CDNA FLJ20006 fis, clone ADKA02694	248.57	66.9876	3.71068	0.00163061	Up
203964_at	NMI	9111	N-myc (and STAT) interactor	119.22	32.168	3.70617	0.000197832	Up
203742_s_at	TDG /// LOC645233 /// LOC732360	645233 /// 6996 /// 732360	thymine-DNA glycosylase /// similar to G/T mismatch-specific thymine DNA glycosylase /// similar to G/T mismatch-specific thymine DNA glycosylase	88.4849	23.9828	3.68951	0.00361603	Up
202052_s_at	RAI14	26064	retinoic acid induced 14	267.748	72.5939	3.6883	0.000433345	Up
209765_at	ADAM19	8728	ADAM metallopeptidase domain 19 (meltrin beta)	90.4735	24.547	3.68573	0.00406122	Up
211980_at	COL4A1	1282	collagen, type IV, alpha 1	288.25	78.3286	3.68001	0.000946658	Up
203323_at	CAV2	858	caveolin 2	248.485	67.6177	3.67486	0.000688601	Up
201398_s_at	TRAM1	23471	translocation associated membrane protein 1	1588.78	432.51	3.67339	0.000370733	Up
208861_s_at	ATRX /// LOC728849	546 /// 728849	alpha thalassemia/mental retardation syndrome X-linked (RAD54 homolog, S. cerevisiae) /// similar to transcriptional regulator ATRX isoform 1	140.795	38.3487	3.67145	0.000464008	Up
205173_x_at	CD58	965	CD58 molecule	242.697	66.142	3.66933	0.00037524	Up
207365_x_at	USP34	9736	ubiquitin specific peptidase 34	334.794	92.0333	3.63775	0.00235004	Up
208662_s_at	TTC3	7267	tetratricopeptide repeat domain 3	382.51	105.422	3.62837	0.000464008	Up
213432_at	LOC649768 /// MUC5B	649768 /// 727897	mucin MUC5B /// mucin 5B, oligomeric mucus/gel-forming	465.122	128.319	3.62473	0.00271022	Up
212463_at	CD59	966	CD59 molecule, complement regulatory protein	284.528	78.6826	3.61615	0.00110033	Up
204446_s_at	ALOX5	240	arachidonate 5-lipoxygenase	52.7302	14.6687	3.59474	0.00860604	Up
211538_s_at	HSPA2	3306	heat shock 70kDa protein 2	353.3	98.6861	3.58004	0.000579247	Up
201222_s_at	RAD23B	5887	RAD23 homolog B (S. cerevisiae)	178.26	49.8712	3.57441	0.000687373	Up
201983_s_at	EGFR	1956	epidermal growth factor receptor (erythroblastic leukemia viral (v-erb-b) oncogene homolog, avian)	425.318	119.194	3.56829	0.00170874	Up
212794_s_at	KIAA1033	23325	KIAA1033	124.887	35.0198	3.56617	0.000687373	Up
211996_s_at	LOC23117 /// DKFZp547E087 /// LOC440345 /// LOC440353 /// LOC613037 /// LOC728888	23117 /// 283846 /// 440345 /// 440353 /// 613037 /// 728888	KIAA0220-like protein /// hypothetical gene LOC283846 /// hypothetical protein LOC440345 /// nuclear pore complex interacting protein pseudogene /// nuclear pore complex interacting protein pseudogene /// similar to Protein KIAA0220	206.219	57.9183	3.56051	0.00246278	Up
219024_at	PLEKHA1	59338	pleckstrin homology domain containing, family A (phosphoinositide binding specific) member 1	228.743	64.2685	3.55917	0.00112127	Up
211981_at	COL4A1	1282	collagen, type IV, alpha 1	106.978	30.0604	3.55876	0.000755944	Up
201987_at	THRAP1	9969	thyroid hormone receptor associated protein 1	440.598	123.848	3.55756	0.000310017	Up
203819_s_at	IGF2BP3	10643	insulin-like growth factor 2 mRNA binding protein 3	135.021	37.9852	3.55457	0.000748471	Up
218644_at	PLEK2	26499	pleckstrin 2	216.495	61.0949	3.5436	0.00214449	Up
202379_s_at	NKTR	4820	natural killer-tumor recognition sequence	158.091	44.6614	3.53976	0.000344533	Up
201280_s_at	DAB2	1601	disabled homolog 2, mitogen-responsive phosphoprotein (Drosophila)	77.9633	22.1233	3.52404	0.000576246	Up
212845_at	SAMD4A	23034	sterile alpha motif domain containing 4A	104.429	29.6996	3.51619	0.00302338	Up
215017_s_at	FNBP1L	54874	formin binding protein 1-like	77.2156	21.9608	3.51606	0.00214139	Up
205255_x_at	TCF7	6932	transcription factor 7 (T-cell specific, HMG-box)	298.731	85.0767	3.51131	0.000928169	Up
220085_at	HELLS	3070	helicase, lymphoid-specific	61.466	17.5183	3.50867	0.00262849	Up
212917_x_at	RECQL	5965	RecQ protein-like (DNA helicase Q1-like)	149.314	42.6087	3.5043	0.000555081	Up
213421_x_at	PRSS3	5646	protease, serine, 3 (mesotrypsin)	196.961	56.4303	3.49034	0.00252869	Up
209126_x_at	KRT6B	3854	keratin 6B	371.929	106.565	3.49016	0.000475383	Up
218181_s_at	MAP4K4	9448	mitogen-activated protein kinase kinase kinase kinase 4	75.0134	21.6957	3.45753	0.000433345	Up
212852_s_at	TROVE2	6738	TROVE domain family, member 2	301.941	87.5665	3.44813	0.000505618	Up
201362_at	IVNS1ABP	10625	influenza virus NS1A binding protein	64.8016	18.7969	3.44747	0.000974898	Up
200915_x_at	KTN1	3895	kinectin 1 (kinesin receptor)	450.473	131.057	3.43722	0.000220357	Up
202600_s_at	NRIP1	8204	nuclear receptor interacting protein 1	185.587	54.1045	3.43016	0.00328986	Up
209260_at	SFN	2810	stratifin	228.554	66.7094	3.42612	0.000713689	Up
206392_s_at	RARRES1	5918	retinoic acid receptor responder (tazarotene induced) 1	78.967	23.0569	3.42488	0.00734767	Up
203961_at	NEBL	10529	nebulette	149.023	43.5539	3.42158	0.000966816	Up
205370_x_at	DBT	1629	dihydrolipoamide branched chain transacylase E2	486.147	142.346	3.41525	0.00164142	Up
208835_s_at	CROP	51747	cisplatin resistance-associated overexpressed protein	165.57	48.5377	3.41116	0.00148136	Up
205000_at	DDX3Y	8653	DEAD (Asp-Glu-Ala-Asp) box polypeptide 3, Y-linked	82.7742	24.2835	3.40866	0.00374255	Up
209409_at	GRB10	2887	growth factor receptor-bound protein 10	425.577	125.15	3.40055	0.000803376	Up
217679_x_at	---	---	---	196.237	57.7098	3.40042	0.00588048	Up
211506_s_at	IL8	3576	interleukin 8	122.976	36.1887	3.39818	0.00411372	Up
213294_at	---	---	Full-length cDNA clone CS0DK002YF13 of HeLa cells Cot 25-normalized of Homo sapiens (human)	132.754	39.218	3.38503	0.00193848	Up
202085_at	TJP2	9414	tight junction protein 2 (zona occludens 2)	47.5771	14.0638	3.38294	0.00307482	Up
220796_x_at	SLC35E1	79939	solute carrier family 35, member E1	286.157	84.6138	3.38192	0.00201108	Up
214670_at	ZKSCAN1	7586	zinc finger with KRAB and SCAN domains 1	121.689	35.9872	3.38147	0.00306497	Up
201466_s_at	JUN	3725	jun oncogene	43.6034	12.9029	3.37936	0.00417122	Up
202902_s_at	CTSS	1520	cathepsin S	167.91	49.8314	3.36955	0.00113457	Up
211966_at	COL4A2	1284	collagen, type IV, alpha 2	145.076	43.1066	3.36551	0.00217407	Up
212629_s_at	PKN2	5586	protein kinase N2	125.843	37.4069	3.36416	0.000239297	Up
206116_s_at	TPM1	7168	tropomyosin 1 (alpha)	791.76	236.044	3.35429	0.0010395	Up
202869_at	OAS1	4938	2',5'-oligoadenylate synthetase 1, 40/46kDa	257.051	76.6387	3.35407	0.000555104	Up
212077_at	CALD1	800	caldesmon 1	535.052	159.61	3.35224	0.000576246	Up
201446_s_at	TIA1	7072	TIA1 cytotoxic granule-associated RNA binding protein	176.012	52.6183	3.34507	0.000350181	Up
206061_s_at	DICER1	23405	Dicer1, Dcr-1 homolog (Drosophila)	77.7493	23.2461	3.34461	0.000197832	Up
206385_s_at	ANK3	288	ankyrin 3, node of Ranvier (ankyrin G)	77.8402	23.3362	3.3356	0.00273869	Up
205178_s_at	RBBP6	5930	retinoblastoma binding protein 6	129.482	38.8227	3.33522	0.001522	Up
202741_at	PRKACB	5567	protein kinase, cAMP-dependent, catalytic, beta	243.895	73.1394	3.33466	0.00180461	Up
217820_s_at	ENAH	55740	enabled homolog (Drosophila)	118.761	35.708	3.32589	0.000660317	Up
218517_at	PHF17	79960	PHD finger protein 17	213.655	64.328	3.32134	0.000813192	Up
213142_x_at	LOC54103	54103	hypothetical protein LOC54103	82.9557	24.9811	3.32073	0.00127529	Up
202971_s_at	DYRK2	8445	dual-specificity tyrosine-(Y)-phosphorylation regulated kinase 2	39.7732	11.9858	3.31835	0.00310263	Up
204589_at	NUAK1	9891	NUAK family, SNF1-like kinase, 1	187.124	56.4117	3.31711	0.000700856	Up
212066_s_at	USP34	9736	ubiquitin specific peptidase 34	311.707	94.0509	3.31424	0.00033221	Up
205807_s_at	TUFT1	7286	tuftelin 1	125.929	38.005	3.31348	0.000919227	Up
209847_at	CDH17	1015	cadherin 17, LI cadherin (liver-intestine)	220.667	66.8686	3.30001	0.00463103	Up
205890_s_at	UBD	10537	ubiquitin D	84.8132	25.7494	3.29379	0.000357634	Up
202173_s_at	VEZF1	7716	vascular endothelial zinc finger 1	135.609	41.2076	3.29088	0.00327244	Up
201650_at	KRT19	3880	keratin 19	468.929	142.54	3.28981	0.0021596	Up
200984_s_at	CD59	966	CD59 molecule, complement regulatory protein	548.095	166.851	3.28494	0.000521211	Up
207730_x_at	HDGF2	84717	Hepatoma-derived growth factor-related protein 2	311.256	94.8163	3.28273	0.0057598	Up
209030_s_at	IGSF4	23705	immunoglobulin superfamily, member 4	436.085	133.028	3.27814	0.000968881	Up
201724_s_at	GALNT1	2589	UDP-N-acetyl-alpha-D-galactosamine:polypeptide N-acetylgalactosaminyltransferase 1 (GalNAc-T1)	197.895	60.6509	3.26285	0.000570978	Up
201616_s_at	CALD1	800	caldesmon 1	156.637	48.0579	3.25934	0.000384588	Up
213567_at	---	---	Clone 23728 mRNA sequence	65.4469	20.0945	3.25696	0.000407477	Up
213194_at	ROBO1	6091	roundabout, axon guidance receptor, homolog 1 (Drosophila)	290.534	89.4372	3.24847	0.00136425	Up
201449_at	TIA1	7072	TIA1 cytotoxic granule-associated RNA binding protein	47.885	14.7629	3.24359	0.00214139	Up
218541_s_at	C8orf4	56892	chromosome 8 open reading frame 4	323.695	100.115	3.23323	0.00210465	Up
203914_x_at	HPGD	3248	hydroxyprostaglandin dehydrogenase 15-(NAD)	598.979	186.164	3.21748	0.000825624	Up
218242_s_at	SUV420H1	51111	suppressor of variegation 4-20 homolog 1 (Drosophila)	140.292	43.7171	3.2091	0.00104636	Up
210987_x_at	TPM1	7168	tropomyosin 1 (alpha)	974.19	304.099	3.20353	0.000197832	Up
208661_s_at	TTC3	7267	tetratricopeptide repeat domain 3	139.298	43.4897	3.203	0.000660317	Up
213212_x_at	LOC161527 /// FLJ40113 /// LOC642346 /// LOC643696 /// LOC728636	161527 /// 374650 /// 642346 /// 643696 /// 728636	hypothetical protein LOC161527 /// golgi autoantigen, golgin subfamily a-like pseudogene /// similar to golgi autoantigen, golgin subfamily a-like /// similar to golgi autoantigen, golgin subfamily a-like /// similar to golgi autoantigen, golgin subfamily a-like	49.6887	15.5582	3.19374	0.00110031	Up
207030_s_at	CSRP2	1466	cysteine and glycine-rich protein 2	219.125	68.8028	3.18482	0.00095574	Up
222104_x_at	GTF2H3	2967	general transcription factor IIH, polypeptide 3, 34kDa	165.663	52.0212	3.18453	0.00619516	Up
214016_s_at	SFPQ	6421	splicing factor proline/glutamine-rich (polypyrimidine tract binding protein associated)	73.771	23.1718	3.18366	0.000688601	Up
218796_at	C20orf42	55612	chromosome 20 open reading frame 42	228.134	71.66	3.18356	0.00454695	Up
212408_at	TOR1AIP1	26092	torsin A interacting protein 1	207.342	65.1717	3.18147	0.000517501	Up
208782_at	FSTL1	11167	follistatin-like 1	257.853	81.0899	3.17984	0.000594587	Up
204094_s_at	TSC22D2	9819	TSC22 domain family, member 2	93.3658	29.3717	3.17877	0.0010334	Up
216598_s_at	CCL2	6347	chemokine (C-C motif) ligand 2	107.041	33.7251	3.17394	0.00144068	Up
212506_at	PICALM	8301	phosphatidylinositol binding clathrin assembly protein	253.58	79.9651	3.17114	0.000681467	Up
201329_s_at	ETS2	2114	v-ets erythroblastosis virus E26 oncogene homolog 2 (avian)	158.654	50.159	3.16302	0.00227846	Up
207513_s_at	ZNF189	7743	zinc finger protein 189	128.733	40.7061	3.1625	0.00163791	Up
209348_s_at	MAF	4094	v-maf musculoaponeurotic fibrosarcoma oncogene homolog (avian)	41.6552	13.1773	3.16115	0.000764739	Up
202323_s_at	ACBD3	64746	acyl-Coenzyme A binding domain containing 3	110.072	34.9066	3.15334	0.00159014	Up
205680_at	MMP10	4319	matrix metallopeptidase 10 (stromelysin 2)	42.265	13.4056	3.15279	0.00690463	Up
209146_at	SC4MOL	6307	sterol-C4-methyl oxidase-like	128.553	40.778	3.15251	0.00221758	Up
203037_s_at	MTSS1	9788	metastasis suppressor 1	137.017	43.5038	3.14953	0.00255868	Up
209654_at	KIAA0947	23379	KIAA0947 protein	107.834	34.3015	3.1437	0.000778729	Up
218313_s_at	GALNT7	51809	UDP-N-acetyl-alpha-D-galactosamine:polypeptide N-acetylgalactosaminyltransferase 7 (GalNAc-T7)	311.933	99.2425	3.14313	0.0017892	Up
201753_s_at	ADD3	120	adducin 3 (gamma)	276.252	87.8956	3.14295	0.000660317	Up
203440_at	CDH2	1000	cadherin 2, type 1, N-cadherin (neuronal)	274.237	87.7795	3.12416	0.000197832	Up
207719_x_at	CEP170	9859	centrosomal protein 170kDa	83.876	26.8592	3.1228	0.00347339	Up
206414_s_at	DDEF2	8853	development and differentiation enhancing factor 2	116.754	37.4712	3.11584	0.000398974	Up
212386_at	---	---	CDNA FLJ11918 fis, clone HEMBB1000272	55.0389	17.6659	3.11555	0.000713689	Up
201603_at	PPP1R12A	4659	protein phosphatase 1, regulatory (inhibitor) subunit 12A	105.639	33.9126	3.11504	0.00122852	Up
214697_s_at	ROD1	9991	ROD1 regulator of differentiation 1 (S. pombe)	75.4173	24.2182	3.11408	0.00187928	Up
201034_at	ADD3	120	adducin 3 (gamma)	268.732	86.3224	3.11312	0.00278254	Up
201450_s_at	TIA1	7072	TIA1 cytotoxic granule-associated RNA binding protein	55.6389	17.8863	3.11069	0.00270607	Up
218966_at	MYO5C	55930	myosin VC	307.745	98.9477	3.11018	0.00208568	Up
208663_s_at	TTC3	7267	tetratricopeptide repeat domain 3	87.1735	28.0488	3.10792	0.00125597	Up
214235_at	CYP3A5	1577	cytochrome P450, family 3, subfamily A, polypeptide 5	112.152	36.1288	3.10422	0.00172963	Up
209090_s_at	SH3GLB1	51100	SH3-domain GRB2-like endophilin B1	107.837	34.7476	3.10344	0.000239297	Up
203325_s_at	COL5A1	1289	collagen, type V, alpha 1	136.472	44.1152	3.09353	0.000923933	Up
221483_s_at	ARPP-19	10776	cyclic AMP phosphoprotein, 19 kD	570.144	184.369	3.09241	0.000919227	Up
213649_at	SFRS7	6432	splicing factor, arginine/serine-rich 7, 35kDa	280.965	91.3581	3.07542	0.00123401	Up
216187_x_at	KNS2	3831	Kinesin 2	371.363	120.83	3.07343	0.00243821	Up
202619_s_at	PLOD2	5352	procollagen-lysine, 2-oxoglutarate 5-dioxygenase 2	431.175	140.413	3.07076	0.000623527	Up
218490_s_at	ZNF302	55900	zinc finger protein 302	87.0201	28.3513	3.06935	0.00130418	Up
210645_s_at	TTC3	7267	tetratricopeptide repeat domain 3	237.123	77.2647	3.06897	0.000803376	Up
60474_at	C20orf42	55612	chromosome 20 open reading frame 42	100.947	32.907	3.06763	0.00095574	Up
201310_s_at	C5orf13	9315	chromosome 5 open reading frame 13	382.396	124.932	3.06084	0.00188003	Up
221763_at	JMJD1C	221037	jumonji domain containing 1C	59.6865	19.5092	3.05941	0.000748165	Up
218872_at	TESC	54997	tescalcin	817.863	267.634	3.0559	0.000707864	Up
212667_at	SPARC	6678	secreted protein, acidic, cysteine-rich (osteonectin)	43.4708	14.2294	3.055	0.00295242	Up
212982_at	ZDHHC17	23390	zinc finger, DHHC-type containing 17	90.7869	29.7533	3.05132	0.000540744	Up
210438_x_at	TROVE2	6738	TROVE domain family, member 2	307.795	100.955	3.04884	0.000813192	Up
213765_at	MFAP5	8076	microfibrillar associated protein 5	36.6317	12.0423	3.04193	0.00120934	Up
202133_at	WWTR1	25937	WW domain containing transcription regulator 1	194.222	63.8489	3.0419	0.000688601	Up
201369_s_at	ZFP36L2	678	zinc finger protein 36, C3H type-like 2	114.727	37.7221	3.04138	0.00499719	Up
202936_s_at	SOX9	6662	SRY (sex determining region Y)-box 9 (campomelic dysplasia, autosomal sex-reversal)	227.523	74.8142	3.04118	0.000450938	Up
200791_s_at	IQGAP1	8826	IQ motif containing GTPase activating protein 1	564.469	185.672	3.04013	0.000687373	Up
220639_at	TM4SF20	79853	transmembrane 4 L six family member 20	331.203	109.396	3.02756	0.00938198	Up
208866_at	CSNK1A1	1452	casein kinase 1, alpha 1	52.6675	17.408	3.02548	0.00265998	Up
205780_at	BIK	638	BCL2-interacting killer (apoptosis-inducing)	100.792	33.3685	3.02058	0.0037102	Up
212181_s_at	NUDT4	11163	nudix (nucleoside diphosphate linked moiety X)-type motif 4	157.719	52.2744	3.01714	0.000803376	Up
201986_at	THRAP1	9969	thyroid hormone receptor associated protein 1	201.036	66.7852	3.01019	0.0019099	Up
209365_s_at	ECM1	1893	extracellular matrix protein 1	131.957	43.8801	3.00722	0.000395728	Up
201602_s_at	PPP1R12A	4659	protein phosphatase 1, regulatory (inhibitor) subunit 12A	50.7181	16.8678	3.0068	0.00226187	Up
212007_at	UBXD2	23190	UBX domain containing 2	194.741	64.8007	3.00523	0.000576246	Up
208860_s_at	ATRX /// LOC728849	546 /// 728849	alpha thalassemia/mental retardation syndrome X-linked (RAD54 homolog, S. cerevisiae) /// similar to transcriptional regulator ATRX isoform 1	137.381	45.7418	3.0034	0.000450938	Up
202628_s_at	SERPINE1	5054	serpin peptidase inhibitor, clade E (nexin, plasminogen activator inhibitor type 1), member 1	170.408	56.9667	2.99136	0.0036387	Up
209579_s_at	MBD4	8930	methyl-CpG binding domain protein 4	170.253	56.9309	2.99052	0.00133297	Up
218361_at	GOLPH3L	55204	golgi phosphoprotein 3-like	153.854	51.5773	2.98299	0.00210325	Up
221509_at	DENR	8562	density-regulated protein	258.595	86.7122	2.98223	0.000660317	Up
216858_x_at	---	---	---	113.648	38.1644	2.97786	0.00399865	Up
203318_s_at	ZNF148	7707	zinc finger protein 148	110.001	36.9748	2.97503	0.000812959	Up
AFFX-r2-Hs28SrRNA-M_at	---	---	---	184.904	62.198	2.97283	0.000928169	Up
213775_x_at	ZNF638	27332	zinc finger protein 638	279.051	94.107	2.96525	0.000450938	Up
211944_at	BAT2D1	23215	BAT2 domain containing 1	112.4	37.9875	2.95888	0.00052789	Up
201960_s_at	MYCBP2	23077	MYC binding protein 2	102.072	34.5144	2.95738	0.000450938	Up
215179_x_at	PGF	5228	Placental growth factor, vascular endothelial growth factor-related protein	274.018	92.8015	2.95274	0.00231606	Up
215123_at	LOC23117 /// LOC339047 /// LOC642778 /// LOC642799 /// LOC728888	23117 /// 339047 /// 642778 /// 642799 /// 728888	KIAA0220-like protein /// hypothetical protein LOC339047 /// similar to nuclear pore complex interacting protein /// similar to nuclear pore complex interacting protein /// similar to Protein KIAA0220	114.901	38.9389	2.95081	0.00626561	Up
213693_s_at	MUC1	4582	mucin 1, cell surface associated	254.735	86.3853	2.94883	0.000919227	Up
204771_s_at	TTF1	7270	transcription termination factor, RNA polymerase I	127.077	43.1203	2.94704	0.00174955	Up
201057_s_at	GOLGB1	2804	golgi autoantigen, golgin subfamily b, macrogolgin (with transmembrane signal), 1	164.367	55.9013	2.94031	0.000197832	Up
215600_x_at	FBXW12	285231	F-box and WD-40 domain protein 12	161.789	55.0976	2.93641	0.0041052	Up
206169_x_at	ZC3H7B	23264	zinc finger CCCH-type containing 7B	64.8777	22.0957	2.93621	0.00397907	Up
203854_at	CFI	3426	complement factor I	146.35	49.9228	2.93152	0.00179711	Up
212099_at	RHOB	388	ras homolog gene family, member B	928.157	316.815	2.92965	0.00037524	Up
207847_s_at	MUC1	4582	mucin 1, cell surface associated	166.512	56.951	2.92378	0.00187215	Up
213164_at	SLC5A3	6526	solute carrier family 5 (inositol transporters), member 3	127.668	43.7578	2.9176	0.000540744	Up
216060_s_at	DAAM1	23002	dishevelled associated activator of morphogenesis 1	33.7903	11.5825	2.91737	0.00464751	Up
207657_x_at	TNPO1	3842	transportin 1	475.604	163.144	2.91525	0.00307482	Up
209949_at	NCF2	4688	neutrophil cytosolic factor 2 (65kDa, chronic granulomatous disease, autosomal 2)	85.1974	29.2301	2.91472	0.0019099	Up
40016_g_at	MAST4	23227	microtubule associated serine/threonine kinase family member 4	229.904	78.8785	2.91466	0.00102642	Up
205229_s_at	COCH	1690	coagulation factor C homolog, cochlin (Limulus polyphemus)	263.347	90.4509	2.91149	0.000192763	Up
201056_at	GOLGB1	2804	Golgi autoantigen, golgin subfamily b, macrogolgin (with transmembrane signal), 1	86.0281	29.6033	2.90603	0.000357634	Up
203820_s_at	IGF2BP3	10643	insulin-like growth factor 2 mRNA binding protein 3	109.783	37.781	2.90577	0.000782475	Up
208073_x_at	TTC3	7267	tetratricopeptide repeat domain 3	353.437	121.933	2.89861	0.00104175	Up
211744_s_at	CD58	965	CD58 molecule /// CD58 molecule	111.823	38.599	2.89704	0.00126153	Up
205969_at	AADAC	13	arylacetamide deacetylase (esterase)	176.608	61.0809	2.89138	0.00390469	Up
211965_at	ZFP36L1	677	zinc finger protein 36, C3H type-like 1	54.1502	18.7324	2.89073	0.000753472	Up
215338_s_at	NKTR	4820	natural killer-tumor recognition sequence	62.5988	21.6734	2.88828	0.00135323	Up
218854_at	SART2	29940	squamous cell carcinoma antigen recognized by T cells 2	57.9919	20.1124	2.88339	0.00209173	Up
204259_at	MMP7	4316	matrix metallopeptidase 7 (matrilysin, uterine)	249.304	86.5817	2.87941	0.000450938	Up
222018_at	NACA /// NACAP1 /// LOC389240	389240 /// 4666 /// 83955	nascent-polypeptide-associated complex alpha polypeptide /// nascent-polypeptide-associated complex alpha polypeptide pseudogene 1 /// similar to nascent polypeptide-associated complex alpha polypeptide	76.4052	26.5374	2.87915	0.00107395	Up
212918_at	RECQL	5965	RecQ protein-like (DNA helicase Q1-like)	171.296	59.5447	2.87676	0.000871704	Up
221844_x_at	---	---	CDNA clone IMAGE:6208446	249.632	86.8087	2.87565	0.000900798	Up
214707_x_at	ALMS1	7840	Alstrom syndrome 1	85.2035	29.6334	2.87525	0.00964113	Up
209898_x_at	ITSN2	50618	intersectin 2	162.259	56.4523	2.87427	0.000267557	Up
219740_at	VASH2	79805	vasohibin 2	46.4664	16.2076	2.86696	0.000774097	Up
201069_at	MMP2	4313	matrix metallopeptidase 2 (gelatinase A, 72kDa gelatinase, 72kDa type IV collagenase)	99.2405	34.6253	2.86613	0.000475383	Up
202011_at	TJP1	7082	tight junction protein 1 (zona occludens 1)	570.753	199.363	2.86289	0.000192763	Up
219993_at	SOX17	64321	SRY (sex determining region Y)-box 17	54.1987	18.9416	2.86136	0.00434545	Up
222282_at	PAPD4	167153	PAP associated domain containing 4	61.6114	21.5433	2.85989	0.00138141	Up
210260_s_at	TNFAIP8	25816	tumor necrosis factor, alpha-induced protein 8	168.238	58.841	2.85919	0.00239583	Up
218218_at	DIP13B	55198	DIP13 beta	114.445	40.027	2.85919	0.000825624	Up
205559_s_at	PCSK5	5125	proprotein convertase subtilisin/kexin type 5	51.2227	17.9401	2.8552	0.00126153	Up
219543_at	PBLD	64081	phenazine biosynthesis-like protein domain containing	34.5054	12.0915	2.85369	0.00207453	Up
210676_x_at	RGPD5 /// RGPD8 /// RGPD6	727851 /// 729540 /// 84220	RANBP2-like and GRIP domain containing 5 /// RANBP2-like and GRIP domain containing 8 /// RANBP2-like and GRIP domain containing 6	71.6191	25.1149	2.85166	0.00117931	Up
219073_s_at	OSBPL10	114884	oxysterol binding protein-like 10	75.793	26.596	2.84979	0.000877148	Up
209369_at	ANXA3	306	annexin A3	201.547	70.7532	2.84859	0.00092127	Up
211675_s_at	MDFIC	29969	MyoD family inhibitor domain containing /// MyoD family inhibitor domain containing	78.2171	27.4791	2.84642	0.00190331	Up
218824_at	FLJ10781	55228	hypothetical protein FLJ10781	80.805	28.4236	2.84289	0.000753472	Up
217312_s_at	COL7A1	1294	collagen, type VII, alpha 1 (epidermolysis bullosa, dystrophic, dominant and recessive)	148.105	52.1414	2.84045	0.00210325	Up
217986_s_at	BAZ1A	11177	bromodomain adjacent to zinc finger domain, 1A	92.6071	32.6288	2.8382	0.00133428	Up
203355_s_at	PSD3	23362	pleckstrin and Sec7 domain containing 3	64.0369	22.5785	2.83618	0.00194224	Up
217482_at	---	---	CDNA FLJ11925 fis, clone HEMBB1000354	50.0566	17.6609	2.83432	0.00665287	Up
210389_x_at	TUBD1	51174	tubulin, delta 1	87.5008	30.8804	2.83354	0.00240677	Up
207052_at	HAVCR1	26762	hepatitis A virus cellular receptor 1	65.5825	23.2039	2.82636	0.00406766	Up
212830_at	MEGF9	1955	multiple EGF-like-domains 9	171.882	60.921	2.82139	0.000838525	Up
206176_at	BMP6	654	bone morphogenetic protein 6	127.834	45.3157	2.82097	0.00102651	Up
212582_at	OSBPL8	114882	oxysterol binding protein-like 8	157.311	55.8061	2.81889	0.000684853	Up
203224_at	RFK	55312	riboflavin kinase	210.188	74.5692	2.8187	0.000688601	Up
202076_at	BIRC2	329	baculoviral IAP repeat-containing 2	247.436	87.8896	2.81531	0.00148559	Up
212779_at	KIAA1109	84162	KIAA1109	49.1002	17.452	2.81345	0.00352508	Up
221815_at	ABHD2	11057	abhydrolase domain containing 2	88.3512	31.5383	2.8014	0.000974898	Up
207463_x_at	PRSS3	5646	protease, serine, 3 (mesotrypsin)	199.241	71.1941	2.79857	0.00550127	Up
63825_at	ABHD2	11057	abhydrolase domain containing 2	149.576	53.4848	2.79661	0.000748165	Up
214104_at	GPR161	23432	G protein-coupled receptor 161	105.33	37.6907	2.79459	0.00484887	Up
201713_s_at	RANBP2	5903	RAN binding protein 2	112.092	40.1432	2.7923	0.00148206	Up
202172_at	VEZF1	7716	vascular endothelial zinc finger 1	187.056	67.1608	2.7852	0.000313341	Up
217985_s_at	BAZ1A	11177	bromodomain adjacent to zinc finger domain, 1A	67.8412	24.3709	2.78369	0.000958964	Up
202729_s_at	LTBP1	4052	latent transforming growth factor beta binding protein 1	168.148	60.4696	2.78071	0.000688601	Up
213518_at	PRKCI	5584	protein kinase C, iota	75.8554	27.3267	2.77587	0.00109603	Up
213049_at	GARNL1	253959	GTPase activating Rap/RanGAP domain-like 1	73.9406	26.6436	2.77518	0.0062062	Up
221749_at	YTHDF3	253943	YTH domain family, member 3	59.4363	21.4903	2.76573	0.00463103	Up
202363_at	SPOCK1	6695	sparc/osteonectin, cwcv and kazal-like domains proteoglycan (testican) 1	61.6011	22.2822	2.76459	0.00057838	Up
213243_at	VPS13B	157680	vacuolar protein sorting 13 homolog B (yeast)	54.4175	19.685	2.76442	0.00334655	Up
201152_s_at	MBNL1	4154	muscleblind-like (Drosophila)	325.196	117.745	2.76186	0.00324652	Up
218613_at	PSD3	23362	pleckstrin and Sec7 domain containing 3	72.1133	26.1282	2.75998	0.00737825	Up
200899_s_at	MGEA5	10724	meningioma expressed antigen 5 (hyaluronidase)	196.95	71.3594	2.75997	0.00282466	Up
212131_at	LSM14A	26065	LSM14A, SCD6 homolog A (S. cerevisiae)	282.732	102.442	2.75991	0.00120306	Up
213677_s_at	PMS1	5378	PMS1 postmeiotic segregation increased 1 (S. cerevisiae)	92.3846	33.5001	2.75774	0.00160837	Up
202620_s_at	PLOD2	5352	procollagen-lysine, 2-oxoglutarate 5-dioxygenase 2	483.865	175.661	2.75454	0.00240677	Up
221729_at	COL5A2	1290	collagen, type V, alpha 2	342.597	124.511	2.75155	0.000450938	Up
212535_at	MEF2A	4205	MADS box transcription enhancer factor 2, polypeptide A (myocyte enhancer factor 2A)	87.1659	31.6881	2.75074	0.00194204	Up
222371_at	PIAS1	8554	Protein inhibitor of activated STAT, 1	55.2394	20.1023	2.74792	0.00399858	Up
212251_at	MTDH	92140	metadherin	323.398	117.718	2.74723	0.000397802	Up
219922_s_at	LTBP3	4054	latent transforming growth factor beta binding protein 3	162.733	59.2581	2.74618	0.00277196	Up
221646_s_at	ZDHHC11	79844	zinc finger, DHHC-type containing 11	56.3569	20.5219	2.74618	0.00279514	Up
214812_s_at	MOBK1B	55233	MOB1, Mps One Binder kinase activator-like 1B (yeast)	328.603	119.718	2.74481	0.000197832	Up
212615_at	CHD9	80205	chromodomain helicase DNA binding protein 9	50.3158	18.3666	2.73953	0.00876111	Up
219901_at	FGD6	55785	FYVE, RhoGEF and PH domain containing 6	84.8923	30.9965	2.73877	0.00565572	Up
217814_at	CCDC47	57003	coiled-coil domain containing 47	81.9082	29.9154	2.73799	0.00208572	Up
208873_s_at	REEP5	7905	receptor accessory protein 5	293.131	107.069	2.73778	0.00208093	Up
205552_s_at	OAS1	4938	2',5'-oligoadenylate synthetase 1, 40/46kDa	120.767	44.1588	2.73483	0.00126153	Up
203216_s_at	MYO6	4646	myosin VI	56.0448	20.4963	2.73438	0.0011765	Up
203373_at	SOCS2	8835	suppressor of cytokine signaling 2	106.548	38.9963	2.73227	0.000558462	Up
211962_s_at	ZFP36L1	677	zinc finger protein 36, C3H type-like 1	262.631	96.1336	2.73194	0.000342557	Up
222358_x_at	ALG13	55849	Asparagine-linked glycosylation 13 homolog (S. cerevisiae)	42.6364	15.6263	2.7285	0.00311078	Up
206295_at	IL18	3606	interleukin 18 (interferon-gamma-inducing factor)	94.6495	34.7292	2.72536	0.00227846	Up
212195_at	IL6ST	3572	Interleukin 6 signal transducer (gp130, oncostatin M receptor)	364.79	134.017	2.72196	0.00434501	Up
212037_at	PNN	5411	pinin, desmosome associated protein	99.3434	36.5396	2.71878	0.0046437	Up
203743_s_at	TDG	6996	thymine-DNA glycosylase	162.043	59.7007	2.71425	0.000753472	Up
208990_s_at	HNRPH3	3189	heterogeneous nuclear ribonucleoprotein H3 (2H9)	342.313	126.237	2.71168	0.000718237	Up
217586_x_at	---	---	---	76.9103	28.3758	2.71041	0.00585583	Up
211257_x_at	ZNF638	27332	zinc finger protein 638	257.875	95.3357	2.70491	0.00230236	Up
212585_at	OSBPL8	114882	oxysterol binding protein-like 8	75.8317	28.0367	2.70473	0.000475383	Up
203939_at	NT5E	4907	5'-nucleotidase, ecto (CD73)	278.787	103.214	2.70107	0.000433345	Up
210136_at	MBP	4155	myelin basic protein	138.584	51.402	2.69609	0.00177876	Up
203255_at	FBXO11	80204	F-box protein 11	110.077	40.8907	2.69198	0.00347653	Up
214718_at	GATAD1	57798	GATA zinc finger domain containing 1	92.4489	34.3557	2.69094	0.00736489	Up
220071_x_at	CEP27	55142	centrosomal protein 27kDa	347.503	129.223	2.68918	0.00450139	Up
215604_x_at	UBE2D2	7322	Ubiquitin-conjugating enzyme E2D 2 (UBC4/5 homolog, yeast)	145.992	54.3175	2.68776	0.00879223	Up
219757_s_at	C14orf101	54916	chromosome 14 open reading frame 101	75.4883	28.0997	2.68644	0.00139507	Up
217936_at	ARHGAP5	394	Rho GTPase activating protein 5	47.8786	17.8288	2.68547	0.00526672	Up
212062_at	ATP9A	10079	ATPase, Class II, type 9A	285.265	106.377	2.68165	0.00295532	Up
222122_s_at	THOC2	57187	THO complex 2	214.879	80.2082	2.67901	0.00210465	Up
202283_at	SERPINF1	5176	serpin peptidase inhibitor, clade F (alpha-2 antiplasmin, pigment epithelium derived factor), member 1	80.1006	29.909	2.67814	0.00733148	Up
219392_x_at	PRR11	55771	proline rich 11	623.469	232.952	2.67638	0.00773799	Up
204313_s_at	CREB1	1385	cAMP responsive element binding protein 1	124.993	46.739	2.67428	0.00771388	Up
201861_s_at	LRRFIP1	9208	leucine rich repeat (in FLII) interacting protein 1	171.828	64.2953	2.67248	0.00447216	Up
208634_s_at	MACF1	23499	microtubule-actin crosslinking factor 1	272.996	102.304	2.66847	0.00102651	Up
209286_at	CDC42EP3	10602	CDC42 effector protein (Rho GTPase binding) 3	89.6197	33.5924	2.66786	0.00180198	Up
203346_s_at	MTF2	22823	metal response element binding transcription factor 2	74.1036	27.7954	2.66604	0.00243821	Up
202778_s_at	ZMYM2	7750	zinc finger, MYM-type 2	74.9418	28.1906	2.6584	0.000370733	Up
212572_at	STK38L	23012	serine/threonine kinase 38 like	86.4411	32.5451	2.65604	0.0026592	Up
214902_x_at	LPP	4026	LIM domain containing preferred translocation partner in lipoma	105.606	39.8455	2.65039	0.00518315	Up
205882_x_at	ADD3	120	adducin 3 (gamma)	246.99	93.2121	2.64976	0.00228649	Up
200816_s_at	PAFAH1B1	5048	platelet-activating factor acetylhydrolase, isoform Ib, alpha subunit 45kDa	205.165	77.5295	2.64629	0.00208965	Up
210026_s_at	CARD10	29775	caspase recruitment domain family, member 10	206.306	78.043	2.64349	0.000370733	Up
201752_s_at	ADD3	120	adducin 3 (gamma)	298.635	113.149	2.6393	0.0025772	Up
221730_at	COL5A2	1290	collagen, type V, alpha 2	281.777	106.925	2.63527	0.00328986	Up
214093_s_at	FUBP1	8880	far upstream element (FUSE) binding protein 1	49.2268	18.6814	2.63507	0.00138393	Up
218247_s_at	RKHD2	51320	ring finger and KH domain containing 2	38.7104	14.6971	2.63389	0.00196503	Up
212899_at	CDC2L6	23097	cell division cycle 2-like 6 (CDK8-like)	63.837	24.2596	2.63142	0.0044695	Up
209748_at	SPAST	6683	spastin	62.6143	23.7975	2.63113	0.00350557	Up
211959_at	IGFBP5	3488	insulin-like growth factor binding protein 5	48.3164	18.3643	2.631	0.00183479	Up
212368_at	ZNF292	23036	zinc finger protein 292	103.965	39.5349	2.6297	0.000603343	Up
219571_s_at	ZNF12	7559	zinc finger protein 12	69.6839	26.5164	2.62795	0.00157161	Up
218259_at	MKL2	57496	MKL/myocardin-like 2	130.874	49.8022	2.62788	0.00126153	Up
203186_s_at	S100A4	6275	S100 calcium binding protein A4	2854.83	1086.56	2.6274	0.000192763	Up
220393_at	GLULD1	51557	glutamate-ammonia ligase (glutamine synthetase) domain containing 1	154.591	58.8713	2.62592	0.00206774	Up
212240_s_at	PIK3R1	5295	phosphoinositide-3-kinase, regulatory subunit 1 (p85 alpha)	53.337	20.3142	2.6256	0.00830203	Up
209226_s_at	TNPO1	3842	transportin 1	448.468	170.936	2.6236	0.00210465	Up
203592_s_at	FSTL3	10272	follistatin-like 3 (secreted glycoprotein)	184.478	70.3831	2.62106	0.00328986	Up
212992_at	C14orf78	113146	chromosome 14 open reading frame 78	817.891	312.056	2.62098	0.000753472	Up
201368_at	ZFP36L2	678	zinc finger protein 36, C3H type-like 2	477.079	182.142	2.61927	0.00138141	Up
215373_x_at	FLJ12151	80047	hypothetical protein FLJ12151	170.778	65.2034	2.61915	0.00795495	Up
208986_at	TCF12	6938	transcription factor 12 (HTF4, helix-loop-helix transcription factors 4)	154.185	58.8939	2.61801	0.00177966	Up
202719_s_at	TES	26136	testis derived transcript (3 LIM domains)	170.077	64.9972	2.61667	0.00270106	Up
203215_s_at	MYO6	4646	myosin VI	45.6216	17.4582	2.61319	0.00503754	Up
212513_s_at	USP33	23032	ubiquitin specific peptidase 33	101.581	38.8823	2.61253	0.00259396	Up
218454_at	FLJ22662	79887	hypothetical protein FLJ22662	109.743	42.0545	2.60955	0.00123777	Up
202305_s_at	FEZ2	9637	fasciculation and elongation protein zeta 2 (zygin II)	260.368	99.7862	2.60925	0.00126153	Up
200969_at	SERP1	27230	stress-associated endoplasmic reticulum protein 1	144.724	55.5103	2.60716	0.00123565	Up
203983_at	TSNAX	7257	translin-associated factor X	77.7084	29.8441	2.60381	0.00126153	Up
219625_s_at	COL4A3BP	10087	collagen, type IV, alpha 3 (Goodpasture antigen) binding protein	77.1742	29.6471	2.60309	0.000764739	Up
219250_s_at	FLRT3	23767	fibronectin leucine rich transmembrane protein 3	79.2929	30.462	2.60301	0.00524441	Up
208137_x_at	ZNF611 /// LOC731901	731901 /// 81856	zinc finger protein 611 /// zinc finger protein 611 /// similar to zinc finger protein 160 /// similar to zinc finger protein 160	97.3787	37.4408	2.60087	0.00949803	Up
215128_at	---	---	CDNA FLJ11682 fis, clone HEMBA1004880	57.3927	22.0742	2.59999	0.00135355	Up
209903_s_at	ATR	545	ataxia telangiectasia and Rad3 related	85.103	32.7467	2.59883	0.000660317	Up
203962_s_at	NEBL	10529	nebulette	109.447	42.1275	2.598	0.000496135	Up
206323_x_at	OPHN1	4983	oligophrenin 1	251.37	96.8062	2.59662	0.00150908	Up
213262_at	SACS	26278	spastic ataxia of Charlevoix-Saguenay (sacsin)	42.147	16.2349	2.59608	0.00206691	Up
203429_s_at	C1orf9	51430	chromosome 1 open reading frame 9	52.6083	20.2657	2.59593	0.00291643	Up
202074_s_at	OPTN	10133	optineurin	212.352	81.8185	2.5954	0.00181501	Up
203590_at	DYNC1LI2	1783	dynein, cytoplasmic 1, light intermediate chain 2	321.63	124.054	2.59267	0.000723097	Up
211002_s_at	TRIM29	23650	tripartite motif-containing 29	104.309	40.3084	2.58778	0.00392011	Up
209290_s_at	NFIB	4781	nuclear factor I/B	134.551	52.0347	2.58579	0.000688114	Up
212205_at	H2AFV	94239	H2A histone family, member V	356.785	138.193	2.5818	0.00169486	Up
204595_s_at	STC1	6781	stanniocalcin 1	139.54	54.0996	2.57932	0.00597264	Up
213016_at	---	---	ARTC1 mRNA, complete sequence	108.212	41.9832	2.57751	0.00120306	Up
200983_x_at	CD59	966	CD59 molecule, complement regulatory protein	904.187	350.809	2.57744	0.00104107	Up
204011_at	SPRY2	10253	sprouty homolog 2 (Drosophila)	88.7352	34.4334	2.57701	0.00347653	Up
214051_at	MGC39900	286527	hypothetical protein MGC39900	65.353	25.3681	2.57619	0.00072122	Up
205924_at	RAB3B	5865	RAB3B, member RAS oncogene family	87.9436	34.1503	2.57519	0.00233091	Up
219158_s_at	NARG1	80155	NMDA receptor regulated 1	67.0595	26.0587	2.5734	0.00152563	Up
219001_s_at	WDR32	79269	WD repeat domain 32	50.7484	19.7246	2.57284	0.00223205	Up
203585_at	ZNF185	7739	zinc finger protein 185 (LIM domain)	145.372	56.5478	2.57079	0.00033221	Up
200965_s_at	ABLIM1	3983	actin binding LIM protein 1	726.382	282.621	2.57017	0.00217187	Up
212233_at	---	---	3'UTR of hypothetical protein (ORF1)	393.942	153.279	2.5701	0.00205824	Up
AFFX-r2-Hs28SrRNA-3_at	---	---	---	1186.01	461.553	2.56962	0.00249898	Up
220079_s_at	USP48	84196	ubiquitin specific peptidase 48	67.9428	26.442	2.56951	0.00282512	Up
215588_x_at	RIOK3	8780	RIO kinase 3 (yeast)	198.564	77.4965	2.56223	0.00187928	Up
206792_x_at	PDE4C	5143	phosphodiesterase 4C, cAMP-specific (phosphodiesterase E1 dunce homolog, Drosophila)	510.422	199.224	2.56205	0.00486086	Up
206245_s_at	IVNS1ABP	10625	influenza virus NS1A binding protein	131.524	51.3449	2.56157	0.00127094	Up
201560_at	CLIC4	25932	chloride intracellular channel 4	201.19	78.5685	2.56069	0.00053055	Up
202376_at	SERPINA3	12	serpin peptidase inhibitor, clade A (alpha-1 antiproteinase, antitrypsin), member 3	225.934	88.3385	2.55759	0.00354025	Up
203593_at	CD2AP	23607	CD2-associated protein	88.4512	34.6291	2.55424	0.00221758	Up
208296_x_at	TNFAIP8	25816	tumor necrosis factor, alpha-induced protein 8	82.0587	32.1491	2.55244	0.000397802	Up
206555_s_at	THUMPD1	55623	THUMP domain containing 1	58.5719	22.9613	2.55089	0.00309324	Up
213376_at	ZBTB1	22890	zinc finger and BTB domain containing 1	137.413	53.8992	2.54945	0.00255655	Up
202889_x_at	MAP7	9053	microtubule-associated protein 7	178.093	69.8746	2.54875	0.00095574	Up
209212_s_at	KLF5	688	Kruppel-like factor 5 (intestinal)	231.991	91.1227	2.54592	0.00762829	Up
210962_s_at	AKAP9	10142	A kinase (PRKA) anchor protein (yotiao) 9	84.0166	33.0041	2.54564	0.00117808	Up
203510_at	MET	4233	met proto-oncogene (hepatocyte growth factor receptor)	358.143	140.695	2.54553	0.000900798	Up
219529_at	CLIC3 /// RABEP1	9022 /// 9135	chloride intracellular channel 3 /// rabaptin, RAB GTPase binding effector protein 1	60.3354	23.7474	2.54072	0.0020203	Up
201656_at	ITGA6	3655	integrin, alpha 6	101.878	40.1158	2.5396	0.00108394	Up
218980_at	FHOD3	80206	formin homology 2 domain containing 3	50.8988	20.0616	2.53712	0.00415817	Up
201722_s_at	GALNT1	2589	UDP-N-acetyl-alpha-D-galactosamine:polypeptide N-acetylgalactosaminyltransferase 1 (GalNAc-T1)	175.217	69.1738	2.533	0.0035433	Up
212783_at	RBBP6	5930	retinoblastoma binding protein 6	113.902	45.0123	2.53046	0.000775589	Up
216942_s_at	CD58	965	CD58 molecule	69.8306	27.6196	2.5283	0.000450938	Up
218976_at	DNAJC12	56521	DnaJ (Hsp40) homolog, subfamily C, member 12	640.217	253.348	2.52703	0.000817294	Up
217626_at	---	---	---	800.147	316.814	2.52561	0.00162867	Up
211074_at	FOLR1	2348	folate receptor 1 (adult) /// folate receptor 1 (adult)	538.918	213.693	2.52193	0.00146837	Up
217783_s_at	YPEL5	51646	yippee-like 5 (Drosophila)	332.12	131.697	2.52184	0.00117225	Up
212067_s_at	C1R	715	complement component 1, r subcomponent	168.478	66.8771	2.51922	0.00408519	Up
214724_at	DIXDC1	85458	DIX domain containing 1	71.7189	28.4913	2.51722	0.00085333	Up
209271_at	BPTF	2186	bromodomain PHD finger transcription factor	94.2149	37.4562	2.51533	0.000475383	Up
208178_x_at	TRIO	7204	triple functional domain (PTPRF interacting)	89.5541	35.6133	2.51463	0.00336637	Up
204362_at	SKAP2	8935	src kinase associated phosphoprotein 2	231.585	92.1675	2.51266	0.00349229	Up
219754_at	RBM41	55285	RNA binding motif protein 41	64.9603	25.8539	2.51259	0.00515929	Up
201723_s_at	GALNT1	2589	UDP-N-acetyl-alpha-D-galactosamine:polypeptide N-acetylgalactosaminyltransferase 1 (GalNAc-T1)	264.086	105.382	2.50599	0.000357634	Up
218401_s_at	ZNF281	23528	zinc finger protein 281	123.111	49.1395	2.50533	0.00236013	Up
203097_s_at	RAPGEF2	9693	Rap guanine nucleotide exchange factor (GEF) 2	156.142	62.4004	2.50225	0.00441962	Up
212689_s_at	JMJD1A	55818	jumonji domain containing 1A	196.725	78.6518	2.50121	0.000837369	Up
218263_s_at	ZBED5	58486	zinc finger, BED-type containing 5	170.659	68.2307	2.5012	0.000863924	Up
213940_s_at	FNBP1	23048	formin binding protein 1	77.2097	30.8741	2.5008	0.00249802	Up
201846_s_at	RYBP	23429	RING1 and YY1 binding protein	152.867	61.1824	2.49854	0.000679597	Up
202546_at	VAMP8	8673	vesicle-associated membrane protein 8 (endobrevin)	393.285	157.559	2.49612	0.00131758	Up
217828_at	SLTM	79811	SAFB-like, transcription modulator	76.6969	30.7321	2.49566	0.00252869	Up
209006_s_at	C1orf63	57035	chromosome 1 open reading frame 63	50.2937	20.1555	2.49529	0.00172847	Up
218324_s_at	SPATS2	65244	spermatogenesis associated, serine-rich 2	129.574	51.9344	2.49495	0.00250728	Up
211126_s_at	CSRP2	1466	cysteine and glycine-rich protein 2	187.266	75.0601	2.49488	0.00193001	Up
213015_at	---	---	ARTC1 mRNA, complete sequence	101.933	40.8904	2.49284	0.00278861	Up
207076_s_at	ASS1	445	argininosuccinate synthetase 1	299.673	120.349	2.49005	0.0011908	Up
202040_s_at	JARID1A	5927	jumonji, AT rich interactive domain 1A	206.006	82.8344	2.48696	0.00123777	Up
202643_s_at	TNFAIP3	7128	tumor necrosis factor, alpha-induced protein 3	86.3994	34.7822	2.48401	0.00069574	Up
201845_s_at	RYBP	23429	RING1 and YY1 binding protein	67.8953	27.3503	2.48243	0.000766546	Up
209800_at	KRT16	3868	keratin 16 (focal non-epidermolytic palmoplantar keratoderma)	55.2719	22.318	2.47656	0.000813192	Up
221530_s_at	BHLHB3	79365	basic helix-loop-helix domain containing, class B, 3	43.4225	17.5377	2.47595	0.00417121	Up
208706_s_at	EIF5	1983	eukaryotic translation initiation factor 5	235.354	95.0865	2.47515	0.000863924	Up
204846_at	CP	1356	ceruloplasmin (ferroxidase)	267.915	108.39	2.47177	0.00324741	Up
208671_at	SERINC1	57515	serine incorporator 1	141.891	57.4421	2.47016	0.00148862	Up
212263_at	QKI	9444	quaking homolog, KH domain RNA binding (mouse)	108.712	44.0355	2.46873	0.00197922	Up
206874_s_at	---	---	---	67.01	27.2015	2.46346	0.0019099	Up
201307_at	2007-09-11	55752	septin 11	139.438	56.6154	2.4629	0.00356762	Up
212765_at	CAMSAP1L1	23271	calmodulin regulated spectrin-associated protein 1-like 1	125.297	50.897	2.46178	0.000791015	Up
217317_s_at	HERC2P3 /// HERC2P2 /// LOC440248	400322 /// 440248 /// 8921	hect domain and RLD 2 pseudogene 3 /// hect domain and RLD 2 pseudogene 2 /// hypothetical LOC440248	177.45	72.1354	2.45995	0.0020612	Up
215936_s_at	KIAA1033	23325	KIAA1033	38.4916	15.6528	2.45908	0.00716764	Up
216442_x_at	FN1	2335	fibronectin 1	2412.32	981.247	2.45843	0.00110031	Up
214898_x_at	MUC3B	57876	mucin 3B, cell surface associated	298.984	121.745	2.45581	0.00457318	Up
203741_s_at	ADCY7	113	adenylate cyclase 7	42.1269	17.1633	2.45447	0.00230236	Up
211946_s_at	BAT2D1	23215	BAT2 domain containing 1	278.815	113.66	2.45306	0.00244524	Up
222150_s_at	LOC54103	54103	hypothetical protein LOC54103	65.8339	26.8555	2.45142	0.00537485	Up
209285_s_at	C3orf63	23272	chromosome 3 open reading frame 63	79.4002	32.3955	2.45096	0.00129426	Up
215471_s_at	MAP7	9053	microtubule-associated protein 7	196.429	80.2584	2.44745	0.00148381	Up
210609_s_at	TP53I3	9540	tumor protein p53 inducible protein 3	750.077	306.779	2.44501	0.000688601	Up
212771_at	C10orf38	221061	chromosome 10 open reading frame 38	144.784	59.2183	2.44491	0.00166818	Up
208241_at	NRG1	3084	neuregulin 1	76.4484	31.3327	2.43989	0.00408519	Up
222380_s_at	PDCD6	10016	Programmed cell death 6	59.1653	24.2556	2.43924	0.0012668	Up
211987_at	TOP2B	7155	topoisomerase (DNA) II beta 180kDa	201.585	82.6935	2.43774	0.00362984	Up
200727_s_at	ACTR2	10097	ARP2 actin-related protein 2 homolog (yeast)	83.9339	34.4524	2.43623	0.00239583	Up
211992_at	WNK1	65125	WNK lysine deficient protein kinase 1 /// WNK lysine deficient protein kinase 1	293.955	120.717	2.43507	0.000837369	Up
204990_s_at	ITGB4	3691	integrin, beta 4	397.887	163.409	2.43491	0.00151395	Up
220442_at	GALNT4	8693	UDP-N-acetyl-alpha-D-galactosamine:polypeptide N-acetylgalactosaminyltransferase 4 (GalNAc-T4)	95.9164	39.4011	2.43436	0.000842826	Up
203096_s_at	RAPGEF2	9693	Rap guanine nucleotide exchange factor (GEF) 2	95.3961	39.2085	2.43305	0.00166183	Up
209289_at	NFIB	4781	nuclear factor I/B	159.292	65.5548	2.4299	0.000700662	Up
221088_s_at	PPP1R9A	55607	protein phosphatase 1, regulatory (inhibitor) subunit 9A	51.9264	21.3789	2.42885	0.00163545	Up
208747_s_at	C1S	716	complement component 1, s subcomponent	515.583	212.288	2.4287	0.00158268	Up
203390_s_at	KIF3C	3797	kinesin family member 3C	248.387	102.359	2.42664	0.000748165	Up
204453_at	ZNF84	7637	zinc finger protein 84	105.96	43.6831	2.42564	0.00148552	Up
221768_at	SFPQ	6421	Splicing factor proline/glutamine-rich (polypyrimidine tract binding protein associated)	70.3713	29.0114	2.42564	0.00667129	Up
220044_x_at	CROP	51747	cisplatin resistance-associated overexpressed protein	202.799	83.6459	2.42449	0.00600777	Up
203917_at	CXADR	1525	coxsackie virus and adenovirus receptor	195.201	80.5376	2.42372	0.0066132	Up
203910_at	ARHGAP29	9411	Rho GTPase activating protein 29	98.4217	40.6406	2.42176	0.000846931	Up
214305_s_at	SF3B1	23451	splicing factor 3b, subunit 1, 155kDa	269.766	111.646	2.41626	0.00392412	Up
209099_x_at	JAG1	182	jagged 1 (Alagille syndrome)	892.292	369.694	2.4136	0.000961961	Up
202784_s_at	NNT	23530	nicotinamide nucleotide transhydrogenase	50.3369	20.8631	2.41273	0.000370733	Up
204396_s_at	GRK5	2869	G protein-coupled receptor kinase 5	72.4028	30.0097	2.41264	0.00172775	Up
217810_x_at	LARS	51520	leucyl-tRNA synthetase	136.524	56.5901	2.4125	0.00451439	Up
211464_x_at	CASP6	839	caspase 6, apoptosis-related cysteine peptidase	76.9385	31.8966	2.41212	0.00306615	Up
217676_at	---	---	---	92.8355	38.6026	2.40491	0.00365045	Up
220658_s_at	ARNTL2	56938	aryl hydrocarbon receptor nuclear translocator-like 2	45.8348	19.0889	2.40112	0.00450607	Up
208772_at	ANKHD1 /// MASK-BP3	404734 /// 54882	ankyrin repeat and KH domain containing 1 /// MASK-4E-BP3 alternate reading frame gene	153.363	63.8909	2.40039	0.000310017	Up
201959_s_at	MYCBP2	23077	MYC binding protein 2	136.196	56.7597	2.39952	0.00252869	Up
209281_s_at	ATP2B1	490	ATPase, Ca++ transporting, plasma membrane 1	106.709	44.4734	2.3994	0.0021078	Up
212179_at	C6orf111	25957	chromosome 6 open reading frame 111	47.0173	19.6041	2.39834	0.00673777	Up
209885_at	RHOD	29984	ras homolog gene family, member D	104.276	43.5213	2.39598	0.000753472	Up
216268_s_at	JAG1	182	jagged 1 (Alagille syndrome)	608.938	254.476	2.39291	0.000940811	Up
217858_s_at	ARMCX3	51566	armadillo repeat containing, X-linked 3	97.1395	40.6085	2.3921	0.00135355	Up
219554_at	RHCG	51458	Rh family, C glycoprotein	106.766	44.7406	2.38633	0.00589226	Up
202378_s_at	LEPROT	54741	leptin receptor overlapping transcript	506.486	212.272	2.38602	0.00126153	Up
201430_s_at	DPYSL3	1809	dihydropyrimidinase-like 3	36.3002	15.2184	2.38528	0.00431077	Up
AFFX-M27830_M_at	---	---	---	1191.57	500.35	2.38148	0.004009	Up
217627_at	ZNF573	126231	zinc finger protein 573	39.1056	16.4244	2.38094	0.00848619	Up
204017_at	KDELR3	11015	KDEL (Lys-Asp-Glu-Leu) endoplasmic reticulum protein retention receptor 3	144.165	60.6392	2.37743	0.00208965	Up
205583_s_at	CXorf45	79868	chromosome X open reading frame 45	51.9785	21.8769	2.37595	0.00210325	Up
212867_at	---	---	CDNA clone IMAGE:5314178 /// CDNA clone IMAGE:5314178	63.9828	26.9301	2.37588	0.00637605	Up
201664_at	SMC4	10051	structural maintenance of chromosomes 4	272.935	114.92	2.37499	0.000825624	Up
212989_at	TMEM23	259230	transmembrane protein 23	38.3459	16.1508	2.37423	0.00524296	Up
212006_at	UBXD2	23190	UBX domain containing 2	93.4253	39.3657	2.37327	0.00336637	Up
213070_at	PIK3C2A	5286	phosphoinositide-3-kinase, class 2, alpha polypeptide	112.798	47.5521	2.3721	0.00123695	Up
218721_s_at	C1orf27	54953	chromosome 1 open reading frame 27	76.4669	32.2452	2.37142	0.00374139	Up
211458_s_at	GABARAPL1 /// GABARAPL3	23710 /// 23766	GABA(A) receptor-associated protein like 1 /// GABA(A) receptors associated protein like 3	191.135	80.6556	2.36977	0.00223272	Up
208503_s_at	GATAD1	57798	GATA zinc finger domain containing 1	126.909	53.6664	2.36476	0.00245431	Up
212288_at	FNBP1	23048	formin binding protein 1	101.677	43.0169	2.36366	0.00146837	Up
210145_at	PLA2G4A	5321	phospholipase A2, group IVA (cytosolic, calcium-dependent)	498.833	211.098	2.36304	0.00162221	Up
208942_s_at	TLOC1	7095	translocation protein 1	260.548	110.33	2.36154	0.00185812	Up
201296_s_at	WSB1	26118	WD repeat and SOCS box-containing 1	153.877	65.1835	2.36068	0.00646505	Up
206898_at	CDH19	28513	cadherin 19, type 2	37.7524	15.993	2.36056	0.00220105	Up
215504_x_at	ANKRD10	55608	Ankyrin repeat domain 10	155.616	65.9328	2.36022	0.00650294	Up
202603_at	---	---	Clone MO-30 mRNA sequence	298.564	126.676	2.35691	0.00171802	Up
206551_x_at	KLHL24	54800	kelch-like 24 (Drosophila)	166.422	70.6632	2.35515	0.00702724	Up
208783_s_at	CD46	4179	CD46 molecule, complement regulatory protein	526.799	223.814	2.35373	0.000871704	Up
220467_at	FLJ21272	80100	hypothetical protein FLJ21272	38.8582	16.5247	2.35153	0.00469746	Up
213405_at	RAB22A	57403	RAB22A, member RAS oncogene family	56.5928	24.0677	2.3514	0.00184479	Up
213729_at	PRPF40A	55660	PRP40 pre-mRNA processing factor 40 homolog A (yeast)	276.148	117.504	2.35011	0.00143712	Up
201925_s_at	CD55	1604	CD55 molecule, decay accelerating factor for complement (Cromer blood group)	180.427	76.8169	2.34879	0.00625062	Up
213939_s_at	RUFY3	22902	RUN and FYVE domain containing 3	52.8106	22.4922	2.34795	0.00072122	Up
203319_s_at	ZNF148	7707	zinc finger protein 148	56.8323	24.2223	2.34628	0.000313341	Up
212464_s_at	FN1	2335	fibronectin 1	2254.59	961.226	2.34554	0.00208541	Up
215067_x_at	PRDX2	7001	peroxiredoxin 2	65.0974	27.7753	2.34372	0.0075974	Up
203895_at	PLCB4	5332	phospholipase C, beta 4	65.9242	28.1813	2.33929	0.0013945	Up
202174_s_at	PCM1 /// TPTE	5108 /// 7179	pericentriolar material 1 /// transmembrane phosphatase with tensin homology	217.256	92.9087	2.33838	0.00172471	Up
202739_s_at	PHKB	5257	phosphorylase kinase, beta	48.4361	20.7159	2.33811	0.00548865	Up
219878_s_at	KLF13	51621	Kruppel-like factor 13	61.0649	26.1173	2.3381	0.000660317	Up
201278_at	DAB2	1601	disabled homolog 2, mitogen-responsive phosphoprotein (Drosophila)	83.4396	35.6906	2.33786	0.00465388	Up
222186_at	ZFAND6	54469	Zinc finger, AN1-type domain 6	38.9079	16.6562	2.33594	0.000919227	Up
203139_at	DAPK1	1612	death-associated protein kinase 1	506.912	217.056	2.3354	0.00185509	Up
212242_at	TUBA1	7277	tubulin, alpha 1	545.986	233.824	2.33503	0.000492224	Up
221569_at	AHI1	54806	Abelson helper integration site 1	61.3691	26.2892	2.33438	0.00237481	Up
222127_s_at	EXOC1	55763	exocyst complex component 1	111.519	47.8386	2.33114	0.000974898	Up
213027_at	TROVE2	6738	TROVE domain family, member 2	68.1073	29.2505	2.32842	0.000555081	Up
220296_at	GALNT10	55568	UDP-N-acetyl-alpha-D-galactosamine:polypeptide N-acetylgalactosaminyltransferase 10 (GalNAc-T10)	91.4509	39.2954	2.32727	0.00137337	Up
212775_at	OBSL1	23363	obscurin-like 1	89.2239	38.3675	2.32551	0.00795309	Up
203614_at	UTP14C	9724	UTP14, U3 small nucleolar ribonucleoprotein, homolog C (yeast)	68.1908	29.3295	2.32499	0.00700371	Up
202948_at	IL1R1	3554	interleukin 1 receptor, type I	132.191	56.8685	2.3245	0.00235142	Up
215529_x_at	DIP2A	23181	DIP2 disco-interacting protein 2 homolog A (Drosophila)	182.647	78.5923	2.32399	0.00774607	Up
210694_s_at	---	---	---	64.6226	27.8529	2.32014	0.00131767	Up
204009_s_at	KRAS	3845	v-Ki-ras2 Kirsten rat sarcoma viral oncogene homolog	194.14	83.8336	2.31578	0.00984572	Up
222119_s_at	FBXO11	80204	F-box protein 11	79.8981	34.5067	2.31544	0.000831656	Up
212721_at	SFRS12	140890	splicing factor, arginine/serine-rich 12	109.458	47.33	2.31266	0.00126153	Up
218435_at	DNAJC15	29103	DnaJ (Hsp40) homolog, subfamily C, member 15	51.8912	22.4457	2.31185	0.00299144	Up
218053_at	PRPF40A	55660	PRP40 pre-mRNA processing factor 40 homolog A (yeast)	238.663	103.341	2.30947	0.00149393	Up
222108_at	AMIGO2	347902	adhesion molecule with Ig-like domain 2	1670.1	723.566	2.30814	0.000450938	Up
200920_s_at	BTG1	694	B-cell translocation gene 1, anti-proliferative	1194.76	517.858	2.30711	0.000432296	Up
211719_x_at	FN1	2335	fibronectin 1 /// fibronectin 1	1760.31	763.126	2.30671	0.000785638	Up
213010_at	PRKCDBP	112464	protein kinase C, delta binding protein	71.9191	31.2252	2.30323	0.00172471	Up
221782_at	DNAJC10	54431	DnaJ (Hsp40) homolog, subfamily C, member 10	64.2304	27.8927	2.30277	0.00405358	Up
212507_at	TMEM131	23505	transmembrane protein 131	95.5843	41.5164	2.30233	0.00084347	Up
202969_at	---	---	MRNA; cDNA DKFZp667B0924 (from clone DKFZp667B0924)	71.1984	30.9441	2.30087	0.00638527	Up
203156_at	AKAP11	11215	A kinase (PRKA) anchor protein 11	57.7215	25.0915	2.30044	0.00366392	Up
203338_at	PPP2R5E	5529	protein phosphatase 2, regulatory subunit B (B56), epsilon isoform	147.63	64.1892	2.29993	0.00235004	Up
205506_at	VIL1	7429	villin 1	112.815	49.0521	2.29991	0.00632155	Up
209682_at	CBLB	868	Cas-Br-M (murine) ecotropic retroviral transforming sequence b	75.2635	32.7385	2.29893	0.00296226	Up
212036_s_at	PNN	5411	pinin, desmosome associated protein	258.383	112.584	2.29502	0.00210465	Up
213750_at	---	---	Full length insert cDNA YH77E09	83.6558	36.4686	2.29391	0.00811795	Up
212253_x_at	DST	667	dystonin	85.3502	37.2156	2.2934	0.000372314	Up
222366_at	ADNP	23394	Activity-dependent neuroprotector	63.5743	27.7469	2.29123	0.00180638	Up
200596_s_at	EIF3S10	8661	eukaryotic translation initiation factor 3, subunit 10 theta, 150/170kDa	336.568	146.907	2.29102	0.000803376	Up
202630_at	APPBP2	10513	amyloid beta precursor protein (cytoplasmic tail) binding protein 2	49.9621	21.8268	2.28902	0.0025895	Up
218066_at	SLC12A7	10723	solute carrier family 12 (potassium/chloride transporters), member 7	293.734	128.349	2.28856	0.00171574	Up
202864_s_at	SP100	6672	SP100 nuclear antigen	72.8477	31.8321	2.2885	0.00441473	Up
215177_s_at	ITGA6	3655	integrin, alpha 6	142.956	62.5619	2.28502	0.00594915	Up
204403_x_at	KIAA0738	9747	KIAA0738 gene product	60.2131	26.3569	2.28452	0.00742638	Up
201515_s_at	TSN	7247	translin	224.792	98.4379	2.28359	0.000785638	Up
218859_s_at	ESF1	51575	ESF1, nucleolar pre-rRNA processing protein, homolog (S. cerevisiae)	58.7877	25.7441	2.28355	0.00160034	Up
205376_at	INPP4B	8821	inositol polyphosphate-4-phosphatase, type II, 105kDa	39.2006	17.1957	2.27967	0.00128542	Up
203888_at	THBD	7056	thrombomodulin	61.0172	26.7728	2.27908	0.00769383	Up
203370_s_at	PDLIM7	9260	PDZ and LIM domain 7 (enigma)	88.1977	38.718	2.27795	0.000603343	Up
212104_s_at	RBM9	23543	RNA binding motif protein 9	202.555	88.9808	2.2764	0.00129426	Up
222207_x_at	LOC441258	441258	similar to Williams Beuren syndrome chromosome region 19	194.691	85.5889	2.27472	0.00499488	Up
217762_s_at	RAB31	11031	RAB31, member RAS oncogene family	286.551	126.022	2.27381	0.00836784	Up
205788_s_at	ZC3H11A	9877	zinc finger CCCH-type containing 11A	407.778	179.402	2.27298	0.00151791	Up
213102_at	ACTR3	10096	ARP3 actin-related protein 3 homolog (yeast)	265.837	117.022	2.27168	0.00347628	Up
213044_at	ROCK1	6093	Rho-associated, coiled-coil containing protein kinase 1	175.901	77.4392	2.27147	0.00311991	Up
220939_s_at	DPP8	54878	dipeptidyl-peptidase 8	242.527	106.775	2.27139	0.00131223	Up
212287_at	SUZ12	23512	suppressor of zeste 12 homolog (Drosophila)	218.381	96.2466	2.26897	0.00146837	Up
201294_s_at	WSB1	26118	WD repeat and SOCS box-containing 1	48.8841	21.5447	2.26896	0.00358885	Up
205596_s_at	SMURF2	64750	SMAD specific E3 ubiquitin protein ligase 2	79.1878	34.9082	2.26846	0.00425415	Up
201655_s_at	HSPG2	3339	heparan sulfate proteoglycan 2 (perlecan)	157.869	69.6204	2.26757	0.00671198	Up
200998_s_at	CKAP4	10970	cytoskeleton-associated protein 4	322.296	142.203	2.26645	0.000718237	Up
206364_at	KIF14	9928	kinesin family member 14	66.1825	29.2257	2.26453	0.00306292	Up
208865_at	CSNK1A1	1452	casein kinase 1, alpha 1	323.742	143.116	2.2621	0.000850591	Up
221751_at	SLC2A3P1	6516	Solute carrier family 2 (facilitated glucose transporter), member 3 pseudogene 1	66.0876	29.2525	2.25921	0.00251979	Up
209013_x_at	TRIO	7204	triple functional domain (PTPRF interacting)	83.9416	37.1666	2.25852	0.00260968	Up
203885_at	RAB21	23011	RAB21, member RAS oncogene family	105.895	46.9025	2.25777	0.00207279	Up
213457_at	MFHAS1	9258	malignant fibrous histiocytoma amplified sequence 1	131.178	58.1253	2.25681	0.00126349	Up
203048_s_at	KIAA0372	9652	KIAA0372	75.3973	33.4222	2.25591	0.000966816	Up
203553_s_at	MAP4K5	11183	mitogen-activated protein kinase kinase kinase kinase 5	36.1323	16.0247	2.25479	0.00543454	Up
201829_at	NET1	10276	neuroepithelial cell transforming gene 1	191.38	84.8889	2.25447	0.00364564	Up
210840_s_at	IQGAP1	8826	IQ motif containing GTPase activating protein 1	216.423	96.0309	2.25368	0.00196116	Up
209446_s_at	C7orf44	55744	chromosome 7 open reading frame 44	57.8912	25.69	2.25345	0.00672118	Up
209534_x_at	AKAP13	11214	A kinase (PRKA) anchor protein 13	132.507	58.8325	2.25228	0.00623888	Up
217862_at	PIAS1	8554	protein inhibitor of activated STAT, 1	83.4846	37.0754	2.25175	0.00316048	Up
212650_at	EHBP1	23301	EH domain binding protein 1	66.0491	29.3615	2.24951	0.00404959	Up
218532_s_at	FLJ20152	54463	hypothetical protein FLJ20152	47.1416	20.9575	2.24939	0.00632507	Up
217763_s_at	RAB31	11031	RAB31, member RAS oncogene family	404.048	179.68	2.24871	0.00126153	Up
217802_s_at	NUCKS1	64710	nuclear casein kinase and cyclin-dependent kinase substrate 1	341.164	151.938	2.24542	0.0040176	Up
210495_x_at	FN1	2335	fibronectin 1	2687.81	1197.39	2.24473	0.00167138	Up
200897_s_at	PALLD	23022	palladin, cytoskeletal associated protein	517.768	230.671	2.24461	0.00112127	Up
202224_at	CRK	1398	v-crk sarcoma virus CT10 oncogene homolog (avian)	195.356	87.0492	2.2442	0.00388777	Up
202037_s_at	SFRP1	6422	secreted frizzled-related protein 1	94.0665	41.9195	2.24398	0.00144841	Up
208882_s_at	EDD1	51366	E3 ubiquitin protein ligase, HECT domain containing, 1	72.269	32.2067	2.24391	0.00809944	Up
212126_at	---	---	CDNA clone IMAGE:4842353	211.805	94.3994	2.24371	0.00311248	Up
212795_at	KIAA1033	23325	KIAA1033	144.459	64.4783	2.24043	0.00768197	Up
201210_at	DDX3X	1654	DEAD (Asp-Glu-Ala-Asp) box polypeptide 3, X-linked	459.062	204.921	2.24019	0.00427433	Up
218331_s_at	C10orf18	54906	chromosome 10 open reading frame 18	107.758	48.1091	2.23987	0.00310263	Up
202271_at	FBXO28	23219	F-box protein 28	55.4187	24.748	2.23932	0.00269422	Up
201352_at	YME1L1	10730	YME1-like 1 (S. cerevisiae)	325.428	145.358	2.23881	0.000949028	Up
212341_at	YIPF6	286451	Yip1 domain family, member 6	349.105	155.981	2.23813	0.00277016	Up
204363_at	F3	2152	coagulation factor III (thromboplastin, tissue factor)	54.96	24.5882	2.23521	0.00695507	Up
217717_s_at	YWHAB	7529	tyrosine 3-monooxygenase/tryptophan 5-monooxygenase activation protein, beta polypeptide	330.739	147.986	2.23494	0.00112127	Up
220925_at	MAK10	60560	MAK10 homolog, amino-acid N-acetyltransferase subunit, (S. cerevisiae)	85.6677	38.3578	2.23339	0.00206774	Up
201844_s_at	RYBP	23429	RING1 and YY1 binding protein	122.788	55.0201	2.23169	0.00566904	Up
214323_s_at	UPF3A	65110	UPF3 regulator of nonsense transcripts homolog A (yeast)	117.799	52.9431	2.22501	0.00168579	Up
201991_s_at	KIF5B	3799	kinesin family member 5B	415.788	186.876	2.22494	0.00238827	Up
203570_at	LOXL1	4016	lysyl oxidase-like 1	38.5819	17.3473	2.22409	0.0026592	Up
200921_s_at	BTG1	694	B-cell translocation gene 1, anti-proliferative	733.242	330.222	2.22045	0.0022279	Up
204041_at	MAOB	4129	monoamine oxidase B	56.8205	25.5943	2.22005	0.00146837	Up
218659_at	ASXL2	55252	additional sex combs like 2 (Drosophila)	246.451	111.056	2.21917	0.00317923	Up
211967_at	TMEM123	114908	transmembrane protein 123	269.085	121.258	2.21912	0.00427385	Up
202304_at	FNDC3A	22862	fibronectin type III domain containing 3A	94.5872	42.6305	2.21877	0.00365045	Up
207700_s_at	NCOA3	8202	nuclear receptor coactivator 3	120.575	54.3542	2.21832	0.0026505	Up
212200_at	KIAA0692	23141	KIAA0692	83.4529	37.6504	2.21652	0.00147083	Up
200907_s_at	PALLD	23022	palladin, cytoskeletal associated protein	256.549	115.75	2.2164	0.00120801	Up
201671_x_at	USP14	9097	ubiquitin specific peptidase 14 (tRNA-guanine transglycosylase)	125.738	56.7521	2.21556	0.00446457	Up
204314_s_at	CREB1	1385	cAMP responsive element binding protein 1	72.5198	32.7879	2.21179	0.00313416	Up
202615_at	GNAQ	2776	Guanine nucleotide binding protein (G protein), q polypeptide	215.982	97.6926	2.21083	0.00311078	Up
212267_at	WAPAL	23063	wings apart-like homolog (Drosophila)	60.9492	27.572	2.21055	0.00373764	Up
214683_s_at	CLK1	1195	CDC-like kinase 1	66.6542	30.1535	2.21049	0.00235004	Up
215062_at	FMNL2	114793	Formin-like 2	36.8215	16.658	2.21045	0.00573977	Up
203651_at	ZFYVE16	9765	zinc finger, FYVE domain containing 16	67.5564	30.5874	2.20864	0.0026505	Up
201367_s_at	ZFP36L2	678	zinc finger protein 36, C3H type-like 2	52.9875	24.0011	2.20771	0.00622621	Up
212959_s_at	GNPTAB	79158	N-acetylglucosamine-1-phosphate transferase, alpha and beta subunits	48.0862	21.8049	2.20529	0.00627258	Up
203345_s_at	MTF2	22823	metal response element binding transcription factor 2	154.168	69.9277	2.20467	0.0019099	Up
208025_s_at	HMGA2	8091	high mobility group AT-hook 2 /// high mobility group AT-hook 2	102.188	46.3575	2.20434	0.00585551	Up
212725_s_at	TI-227H /// TUG1	29793 /// 55000	hypothetical protein TI-227H /// taurine upregulated gene 1	159.382	72.4	2.20141	0.00059124	Up
213637_at	---	---	Transcribed locus	43.842	19.9267	2.20017	0.00181501	Up
221518_s_at	USP47	55031	ubiquitin specific peptidase 47	169.796	77.1747	2.20016	0.00110033	Up
221830_at	RAP2A	5911	RAP2A, member of RAS oncogene family	128.113	58.2464	2.1995	0.00115703	Up
214004_s_at	VGLL4	9686	vestigial like 4 (Drosophila)	250.45	113.97	2.19751	0.0011765	Up
201711_x_at	RANBP2	5903	RAN binding protein 2	142.781	64.9895	2.19698	0.00356762	Up
217518_at	FER1L3	26509	fer-1-like 3, myoferlin (C. elegans)	47.6544	21.694	2.19666	0.0024184	Up
218428_s_at	REV1	51455	REV1 homolog (S. cerevisiae)	54.2167	24.6852	2.19633	0.00649534	Up
202373_s_at	RAB3GAP2	25782	RAB3 GTPase activating protein subunit 2 (non-catalytic)	166.09	75.6372	2.19587	0.000660317	Up
214937_x_at	PCM1	5108	pericentriolar material 1	223.941	102.021	2.19504	0.00107738	Up
202627_s_at	SERPINE1	5054	serpin peptidase inhibitor, clade E (nexin, plasminogen activator inhibitor type 1), member 1	248.747	113.408	2.19339	0.00646505	Up
201070_x_at	SF3B1	23451	splicing factor 3b, subunit 1, 155kDa	197.514	90.0845	2.19254	0.000968881	Up
215127_s_at	RBMS1	5937	RNA binding motif, single stranded interacting protein 1	282.316	128.928	2.18972	0.0016202	Up
209589_s_at	EPHB2	2048	EPH receptor B2	78.1107	35.7159	2.187	0.00340711	Up
203987_at	FZD6	8323	frizzled homolog 6 (Drosophila)	77.3898	35.3928	2.1866	0.0039623	Up
215828_at	ATBF1	463	AT-binding transcription factor 1	56.8592	26.0261	2.1847	0.00576486	Up
219437_s_at	ANKRD11	29123	ankyrin repeat domain 11	88.776	40.6373	2.1846	0.00069574	Up
201830_s_at	NET1	10276	neuroepithelial cell transforming gene 1	314.37	143.957	2.18378	0.00562894	Up
202565_s_at	SVIL	6840	supervillin	122.584	56.151	2.1831	0.00329521	Up
217523_at	CD44	960	CD44 molecule (Indian blood group)	39.0334	17.8847	2.1825	0.00319389	Up
218236_s_at	PRKD3	23683	protein kinase D3	72.3407	33.1461	2.18248	0.00367744	Up
212635_at	---	---	CDNA FLJ31107 fis, clone IMR322000152	88.5885	40.598	2.18209	0.00249108	Up
208003_s_at	NFAT5	10725	nuclear factor of activated T-cells 5, tonicity-responsive	38.9118	17.8382	2.18138	0.00449404	Up
209004_s_at	FBXL5	26234	F-box and leucine-rich repeat protein 5	89.2646	40.9266	2.18109	0.00172847	Up
201024_x_at	EIF5B	9669	eukaryotic translation initiation factor 5B	225.656	103.462	2.18106	0.0011765	Up
221046_s_at	GTPBP8	29083	GTP-binding protein 8 (putative)	113.265	52.016	2.1775	0.00131758	Up
214731_at	CTTNBP2NL	55917	CTTNBP2 N-terminal like	41.57	19.0914	2.17743	0.000714793	Up
205730_s_at	ABLIM3	22885	actin binding LIM protein family, member 3	54.3582	24.9728	2.1767	0.00530272	Up
221859_at	SYT13	57586	synaptotagmin XIII	71.949	33.0559	2.17658	0.00911911	Up
209789_at	CORO2B	10391	coronin, actin binding protein, 2B	43.8625	20.1598	2.17575	0.00208028	Up
221039_s_at	DDEF1	50807	development and differentiation enhancing factor 1	146.385	67.295	2.17527	0.00336637	Up
201291_s_at	TOP2A	7153	topoisomerase (DNA) II alpha 170kDa	294.593	135.445	2.17501	0.00627881	Up
210999_s_at	GRB10	2887	growth factor receptor-bound protein 10	158.641	73.1112	2.16987	0.00182408	Up
206636_at	RASA2	5922	RAS p21 protein activator 2	43.2244	19.9297	2.16885	0.00378085	Up
206829_x_at	ZNF430	80264	zinc finger protein 430	48.0296	22.1522	2.16817	0.00262855	Up
219269_at	HMBOX1	79618	homeobox containing 1	145.778	67.2446	2.16788	0.00057173	Up
204976_s_at	AMMECR1	9949	Alport syndrome, mental retardation, midface hypoplasia and elliptocytosis chromosomal region, gene 1	84.4652	39.0101	2.16522	0.00239585	Up
221704_s_at	VPS37B	79720	vacuolar protein sorting 37 homolog B (S. cerevisiae) /// vacuolar protein sorting 37 homolog B (S. cerevisiae)	84.3869	38.9786	2.16496	0.00126153	Up
212746_s_at	CEP170	9859	centrosomal protein 170kDa	83.7116	38.6766	2.1644	0.00718873	Up
201917_s_at	SLC25A36	55186	solute carrier family 25, member 36	65.6467	30.3302	2.1644	0.00666193	Up
213064_at	ZC3H14	79882	zinc finger CCCH-type containing 14	103.817	47.9738	2.16404	0.00964845	Up
210210_at	MPZL1	9019	myelin protein zero-like 1	40.5057	18.7579	2.1594	0.00974444	Up
212343_at	YIPF6	286451	Yip1 domain family, member 6	60.0906	27.8468	2.1579	0.00632155	Up
218750_at	JOSD3	79101	Josephin domain containing 3	47.3937	22.016	2.15269	0.00751924	Up
211165_x_at	EPHB2	2048	EPH receptor B2	76.7225	35.653	2.15192	0.00262849	Up
202318_s_at	SENP6	26054	SUMO1/sentrin specific peptidase 6	59.7378	27.7634	2.15167	0.000660317	Up
201901_s_at	YY1	7528	YY1 transcription factor	356.567	165.805	2.15052	0.00196729	Up
209834_at	CHST3	9469	carbohydrate (chondroitin 6) sulfotransferase 3	152.899	71.1029	2.15039	0.00337018	Up
209684_at	RIN2	54453	Ras and Rab interactor 2	179.847	83.8363	2.14522	0.0030151	Up
213575_at	TRA2A	29896	transformer-2 alpha	65.9062	30.7377	2.14415	0.00240677	Up
203232_s_at	ATXN1	6310	ataxin 1	49.0788	22.9174	2.14155	0.00748117	Up
213251_at	SMARCA5	8467	SWI/SNF related, matrix associated, actin dependent regulator of chromatin, subfamily a, member 5	79.6831	37.2091	2.14149	0.000521211	Up
202357_s_at	CFB	629	complement factor B	92.5566	43.2367	2.1407	0.00152546	Up
203569_s_at	OFD1	8481	oral-facial-digital syndrome 1	190.223	88.9771	2.13789	0.000974898	Up
209945_s_at	GSK3B	2932	glycogen synthase kinase 3 beta	142.521	66.6664	2.13783	0.00703263	Up
207345_at	FST	10468	follistatin	50.9786	23.8604	2.13654	0.00095574	Up
219737_s_at	PCDH9	5101	protocadherin 9	421.317	197.345	2.13493	0.00245431	Up
212724_at	RND3	390	Rho family GTPase 3	322.067	150.924	2.13396	0.00262536	Up
202606_s_at	TLK1	9874	tousled-like kinase 1	131.228	61.4998	2.13379	0.00347653	Up
218885_s_at	GALNT12	79695	UDP-N-acetyl-alpha-D-galactosamine:polypeptide N-acetylgalactosaminyltransferase 12 (GalNAc-T12)	78.7575	36.9206	2.13316	0.00795309	Up
212402_at	ZC3H13	23091	zinc finger CCCH-type containing 13	85.8806	40.2965	2.13122	0.00548003	Up
215000_s_at	FEZ2	9637	fasciculation and elongation protein zeta 2 (zygin II)	347.481	163.069	2.13088	0.00201748	Up
221810_at	RAB15	376267	RAB15, member RAS onocogene family	142.663	66.9865	2.12973	0.00247816	Up
209007_s_at	C1orf63	57035	chromosome 1 open reading frame 63	114.981	53.9993	2.1293	0.00260053	Up
217941_s_at	ERBB2IP	55914	erbb2 interacting protein	101.5	47.673	2.12908	0.00698374	Up
218228_s_at	TNKS2	80351	tankyrase, TRF1-interacting ankyrin-related ADP-ribose polymerase 2	61.4222	28.8541	2.12872	0.000687373	Up
203913_s_at	HPGD	3248	hydroxyprostaglandin dehydrogenase 15-(NAD)	211.534	99.5766	2.12433	0.00906562	Up
202653_s_at	2007-03-07	64844	membrane-associated ring finger (C3HC4) 7	81.6555	38.4641	2.1229	0.00605258	Up
202220_at	KIAA0907	22889	KIAA0907	141.219	66.5365	2.12243	0.00281246	Up
201737_s_at	2007-03-06	10299	membrane-associated ring finger (C3HC4) 6	69.2354	32.6277	2.12198	0.00379145	Up
213032_at	NFIB	4781	nuclear factor I/B	51.3178	24.1964	2.12089	0.0025555	Up
201712_s_at	RANBP2	5903	RAN binding protein 2	51.5666	24.3326	2.11924	0.00132869	Up
214641_at	COL4A3	1285	collagen, type IV, alpha 3 (Goodpasture antigen)	55.5791	26.2394	2.11816	0.00237433	Up
217764_s_at	RAB31	11031	RAB31, member RAS oncogene family	275.137	129.99	2.11659	0.0048247	Up
201855_s_at	ASCIZ	23300	ATM/ATR-Substrate Chk2-Interacting Zn2+-finger protein	81.3403	38.4686	2.11446	0.00110182	Up
202760_s_at	AKAP2 /// PALM2-AKAP2	11217 /// 445815	A kinase (PRKA) anchor protein 2 /// PALM2-AKAP2 protein	48.7198	23.042	2.11439	0.000521211	Up
210835_s_at	CTBP2	1488	C-terminal binding protein 2	566.93	268.285	2.11316	0.00159916	Up
212410_at	EFHA1	221154	EF-hand domain family, member A1	71.0502	33.6369	2.11227	0.00910051	Up
212265_at	QKI	9444	quaking homolog, KH domain RNA binding (mouse)	154.812	73.3443	2.11075	0.000803376	Up
201015_s_at	JUP	3728	junction plakoglobin	504.853	239.467	2.10824	0.000317483	Up
208022_s_at	CDC14B	8555	CDC14 cell division cycle 14 homolog B (S. cerevisiae) /// CDC14 cell division cycle 14 homolog B (S. cerevisiae)	44.6273	21.1762	2.10743	0.00392393	Up
211671_s_at	NR3C1	2908	nuclear receptor subfamily 3, group C, member 1 (glucocorticoid receptor) /// nuclear receptor subfamily 3, group C, member 1 (glucocorticoid receptor)	295.345	140.375	2.10397	0.0061992	Up
208614_s_at	FLNB	2317	filamin B, beta (actin binding protein 278)	661.561	314.479	2.10367	0.0018206	Up
220266_s_at	KLF4	9314	Kruppel-like factor 4 (gut)	65.1526	30.9716	2.10362	0.0017274	Up
201918_at	SLC25A36	55186	Solute carrier family 25, member 36	80.8714	38.4684	2.10228	0.00270106	Up
202599_s_at	NRIP1	8204	nuclear receptor interacting protein 1	193.235	91.9916	2.10058	0.00293706	Up
212367_at	FEM1B	10116	fem-1 homolog b (C. elegans)	54.9472	26.1621	2.10026	0.00334562	Up
200673_at	LAPTM4A	9741	lysosomal-associated protein transmembrane 4 alpha	1476.75	703.682	2.0986	0.000893611	Up
210266_s_at	TRIM33	51592	tripartite motif-containing 33	95.8366	45.6736	2.09829	0.000764739	Up
204131_s_at	FOXO3A	2309	forkhead box O3A	144.602	68.9211	2.09808	0.00278247	Up
221834_at	LONP2	83752	Lon peptidase 2, peroxisomal	63.2532	30.1707	2.09651	0.0025362	Up
221245_s_at	FZD5	7855	frizzled homolog 5 (Drosophila) /// frizzled homolog 5 (Drosophila)	64.5597	30.7964	2.09634	0.00770683	Up
218079_s_at	ZNF403	79893	zinc finger protein 403	191.746	91.5345	2.09479	0.00169697	Up
202225_at	---	---	CDNA FLJ38130 fis, clone D6OST2000464	158.79	75.9335	2.09117	0.00158537	Up
210094_s_at	PARD3	56288	par-3 partitioning defective 3 homolog (C. elegans)	489.68	234.326	2.08974	0.00293706	Up
208705_s_at	EIF5	1983	eukaryotic translation initiation factor 5	707.014	338.522	2.08853	0.00367744	Up
211684_s_at	DYNC1I2 /// LOC728532 /// LOC730431	1781 /// 728532 /// 730431	dynein, cytoplasmic 1, intermediate chain 2 /// dynein, cytoplasmic 1, intermediate chain 2 /// similar to Cytoplasmic dynein 1 intermediate chain 2 (Dynein intermediate chain 2, cytosolic) (DH IC-2) (Cytoplasmic dynein intermediate chain 2) /// similar to Cytoplasmic dynein 1 intermediate chain 2 (Dynein intermediate chain 2, cytosolic) (DH IC-2) (Cytoplasmic dynein intermediate chain 2) /// sim…	461.737	221.176	2.08765	0.000370733	Up
216321_s_at	NR3C1	2908	nuclear receptor subfamily 3, group C, member 1 (glucocorticoid receptor)	206.533	99.0542	2.08505	0.00640513	Up
201506_at	TGFBI	7045	transforming growth factor, beta-induced, 68kDa	2707.44	1298.83	2.08453	0.00153823	Up
201734_at	CLCN3	1182	Chloride channel 3	92.6941	44.4736	2.08425	0.00384367	Up
207542_s_at	AQP1	358	aquaporin 1 (Colton blood group)	50.0263	24.018	2.08287	0.00270169	Up
202932_at	YES1	7525	v-yes-1 Yamaguchi sarcoma viral oncogene homolog 1	60.228	28.9895	2.07758	0.00877755	Up
218397_at	FANCL	55120	Fanconi anemia, complementation group L	87.7206	42.2259	2.07741	0.00691692	Up
212065_s_at	THRB /// USP34	7068 /// 9736	thyroid hormone receptor, beta (erythroblastic leukemia viral (v-erb-a) oncogene homolog 2, avian) /// ubiquitin specific peptidase 34	48.7979	23.4984	2.07665	0.00306497	Up
222182_s_at	CNOT2	4848	CCR4-NOT transcription complex, subunit 2	169.425	81.5915	2.0765	0.00293176	Up
218510_x_at	FLJ20152	54463	hypothetical protein FLJ20152	80.0086	38.5354	2.07624	0.0021902	Up
202324_s_at	ACBD3	64746	acyl-Coenzyme A binding domain containing 3	111.901	53.9899	2.07262	0.00802503	Up
201399_s_at	TRAM1	23471	translocation associated membrane protein 1	749.834	361.89	2.07199	0.00450602	Up
200923_at	LGALS3BP	3959	lectin, galactoside-binding, soluble, 3 binding protein	372.276	179.723	2.07138	0.00653885	Up
205251_at	PER2	8864	period homolog 2 (Drosophila)	147.459	71.221	2.07044	0.00521016	Up
217870_s_at	CMPK	51727	cytidylate kinase	199.354	96.3089	2.06995	0.00336637	Up
206848_at	HOXA7	3204	homeobox A7	50.8786	24.5937	2.06876	0.00116078	Up
212420_at	ELF1	1997	E74-like factor 1 (ets domain transcription factor)	110.334	53.3764	2.06709	0.0045383	Up
221016_s_at	TCF7L1	83439	transcription factor 7-like 1 (T-cell specific, HMG-box) /// transcription factor 7-like 1 (T-cell specific, HMG-box)	66.7663	32.3346	2.06486	0.00208965	Up
202071_at	SDC4	6385	syndecan 4 (amphiglycan, ryudocan)	231.206	112.024	2.0639	0.00348413	Up
201887_at	IL13RA1	3597	interleukin 13 receptor, alpha 1	205.726	99.764	2.06213	0.00322477	Up
218528_s_at	RNF38	152006	ring finger protein 38	114.922	55.7317	2.06207	0.00137244	Up
212248_at	MTDH	92140	CDNA FLJ41088 fis, clone ASTRO2002459 /// Metadherin	102.12	49.534	2.06162	0.00199639	Up
222244_s_at	TUG1	55000	taurine upregulated gene 1	443.662	215.234	2.0613	0.00177876	Up
205428_s_at	CALB2	794	calbindin 2, 29kDa (calretinin)	51.1707	24.861	2.05827	0.00909654	Up
220202_s_at	MNAB	54542	membrane associated DNA binding protein	106.974	51.9784	2.05805	0.00556215	Up
208033_s_at	ATBF1	463	AT-binding transcription factor 1	66.4043	32.2782	2.05725	0.000900309	Up
212441_at	KIAA0232	9778	KIAA0232 gene product	123.563	60.0837	2.05651	0.00449428	Up
212548_s_at	FRYL	285527	FRY-like	59.258	28.8222	2.05599	0.0027778	Up
200977_s_at	TAX1BP1	8887	Tax1 (human T-cell leukemia virus type I) binding protein 1	306.245	149.088	2.05413	0.00402744	Up
203304_at	BAMBI	25805	BMP and activin membrane-bound inhibitor homolog (Xenopus laevis)	423.48	206.262	2.05311	0.00207429	Up
221173_at	USH1C	10083	Usher syndrome 1C (autosomal recessive, severe)	75.6064	36.8595	2.05121	0.00279975	Up
217833_at	SYNCRIP	10492	synaptotagmin binding, cytoplasmic RNA interacting protein	67.5235	32.9328	2.05034	0.00196503	Up
201242_s_at	ATP1B1	481	ATPase, Na+/K+ transporting, beta 1 polypeptide	1764.01	860.884	2.04907	0.0017538	Up
201964_at	SETX	23064	senataxin	63.308	30.915	2.04781	0.00569117	Up
210069_at	CHKB /// CPT1B /// ARHGAP29	1120 /// 1375 /// 9411	choline kinase beta /// carnitine palmitoyltransferase 1B (muscle) /// Rho GTPase activating protein 29	53.7315	26.2482	2.04706	0.00879885	Up
213051_at	ZC3HAV1	56829	zinc finger CCCH-type, antiviral 1	217.527	106.287	2.04659	0.00167002	Up
201865_x_at	NR3C1	2908	nuclear receptor subfamily 3, group C, member 1 (glucocorticoid receptor)	434.209	212.752	2.04092	0.00586043	Up
217743_s_at	TMEM30A	55754	transmembrane protein 30A	114.953	56.37	2.03926	0.00206774	Up
213019_at	RANBP6	26953	RAN binding protein 6	63.3774	31.0922	2.03837	0.00177876	Up
218106_s_at	MRPS10	55173	mitochondrial ribosomal protein S10	87.1906	42.784	2.03793	0.00964839	Up
201312_s_at	SH3BGRL	6451	SH3 domain binding glutamic acid-rich protein like	226.399	111.2	2.03597	0.00565401	Up
214989_x_at	PLEKHA5	54477	Pleckstrin homology domain containing, family A member 5	135.604	66.6527	2.03448	0.00243821	Up
203225_s_at	RFK	55312	riboflavin kinase	160.622	78.9611	2.03419	0.00474708	Up
212412_at	PDLIM5	10611	PDZ and LIM domain 5	871.121	428.25	2.03414	0.00240677	Up
213065_at	CCDC131	196441	coiled-coil domain containing 131	143.79	70.6915	2.03404	0.00119736	Up
209907_s_at	ITSN2	50618	intersectin 2	62.9243	30.9389	2.03382	0.0011765	Up
213800_at	CFH	3075	complement factor H	49.9032	24.5448	2.03315	0.0036411	Up
200728_at	ACTR2	10097	ARP2 actin-related protein 2 homolog (yeast)	537.402	264.646	2.03064	0.00163172	Up
203181_x_at	SRPK2	6733	SFRS protein kinase 2	160.305	79.0195	2.02868	0.00443981	Up
201185_at	HTRA1	5654	HtrA serine peptidase 1	311.242	153.768	2.02411	0.00142128	Up
202451_at	GTF2H1	2965	general transcription factor IIH, polypeptide 1, 62kDa	104.014	51.4455	2.02183	0.00290685	Up
221499_s_at	STX16	8675	syntaxin 16	113.722	56.299	2.01997	0.00365407	Up
213039_at	ARHGEF18	23370	rho/rac guanine nucleotide exchange factor (GEF) 18	263.975	130.85	2.01739	0.00378085	Up
202728_s_at	LTBP1	4052	latent transforming growth factor beta binding protein 1	75.3635	37.365	2.01695	0.000912391	Up
222028_at	ZNF45	7596	zinc finger protein 45	55.2563	27.398	2.0168	0.00110846	Up
202051_s_at	ZMYM4	9202	zinc finger, MYM-type 4	68.7273	34.0905	2.01602	0.00572606	Up
212820_at	DMXL2	23312	Dmx-like 2	43.2805	21.4698	2.01588	0.00233276	Up
201731_s_at	TPR /// BTRC	7175 /// 8945	translocated promoter region (to activated MET oncogene) /// beta-transducin repeat containing	218.518	108.476	2.01443	0.000602528	Up
201363_s_at	IVNS1ABP	10625	influenza virus NS1A binding protein	72.0711	35.8005	2.01313	0.00240677	Up
221806_s_at	SETD5	55209	SET domain containing 5	264.45	131.418	2.01229	0.00207022	Up
210425_x_at	GOLGA8B	440270	golgi autoantigen, golgin subfamily a, 8B	163.687	81.3639	2.01179	0.00350613	Up
207941_s_at	RBM39	9584	RNA binding motif protein 39	243.884	121.258	2.01129	0.00315389	Up
202265_at	BMI1	648	B lymphoma Mo-MLV insertion region (mouse)	101.635	50.5533	2.01046	0.00358885	Up
221747_at	TNS1	7145	Tensin 1 /// Tensin 1	115.858	57.6287	2.01042	0.0021902	Up
204791_at	NR2C1	7181	nuclear receptor subfamily 2, group C, member 1	65.1758	32.4411	2.00905	0.00357995	Up
213610_s_at	KLHL23	151230	kelch-like 23 (Drosophila)	41.9945	20.9152	2.00785	0.00172539	Up
219468_s_at	CUEDC1	404093	CUE domain containing 1	99.6493	49.6559	2.0068	0.00514574	Up
212542_s_at	PHIP	55023	pleckstrin homology domain interacting protein	128.269	63.9244	2.00657	0.00216473	Up
211031_s_at	CYLN2	7461	cytoplasmic linker 2 /// cytoplasmic linker 2	86.5114	43.1227	2.00617	0.00675439	Up
218846_at	CRSP3	9439	cofactor required for Sp1 transcriptional activation, subunit 3, 130kDa	59.0063	29.4449	2.00395	0.00716218	Up
212586_at	CAST	831	calpastatin	520.422	259.778	2.00334	0.00131758	Up
217798_at	CNOT2	4848	CCR4-NOT transcription complex, subunit 2	152.804	76.3138	2.00231	0.000197832	Up
203303_at	DYNLT3	6990	dynein, light chain, Tctex-type 3	187.521	93.7037	2.00121	0.00484887	Up
222040_at	HNRPA1 /// LOC728844 /// LOC731172	3178 /// 728844 /// 731172	heterogeneous nuclear ribonucleoprotein A1 /// hypothetical protein LOC728844 /// hypothetical protein LOC731172	74.9159	37.4438	2.00076	0.00349161	Up
207358_x_at	MACF1	23499	microtubule-actin crosslinking factor 1	62.5945	31.2876	2.00062	0.00897971	Up
204076_at	ENTPD4	9583	ectonucleoside triphosphate diphosphohydrolase 4	118.819	59.4374	1.99906	0.00650938	Up
218704_at	RNF43	54894	ring finger protein 43	135.727	67.9081	1.99869	0.000688601	Up
221825_at	ANGEL2	90806	angel homolog 2 (Drosophila)	86.3398	43.2489	1.99635	0.00149185	Up
212776_s_at	OBSL1	23363	obscurin-like 1	85.5655	42.8767	1.99562	0.00637141	Up
59697_at	RAB15	376267	RAB15, member RAS onocogene family	201.856	101.232	1.99401	0.0030824	Up
218775_s_at	WWC2	80014	WW and C2 domain containing 2	64.01	32.1748	1.98945	0.00928219	Up
202130_at	RIOK3	8780	RIO kinase 3 (yeast) /// RIO kinase 3 (yeast)	109.153	54.8799	1.98894	0.00568487	Up
201593_s_at	ZC3H15	55854	zinc finger CCCH-type containing 15	329.51	165.693	1.98867	0.00150908	Up
204573_at	CROT	54677	carnitine O-octanoyltransferase	55.2539	27.7862	1.98854	0.00279086	Up
218668_s_at	RAP2C	57826	RAP2C, member of RAS oncogene family	51.0929	25.7476	1.98438	0.00297422	Up
217779_s_at	PNRC2	55629	proline-rich nuclear receptor coactivator 2	210.38	106.073	1.98335	0.00324246	Up
209082_s_at	COL18A1	80781	collagen, type XVIII, alpha 1	111.166	56.0728	1.98253	0.0018206	Up
AFFX-hum_alu_at	---	---	---	11280.3	5692.34	1.98165	0.000691731	Up
209430_at	BTAF1	9044	BTAF1 RNA polymerase II, B-TFIID transcription factor-associated, 170kDa (Mot1 homolog, S. cerevisiae)	51.421	25.9556	1.98111	0.000576246	Up
34726_at	CACNB3	784	calcium channel, voltage-dependent, beta 3 subunit	52.9059	26.706	1.98105	0.0033057	Up
212583_at	AQR	9716	aquarius homolog (mouse)	47.0693	23.7888	1.97863	0.00832628	Up
204028_s_at	RABGAP1	23637	RAB GTPase activating protein 1	139.809	70.6621	1.97855	0.00221713	Up
219173_at	MYO15B /// LOC728225	728225 /// 80022	myosin XVB pseudogene /// similar to Myosin-15 (Myosin XV) (Unconventional myosin-15)	94.3532	47.7096	1.97766	0.00979078	Up
209630_s_at	FBXW2	26190	F-box and WD-40 domain protein 2	106.097	53.7805	1.97278	0.00645517	Up
202056_at	KPNA1	3836	karyopherin alpha 1 (importin alpha 5)	52.8093	26.7765	1.97222	0.000871704	Up
213434_at	STX2	2054	syntaxin 2	145.107	73.584	1.97199	0.00415817	Up
212900_at	SEC24A	10802	SEC24 related gene family, member A (S. cerevisiae)	80.5392	40.8518	1.9715	0.00291393	Up
200015_s_at	2007-09-02	4735	septin 2 /// septin 2	1011.25	513.201	1.97048	0.00138141	Up
209259_s_at	SMC3	9126	structural maintenance of chromosomes 3	84.8731	43.1173	1.96843	0.00163791	Up
206025_s_at	TNFAIP6	7130	tumor necrosis factor, alpha-induced protein 6	47.7936	24.2852	1.96801	0.0090887	Up
213455_at	FAM114A1	92689	family with sequence similarity 114, member A1	225.906	114.81	1.96764	0.00586799	Up
212397_at	RDX	5962	radixin	391.19	198.826	1.9675	0.000704529	Up
217813_s_at	SPIN	10927	spindlin	52.8104	26.8615	1.96602	0.00269811	Up
203497_at	PPARBP	5469	PPAR binding protein	124.375	63.2951	1.965	0.00436509	Up
218019_s_at	PDXK	8566	pyridoxal (pyridoxine, vitamin B6) kinase	409.637	208.494	1.96474	0.00196729	Up
211071_s_at	MLLT11	10962	myeloid/lymphoid or mixed-lineage leukemia (trithorax homolog, Drosophila); translocated to, 11 /// myeloid/lymphoid or mixed-lineage leukemia (trithorax homolog, Drosophila); translocated to, 11	400.722	204.003	1.96429	0.00131767	Up
200945_s_at	SEC31A	22872	SEC31 homolog A (S. cerevisiae)	268.489	136.685	1.96428	0.000817294	Up
212444_at	---	---	CDNA clone IMAGE:6025865	247.088	125.829	1.96368	0.00186247	Up
200864_s_at	RAB11A	8766	RAB11A, member RAS oncogene family	108.733	55.3723	1.96367	0.00267233	Up
212798_s_at	ANKMY2	57037	ankyrin repeat and MYND domain containing 2	158.929	80.9906	1.96232	0.00270169	Up
208877_at	PAK2	5062	p21 (CDKN1A)-activated kinase 2	84.3203	43.0072	1.96061	0.00375567	Up
212781_at	RBBP6	5930	retinoblastoma binding protein 6	70.5047	35.9946	1.95876	0.00180198	Up
203513_at	KIAA1840	80208	KIAA1840	110.82	56.5784	1.9587	0.00852485	Up
211549_s_at	HPGD	3248	hydroxyprostaglandin dehydrogenase 15-(NAD)	105.381	53.8142	1.95823	0.00333503	Up
213510_x_at	LOC220594	220594	TL132 protein	47.6399	24.3466	1.95674	0.001522	Up
202171_at	VEZF1	7716	vascular endothelial zinc finger 1	183.629	93.8728	1.95615	0.0005464	Up
203441_s_at	CDH2	1000	cadherin 2, type 1, N-cadherin (neuronal)	91.4041	46.806	1.95283	0.00365045	Up
213224_s_at	LOC92482	92482	hypothetical protein LOC92482	44.3831	22.7304	1.95258	0.00386556	Up
202933_s_at	YES1	7525	v-yes-1 Yamaguchi sarcoma viral oncogene homolog 1	48.1948	24.7252	1.94922	0.000464008	Up
212498_at	---	---	Full-length cDNA clone CS0DM001YA04 of Fetal liver of Homo sapiens (human)	241.618	124.005	1.94845	0.00163711	Up
209210_s_at	PLEKHC1	10979	pleckstrin homology domain containing, family C (with FERM domain) member 1	142.024	72.918	1.94772	0.00182408	Up
201935_s_at	EIF4G3	8672	eukaryotic translation initiation factor 4 gamma, 3	83.798	43.0244	1.94769	0.00222431	Up
213161_at	C9orf97	158427	chromosome 9 open reading frame 97 /// chromosome 9 open reading frame 97	72.5258	37.2585	1.94656	0.00267285	Up
203024_s_at	C5orf15	56951	chromosome 5 open reading frame 15	267.701	137.621	1.94521	0.00187928	Up
209647_s_at	SOCS5	9655	suppressor of cytokine signaling 5	98.3125	50.5636	1.94433	0.0069036	Up
205079_s_at	MPDZ	8777	multiple PDZ domain protein	88.5094	45.5965	1.94115	0.00223722	Up
208407_s_at	CTNND1	1500	catenin (cadherin-associated protein), delta 1	99.4112	51.2362	1.94025	0.00509755	Up
212221_x_at	IDS	3423	iduronate 2-sulfatase (Hunter syndrome)	153.36	79.0754	1.93942	0.00770683	Up
221743_at	CUGBP1	10658	CUG triplet repeat, RNA binding protein 1	480.739	247.933	1.93898	0.00157161	Up
201099_at	USP9X	8239	ubiquitin specific peptidase 9, X-linked	131.826	68.0069	1.93842	0.00272139	Up
201279_s_at	DAB2	1601	disabled homolog 2, mitogen-responsive phosphoprotein (Drosophila)	136.639	70.5152	1.93772	0.00695507	Up
201916_s_at	SEC63	11231	SEC63 homolog (S. cerevisiae)	138.726	71.6079	1.9373	0.00347593	Up
212943_at	KIAA0528	9847	KIAA0528	196.807	101.678	1.93558	0.00334342	Up
222214_at	---	---	CDNA: FLJ21335 fis, clone COL02546	41.4426	21.4301	1.93385	0.0029478	Up
221726_at	RPL22	6146	ribosomal protein L22	486.349	252.027	1.92975	0.0017538	Up
213278_at	MTMR9	66036	myotubularin related protein 9	45.4551	23.5659	1.92885	0.00330873	Up
221230_s_at	ARID4B	51742	AT rich interactive domain 4B (RBP1-like) /// AT rich interactive domain 4B (RBP1-like)	113.742	58.9955	1.92797	0.00989122	Up
217527_s_at	NFATC2IP	84901	nuclear factor of activated T-cells, cytoplasmic, calcineurin-dependent 2 interacting protein	72.7122	37.7588	1.9257	0.0059016	Up
221419_s_at	---	---	---	258.05	134.042	1.92514	0.00169697	Up
213446_s_at	IQGAP1	8826	IQ motif containing GTPase activating protein 1	63.5783	33.0345	1.9246	0.00389109	Up
214743_at	CUTL1	1523	cut-like 1, CCAAT displacement protein (Drosophila)	287.095	149.229	1.92385	0.00275284	Up
213029_at	NFIB	4781	nuclear factor I/B	130.542	67.8837	1.92303	0.00575987	Up
201567_s_at	GOLGA4	2803	golgi autoantigen, golgin subfamily a, 4	145.419	75.6864	1.92133	0.00208965	Up
206976_s_at	HSPH1	10808	heat shock 105kDa/110kDa protein 1	321.038	167.315	1.91877	0.00698374	Up
202429_s_at	PPP3CA	5530	protein phosphatase 3 (formerly 2B), catalytic subunit, alpha isoform (calcineurin A alpha)	182.923	95.3412	1.91862	0.00273369	Up
211503_s_at	RAB14	51552	RAB14, member RAS oncogene family	130.125	67.8437	1.91801	0.00766404	Up
208727_s_at	CDC42	998	cell division cycle 42 (GTP binding protein, 25kDa)	232.988	121.486	1.91781	0.00340686	Up
211084_x_at	PRKD3	23683	protein kinase D3 /// protein kinase D3	53.214	27.7474	1.9178	0.00545052	Up
208325_s_at	AKAP13	11214	A kinase (PRKA) anchor protein 13	59.2735	30.9256	1.91665	0.00148381	Up
212010_s_at	CDV3	55573	CDV3 homolog (mouse)	230.904	120.54	1.91557	0.00137256	Up
221196_x_at	BRCC3	79184	BRCA1/BRCA2-containing complex, subunit 3	56.7571	29.6327	1.91535	0.00592815	Up
208120_x_at	FKSG49 /// LOC730444	400949 /// 730444	FKSG49 /// FKSG49 /// hypothetical protein LOC730444 /// hypothetical protein LOC730444	205.827	107.464	1.91531	0.00227463	Up
201663_s_at	SMC4	10051	structural maintenance of chromosomes 4	169.789	88.6855	1.91451	0.00415817	Up
213306_at	MPDZ	8777	multiple PDZ domain protein	120.936	63.1815	1.9141	0.00380035	Up
212762_s_at	TCF7L2	6934	transcription factor 7-like 2 (T-cell specific, HMG-box)	52.7372	27.5526	1.91405	0.00556215	Up
213313_at	RABGAP1	23637	RAB GTPase activating protein 1	61.6136	32.196	1.9137	0.00436509	Up
205584_at	CXorf45	79868	chromosome X open reading frame 45	46.1558	24.1453	1.91158	0.00223913	Up
214696_at	MGC14376	84981	hypothetical protein MGC14376	76.6371	40.0913	1.91156	0.00763034	Up
207223_s_at	ROD1	9991	ROD1 regulator of differentiation 1 (S. pombe)	56.1166	29.3612	1.91125	0.0040176	Up
202956_at	ARFGEF1	10565	ADP-ribosylation factor guanine nucleotide-exchange factor 1(brefeldin A-inhibited)	85.9402	44.9746	1.91086	0.00240677	Up
203007_x_at	LYPLA1	10434	lysophospholipase I	198.493	103.9	1.91042	0.00287933	Up
215245_x_at	FMR1	2332	fragile X mental retardation 1	69.3036	36.3136	1.90848	0.00095574	Up
201505_at	LAMB1	3912	laminin, beta 1	343.729	180.257	1.90688	0.00178279	Up
209403_at	TBC1D3 /// TBC1D3C /// LOC653380 /// LOC653498 /// LOC727735 /// LOC729837 /// LOC729873 /// LOC729877	414060 /// 653380 /// 653498 /// 727735 /// 729837 /// 729873 /// 729877 /// 84218	TBC1 domain family, member 3 /// TBC1 domain family, member 3C /// similar to USP6 N-terminal like /// similar to USP6 N-terminal like /// similar to TBC1 domain family member 3 (Rab GTPase-activating protein PRC17) (Prostate cancer gene 17 protein) (TRE17 alpha protein) /// similar to USP6 N-terminal like /// similar to TBC1 domain family, member 3 /// similar to TBC1 domain family, member 3	103.294	54.18	1.9065	0.00208028	Up
203301_s_at	DMTF1	9988	cyclin D binding myb-like transcription factor 1	77.0646	40.4295	1.90615	0.00230236	Up
200906_s_at	PALLD	23022	palladin, cytoskeletal associated protein	104.026	54.5823	1.90586	0.00339053	Up
209306_s_at	SWAP70	23075	SWAP-70 protein	47.3165	24.8416	1.90473	0.000764739	Up
216524_x_at	ROBO2	6092	Roundabout, axon guidance receptor, homolog 2 (Drosophila)	156.173	82.0044	1.90445	0.00334655	Up
202423_at	MYST3	7994	MYST histone acetyltransferase (monocytic leukemia) 3	184.038	96.6619	1.90394	0.000310017	Up
221918_at	PCTK2	5128	PCTAIRE protein kinase 2	139.189	73.1894	1.90177	0.00692767	Up
200004_at	EIF4G2	1982	eukaryotic translation initiation factor 4 gamma, 2 /// eukaryotic translation initiation factor 4 gamma, 2	1481.32	779.483	1.90039	0.00112127	Up
203519_s_at	UPF2	26019	UPF2 regulator of nonsense transcripts homolog (yeast)	59.9437	31.5741	1.89851	0.00751924	Up
203674_at	HELZ	9931	helicase with zinc finger	92.5472	48.764	1.89786	0.00530272	Up
201146_at	NFE2L2	4780	nuclear factor (erythroid-derived 2)-like 2	212.508	112.064	1.8963	0.00403784	Up
212232_at	FNBP4	23360	formin binding protein 4	96.3149	50.8384	1.89453	0.00417121	Up
201719_s_at	EPB41L2	2037	erythrocyte membrane protein band 4.1-like 2	66.5934	35.1543	1.89432	0.00468142	Up
208961_s_at	KLF6	1316	Kruppel-like factor 6	188.164	99.3768	1.89344	0.00101304	Up
212418_at	ELF1	1997	E74-like factor 1 (ets domain transcription factor)	70.3078	37.1569	1.89219	0.00115488	Up
201579_at	FAT	2195	FAT tumor suppressor homolog 1 (Drosophila)	290.71	153.646	1.89207	0.00230701	Up
210757_x_at	DAB2	1601	disabled homolog 2, mitogen-responsive phosphoprotein (Drosophila)	143.027	75.6116	1.8916	0.00110182	Up
221559_s_at	MIS12	79003	MIS12, MIND kinetochore complex component, homolog (yeast)	57.914	30.6307	1.89072	0.00873005	Up
204258_at	CHD1	1105	chromodomain helicase DNA binding protein 1	65.6213	34.7503	1.88837	0.00406122	Up
201876_at	PON2	5445	paraoxonase 2	1957.7	1038.2	1.88567	0.00157946	Up
214363_s_at	MATR3	9782	matrin 3	778.706	413.639	1.88257	0.0026172	Up
201473_at	JUNB	3726	jun B proto-oncogene	176.047	93.5192	1.88247	0.00273202	Up
219595_at	ZNF26	7574	zinc finger protein 26	59.0725	31.3823	1.88235	0.00845722	Up
208082_x_at	---	---	---	113.63	60.3864	1.88172	0.00288941	Up
219981_x_at	ZNF587	84914	zinc finger protein 587	96.7567	51.4526	1.8805	0.00824149	Up
212665_at	TIPARP	25976	TCDD-inducible poly(ADP-ribose) polymerase	95.5694	50.8343	1.88002	0.00737825	Up
217947_at	CMTM6	54918	CKLF-like MARVEL transmembrane domain containing 6	486.583	259.473	1.87527	0.000919227	Up
202226_s_at	CRK	1398	v-crk sarcoma virus CT10 oncogene homolog (avian)	322.69	172.286	1.87299	0.00304153	Up
200995_at	IPO7	10527	Importin 7	85.5108	45.6814	1.8719	0.00611956	Up
219696_at	FLJ20054	54530	hypothetical protein FLJ20054	57.4745	30.7229	1.87074	0.00326369	Up
211285_s_at	UBE3A	7337	ubiquitin protein ligase E3A (human papilloma virus E6-associated protein, Angelman syndrome)	150.9	80.6962	1.86997	0.00617301	Up
213101_s_at	ACTR3	10096	ARP3 actin-related protein 3 homolog (yeast)	956.739	512.062	1.8684	0.00632155	Up
219658_at	PTCD2	79810	pentatricopeptide repeat domain 2	55.7844	29.8595	1.86823	0.00479768	Up
201447_at	TIA1	7072	TIA1 cytotoxic granule-associated RNA binding protein	89.5135	47.9252	1.86778	0.00192443	Up
219163_at	ZNF562	54811	zinc finger protein 562	47.8633	25.6369	1.86697	0.00803353	Up
205574_x_at	BMP1	649	bone morphogenetic protein 1	117.637	63.0151	1.86681	0.00412688	Up
201674_s_at	AKAP1	8165	A kinase (PRKA) anchor protein 1	332.157	178.042	1.86562	0.000553327	Up
213577_at	SQLE	6713	squalene epoxidase	131.904	70.7474	1.86444	0.00712505	Up
218618_s_at	FNDC3B	64778	fibronectin type III domain containing 3B	330.602	177.366	1.86395	0.00312064	Up
201542_at	SAR1A	56681	SAR1 gene homolog A (S. cerevisiae)	192.555	103.398	1.86228	0.00411256	Up
208790_s_at	PTRF	284119	polymerase I and transcript release factor	64.6399	34.7332	1.86104	0.00546826	Up
201027_s_at	EIF5B	9669	eukaryotic translation initiation factor 5B	121.768	65.4735	1.85981	0.00254398	Up
214911_s_at	BRD2	6046	bromodomain containing 2	157.464	84.693	1.85923	0.00312488	Up
203321_s_at	ZNF508	22850	zinc finger protein 508	82.6835	44.5089	1.85768	0.00385449	Up
218876_at	CGI-38	51673	brain specific protein /// brain specific protein	70.6759	38.0496	1.85747	0.00783075	Up
217196_s_at	CAMSAP1L1	23271	calmodulin regulated spectrin-associated protein 1-like 1	48.3497	26.068	1.85475	0.003357	Up
201197_at	AMD1	262	adenosylmethionine decarboxylase 1	168.833	91.115	1.85297	0.00407394	Up
39650_s_at	PCNXL2	80003	pecanex-like 2 (Drosophila)	62.9535	33.9893	1.85215	0.00169486	Up
201779_s_at	RNF13	11342	ring finger protein 13	302.884	163.544	1.852	0.00245431	Up
208943_s_at	TLOC1	7095	translocation protein 1	309.344	167.075	1.85152	0.000688601	Up
203496_s_at	PPARBP	5469	PPAR binding protein	51.334	27.7397	1.85056	0.00252681	Up
201880_at	ARIH1	25820	Ariadne homolog, ubiquitin-conjugating enzyme E2 binding protein, 1 (Drosophila)	134.98	72.9758	1.84966	0.00480878	Up
201658_at	ARL1	400	ADP-ribosylation factor-like 1	122.908	66.4601	1.84936	0.00406122	Up
210686_x_at	SLC25A16	8034	solute carrier family 25 (mitochondrial carrier; Graves disease autoantigen), member 16	223.23	120.769	1.84841	0.0056717	Up
218306_s_at	HERC1	8925	hect (homologous to the E6-AP (UBE3A) carboxyl terminus) domain and RCC1 (CHC1)-like domain (RLD) 1	53.7521	29.101	1.84709	0.00143838	Up
202457_s_at	PPP3CA	5530	protein phosphatase 3 (formerly 2B), catalytic subunit, alpha isoform (calcineurin A alpha)	185.268	100.372	1.84582	0.00521016	Up
213746_s_at	FLNA	2316	filamin A, alpha (actin binding protein 280)	289.722	156.989	1.84549	0.00185914	Up
204837_at	MTMR9	66036	myotubularin related protein 9	69.8737	37.884	1.84441	0.00386838	Up
212632_at	STX7	8417	Syntaxin 7	62.1899	33.7488	1.84273	0.00864611	Up
213857_s_at	CD47	961	CD47 molecule	163.791	88.8858	1.84271	0.00324246	Up
210454_s_at	KCNJ6	3763	potassium inwardly-rectifying channel, subfamily J, member 6	57.9256	31.4351	1.8427	0.00574174	Up
206875_s_at	SLK	9748	STE20-like kinase (yeast)	59.3872	32.2303	1.84259	0.00583615	Up
211034_s_at	FLJ30092	196515	AF-1 specific protein phosphatase /// AF-1 specific protein phosphatase	65.0065	35.2807	1.84255	0.00179711	Up
200033_at	DDX5	1655	DEAD (Asp-Glu-Ala-Asp) box polypeptide 5 /// DEAD (Asp-Glu-Ala-Asp) box polypeptide 5	1061.97	576.787	1.84118	0.00153451	Up
200037_s_at	CBX3 /// LOC653972	11335 /// 653972	chromobox homolog 3 (HP1 gamma homolog, Drosophila) /// chromobox homolog 3 (HP1 gamma homolog, Drosophila) /// similar to chromobox homolog 3 /// similar to chromobox homolog 3	454.326	246.869	1.84035	0.00803732	Up
208838_at	---	---	---	93.2239	50.7044	1.83858	0.00215078	Up
212435_at	TRIM33	51592	tripartite motif-containing 33	57.0868	31.0871	1.83635	0.00322477	Up
203556_at	ZHX2	22882	zinc fingers and homeoboxes 2	81.3836	44.3265	1.836	0.00408519	Up
218090_s_at	BRWD2	55717	bromodomain and WD repeat domain containing 2	56.8139	31.0064	1.83233	0.00321575	Up
204491_at	PDE4D	5144	phosphodiesterase 4D, cAMP-specific (phosphodiesterase E3 dunce homolog, Drosophila)	372.89	203.686	1.83071	0.00052789	Up
213005_s_at	ANKRD15	23189	ankyrin repeat domain 15	110.571	60.406	1.83046	0.00934923	Up
213168_at	SP3	6670	Sp3 transcription factor	113.423	61.9811	1.82995	0.00214225	Up
212202_s_at	TMEM87A	25963	transmembrane protein 87A	87.7654	47.9721	1.82951	0.00610038	Up
216755_at	OSBPL10	114884	oxysterol binding protein-like 10	56.5044	30.8995	1.82865	0.00845722	Up
219397_at	COQ10B	80219	coenzyme Q10 homolog B (S. cerevisiae)	70.0473	38.3384	1.82708	0.00664062	Up
216221_s_at	PUM2	23369	pumilio homolog 2 (Drosophila)	196.198	107.547	1.82431	0.00237481	Up
212136_at	ATP2B4	493	ATPase, Ca++ transporting, plasma membrane 4	51.0609	28.0077	1.8231	0.00394219	Up
200999_s_at	CKAP4	10970	cytoskeleton-associated protein 4	380.492	208.746	1.82275	0.00331779	Up
200911_s_at	TACC1	6867	transforming, acidic coiled-coil containing protein 1	234.952	129.026	1.82096	0.00727468	Up
204177_s_at	KLHL20	27252	kelch-like 20 (Drosophila)	61.1192	33.5796	1.82013	0.00227846	Up
205308_at	C8orf70	51101	chromosome 8 open reading frame 70	92.8549	51.0383	1.81932	0.00597272	Up
212677_s_at	CEP68	23177	centrosomal protein 68kDa	86.0243	47.2928	1.81897	0.00304048	Up
203675_at	NUCB2	4925	nucleobindin 2	49.8912	27.4635	1.81664	0.00737302	Up
217974_at	TM7SF3	51768	transmembrane 7 superfamily member 3	46.8656	25.8079	1.81594	0.00674129	Up
202909_at	EPM2AIP1	9852	EPM2A (laforin) interacting protein 1	112.364	61.9049	1.81511	0.00353045	Up
218761_at	RNF111	54778	ring finger protein 111	99.3073	54.7228	1.81473	0.00381156	Up
219010_at	C1orf106	55765	chromosome 1 open reading frame 106	404.807	223.343	1.81249	0.00534662	Up
211988_at	SMARCE1	6605	SWI/SNF related, matrix associated, actin dependent regulator of chromatin, subfamily e, member 1	398.984	220.148	1.81235	0.00225887	Up
204140_at	TPST1	8460	tyrosylprotein sulfotransferase 1	86.4811	47.7212	1.81221	0.000475383	Up
202951_at	STK38	11329	serine/threonine kinase 38	133.226	73.552	1.81131	0.00177876	Up
212314_at	KIAA0746	23231	KIAA0746 protein	202.505	111.809	1.81117	0.00572474	Up
202370_s_at	CBFB	865	core-binding factor, beta subunit	161.5	89.1699	1.81115	0.00243821	Up
212622_at	TMEM41B	440026	transmembrane protein 41B	168.488	93.1678	1.80843	0.0041052	Up
201373_at	PLEC1	5339	plectin 1, intermediate filament binding protein 500kDa	372.244	205.855	1.80828	0.00249802	Up
219017_at	ETNK1	55500	ethanolamine kinase 1	76.4654	42.3082	1.80735	0.00698276	Up
201488_x_at	KHDRBS1	10657	KH domain containing, RNA binding, signal transduction associated 1	427.686	236.81	1.80603	0.00126595	Up
32094_at	CHST3	9469	carbohydrate (chondroitin 6) sulfotransferase 3	115.239	63.8365	1.80521	0.00479768	Up
202372_at	---	---	Full-length cDNA clone CS0DC007YG11 of Neuroblastoma Cot 25-normalized of Homo sapiens (human)	79.3167	43.9756	1.80365	0.00606242	Up
200808_s_at	ZYX	7791	zyxin	138.856	77.0389	1.80242	0.0040111	Up
202646_s_at	CSDE1	7812	cold shock domain containing E1, RNA-binding	162.768	90.3063	1.8024	0.00548568	Up
208775_at	XPO1	7514	exportin 1 (CRM1 homolog, yeast)	403.544	223.994	1.80158	0.000813192	Up
209386_at	TM4SF1	4071	transmembrane 4 L six family member 1	1962.88	1090.57	1.79987	0.000907916	Up
204989_s_at	ITGB4	3691	integrin, beta 4	133.655	74.2952	1.79897	0.00117972	Up
201798_s_at	FER1L3	26509	fer-1-like 3, myoferlin (C. elegans)	592.636	329.745	1.79725	0.00225541	Up
204234_s_at	ZNF195	7748	zinc finger protein 195	45.2284	25.166	1.7972	0.00279975	Up
218005_at	ZNF22	7570	zinc finger protein 22 (KOX 15)	83.876	46.6929	1.79633	0.00534264	Up
217758_s_at	TM9SF3	56889	transmembrane 9 superfamily member 3	222.119	123.753	1.79486	0.00693993	Up
209118_s_at	TUBA3	7846	tubulin, alpha 3	873.062	487.121	1.79229	0.000813192	Up
222203_s_at	RDH14	57665	retinol dehydrogenase 14 (all-trans/9-cis/11-cis)	123.063	68.6688	1.79212	0.00540437	Up
220046_s_at	CCNL1	57018	cyclin L1	134.427	75.0146	1.79201	0.00486117	Up
202277_at	SPTLC1	10558	serine palmitoyltransferase, long chain base subunit 1	218.961	122.344	1.78972	0.00309939	Up
200621_at	CSRP1	1465	cysteine and glycine-rich protein 1	534.532	298.685	1.78962	0.0018768	Up
212514_x_at	DDX3X	1654	DEAD (Asp-Glu-Ala-Asp) box polypeptide 3, X-linked	123.575	69.0608	1.78936	0.00859549	Up
212071_s_at	SPTBN1	6711	spectrin, beta, non-erythrocytic 1	1221.12	682.759	1.78851	0.00647685	Up
218984_at	PUS7	54517	pseudouridylate synthase 7 homolog (S. cerevisiae)	108.974	60.9451	1.78807	0.00217244	Up
212897_at	CDC2L6	23097	cell division cycle 2-like 6 (CDK8-like)	71.5579	40.0201	1.78805	0.00196262	Up
212204_at	TMEM87A	25963	transmembrane protein 87A	134.305	75.1182	1.78791	0.00422628	Up
217579_x_at	ARL6IP2	64225	ADP-ribosylation factor-like 6 interacting protein 2	74.3101	41.5773	1.78727	0.00530272	Up
212515_s_at	DDX3X	1654	DEAD (Asp-Glu-Ala-Asp) box polypeptide 3, X-linked	128.647	72.0031	1.78669	0.00392393	Up
214068_at	BEAN	146227	brain expressed, associated with Nedd4	69.1765	38.7189	1.78663	0.00969438	Up
222158_s_at	C1orf121	51029	chromosome 1 open reading frame 121	64.8067	36.2733	1.78662	0.00296899	Up
221685_s_at	CCDC99	54908	coiled-coil domain containing 99	91.6363	51.3282	1.7853	0.00547258	Up
214949_at	---	---	CDNA FLJ31919 fis, clone NT2RP7004964	83.8585	47.0056	1.78401	0.00565462	Up
201465_s_at	JUN	3725	jun oncogene	50.3422	28.2497	1.78205	0.00291036	Up
209515_s_at	RAB27A	5873	RAB27A, member RAS oncogene family	48.326	27.1205	1.7819	0.00423376	Up
202127_at	PRPF4B	8899	PRP4 pre-mRNA processing factor 4 homolog B (yeast)	47.3919	26.6063	1.78123	0.00547966	Up
59375_at	MYO15B /// LOC728225	728225 /// 80022	myosin XVB pseudogene /// similar to Myosin-15 (Myosin XV) (Unconventional myosin-15)	119.779	67.2645	1.78072	0.00552016	Up
202149_at	NEDD9	4739	neural precursor cell expressed, developmentally down-regulated 9	385.543	216.584	1.78011	0.0067769	Up
201443_s_at	ATP6AP2	10159	ATPase, H+ transporting, lysosomal accessory protein 2	365.922	205.572	1.78001	0.00274266	Up
221860_at	HNRPL	3191	heterogeneous nuclear ribonucleoprotein L	179.747	101.021	1.77931	0.00522535	Up
213531_s_at	RAB3GAP1	22930	RAB3 GTPase activating protein subunit 1 (catalytic)	322.015	181.002	1.77907	0.00269472	Up
200931_s_at	VCL	7414	vinculin	393.544	221.343	1.77798	0.000431617	Up
216733_s_at	GATM	2628	glycine amidinotransferase (L-arginine:glycine amidinotransferase)	56.9355	32.0339	1.77735	0.00770683	Up
213574_s_at	KPNB1	3837	Karyopherin (importin) beta 1	290.293	163.355	1.77707	0.00327244	Up
213012_at	NEDD4	4734	neural precursor cell expressed, developmentally down-regulated 4	147.125	82.8671	1.77543	0.00608432	Up
220178_at	C19orf28	126321	chromosome 19 open reading frame 28	124.265	70.0657	1.77355	0.00515929	Up
201920_at	SLC20A1	6574	solute carrier family 20 (phosphate transporter), member 1	401.228	226.254	1.77335	0.000863924	Up
214773_x_at	TIPRL	261726	TIP41, TOR signalling pathway regulator-like (S. cerevisiae)	46.213	26.0732	1.77243	0.00442132	Up
201914_s_at	SEC63	11231	SEC63 homolog (S. cerevisiae)	51.5909	29.1227	1.7715	0.00249323	Up
221511_x_at	CCPG1	9236	cell cycle progression 1	89.7264	50.651	1.77146	0.00516878	Up
214212_x_at	PLEKHC1	10979	pleckstrin homology domain containing, family C (with FERM domain) member 1	47.2853	26.6931	1.77144	0.00634836	Up
215222_x_at	MACF1	23499	microtubule-actin crosslinking factor 1	130.332	73.6252	1.77021	0.00153451	Up
212256_at	GALNT10	55568	UDP-N-acetyl-alpha-D-galactosamine:polypeptide N-acetylgalactosaminyltransferase 10 (GalNAc-T10)	233.182	131.755	1.76981	0.00849831	Up
218669_at	RAP2C	57826	RAP2C, member of RAS oncogene family	90.2274	51.0032	1.76905	0.00533111	Up
218285_s_at	BDH2	56898	3-hydroxybutyrate dehydrogenase, type 2	112.925	63.8706	1.76803	0.00552382	Up
203157_s_at	GLS	2744	glutaminase	92.3712	52.2493	1.76789	0.000344533	Up
201371_s_at	CUL3	8452	cullin 3	314.75	178.199	1.76628	0.0043775	Up
212754_s_at	MON2	23041	MON2 homolog (S. cerevisiae)	95.8808	54.2855	1.76623	0.00073429	Up
209130_at	SNAP23	8773	synaptosomal-associated protein, 23kDa	69.7573	39.5047	1.7658	0.00915031	Up
218248_at	FAM111A	63901	family with sequence similarity 111, member A	95.8652	54.3187	1.76486	0.00590616	Up
212455_at	YTHDC1	91746	YTH domain containing 1	180.097	102.078	1.76432	0.00575473	Up
207483_s_at	CAND1	55832	cullin-associated and neddylation-dissociated 1	143.167	81.1723	1.76374	0.00344547	Up
203327_at	IDE	3416	insulin-degrading enzyme	178.278	101.086	1.76362	0.00434501	Up
204842_x_at	PRKAR2A	5576	protein kinase, cAMP-dependent, regulatory, type II, alpha	136.804	77.5871	1.76323	0.00814431	Up
201981_at	PAPPA	5069	pregnancy-associated plasma protein A, pappalysin 1	83.5035	47.3615	1.76311	0.00700987	Up
221526_x_at	PARD3	56288	par-3 partitioning defective 3 homolog (C. elegans)	477.543	271.021	1.76201	0.00120801	Up
221736_at	KIAA1219	57148	KIAA1219 /// KIAA1219	70.7093	40.1388	1.76162	0.00322477	Up
212760_at	UBR2	23304	ubiquitin protein ligase E3 component n-recognin 2	48.6066	27.6043	1.76083	0.00730251	Up
203247_s_at	ZNF24	7572	zinc finger protein 24	83.6457	47.5125	1.7605	0.00126595	Up
212907_at	SLC30A1	7779	Solute carrier family 30 (zinc transporter), member 1	225.469	128.082	1.76035	0.00200869	Up
212406_s_at	PCMTD2	55251	protein-L-isoaspartate (D-aspartate) O-methyltransferase domain containing 2	76.3903	43.3983	1.76021	0.00568898	Up
218171_at	VPS4B	9525	vacuolar protein sorting 4 homolog B (S. cerevisiae)	55.2402	31.4039	1.75903	0.00461698	Up
202258_s_at	PFAAP5	10443	phosphonoformate immuno-associated protein 5	116.039	65.999	1.7582	0.00556	Up
204444_at	KIF11	3832	kinesin family member 11	67.6333	38.4818	1.75754	0.00192772	Up
211974_x_at	RBPSUH	3516	recombining binding protein suppressor of hairless (Drosophila)	220.298	125.445	1.75613	0.00625062	Up
202677_at	RASA1	5921	RAS p21 protein activator (GTPase activating protein) 1	172.877	98.462	1.75577	0.00576655	Up
211969_at	HSP90AA1	3320	heat shock protein 90kDa alpha (cytosolic), class A member 1	2263.78	1289.91	1.75499	0.00563656	Up
200993_at	IPO7	10527	importin 7	332.014	189.184	1.75498	0.00450293	Up
212063_at	CD44	960	CD44 molecule (Indian blood group)	648.178	369.379	1.75478	0.00526672	Up
218757_s_at	UPF3B	65109	UPF3 regulator of nonsense transcripts homolog B (yeast)	69.6691	39.7138	1.75428	0.00964113	Up
202136_at	ZMYND11	10771	zinc finger, MYND domain containing 11	178.487	101.792	1.75346	0.00264303	Up
207705_s_at	RP4-691N24.1	22981	KIAA0980 protein	86.3179	49.2363	1.75313	0.00718873	Up
208615_s_at	PTP4A2	8073	protein tyrosine phosphatase type IVA, member 2	112.38	64.2309	1.74963	0.00626561	Up
201998_at	ST6GAL1	6480	ST6 beta-galactosamide alpha-2,6-sialyltranferase 1	128.07	73.2699	1.74792	0.00922636	Up
218310_at	RABGEF1	27342	RAB guanine nucleotide exchange factor (GEF) 1	72.878	41.7021	1.74759	0.00141374	Up
208891_at	DUSP6	1848	dual specificity phosphatase 6	85.8137	49.1579	1.74568	0.00125072	Up
202016_at	MEST	4232	mesoderm specific transcript homolog (mouse)	445.439	255.22	1.74532	0.00138141	Up
212447_at	KBTBD2	25948	kelch repeat and BTB (POZ) domain containing 2	105.438	60.4872	1.74315	0.00209173	Up
209600_s_at	ACOX1	51	acyl-Coenzyme A oxidase 1, palmitoyl	67.0876	38.5187	1.74169	0.00227846	Up
201220_x_at	CTBP2	1488	C-terminal binding protein 2	786.124	451.389	1.74157	0.00537032	Up
205345_at	BARD1	580	BRCA1 associated RING domain 1	73.4459	42.2273	1.7393	0.00272263	Up
209283_at	CRYAB	1410	crystallin, alpha B	109.866	63.1914	1.73862	0.00594976	Up
214752_x_at	FLNA	2316	filamin A, alpha (actin binding protein 280)	380.439	218.97	1.7374	0.000475383	Up
205463_s_at	PDGFA	5154	platelet-derived growth factor alpha polypeptide	62.1607	35.7975	1.73646	0.00301952	Up
212698_s_at	2007-09-10	151011	septin 10	170.238	98.0487	1.73626	0.00943503	Up
213429_at	---	---	CDNA FLJ26539 fis, clone KDN09310	87.8521	50.6017	1.73615	0.00573736	Up
203763_at	DYNC2LI1	51626	dynein, cytoplasmic 2, light intermediate chain 1	94.3816	54.4165	1.73443	0.00673845	Up
201879_at	ARIH1	25820	ariadne homolog, ubiquitin-conjugating enzyme E2 binding protein, 1 (Drosophila)	81.9532	47.2538	1.73432	0.00201986	Up
200813_s_at	PAFAH1B1	5048	platelet-activating factor acetylhydrolase, isoform Ib, alpha subunit 45kDa	128.935	74.3465	1.73424	0.00747936	Up
211950_at	ZUBR1	23352	zinc finger, UBR1 type 1	351.716	202.83	1.73404	0.00187215	Up
207966_s_at	GLG1 /// CDC42SE1	2734 /// 56882	golgi apparatus protein 1 /// CDC42 small effector 1	241.247	139.148	1.73375	0.00731106	Up
221538_s_at	PLXNA1	5361	plexin A1	85.4273	49.2977	1.73289	0.00754095	Up
213358_at	KIAA0802 /// C21orf57	23255 /// 54059	KIAA0802 /// chromosome 21 open reading frame 57	228.798	132.037	1.73283	0.00829913	Up
213301_x_at	TRIM24	8805	tripartite motif-containing 24	64.8768	37.4556	1.7321	0.00228203	Up
211940_x_at	H3F3A /// LOC440926 /// LOC644914 /// LOC730740	3020 /// 440926 /// 644914 /// 730740	H3 histone, family 3A /// H3 histone, family 3A pseudogene /// similar to H3 histone, family 3B /// similar to H3 histone, family 3B	4241.75	2449.49	1.73168	0.00254284	Up
202082_s_at	SEC14L1	6397	SEC14-like 1 (S. cerevisiae)	53.2799	30.7698	1.73157	0.00705554	Up
213227_at	PGRMC2	10424	progesterone receptor membrane component 2	64.8862	37.4904	1.73074	0.000521211	Up
218781_at	SMC6	79677	structural maintenance of chromosomes 6	134.746	77.8792	1.73019	0.00462779	Up
202208_s_at	ARL4C	10123	ADP-ribosylation factor-like 4C	202.388	117.106	1.72825	0.00738202	Up
211185_s_at	SF3B1	23451	splicing factor 3b, subunit 1, 155kDa	484.525	280.457	1.72763	0.00485293	Up
208895_s_at	WNT8B /// DDX18	7479 /// 8886	wingless-type MMTV integration site family, member 8B /// DEAD (Asp-Glu-Ala-Asp) box polypeptide 18	244.125	141.313	1.72754	0.00306102	Up
205076_s_at	MTMR11	10903	myotubularin related protein 11	164.971	95.5955	1.72572	0.00271849	Up
202207_at	ARL4C	10123	ADP-ribosylation factor-like 4C	292.266	169.42	1.7251	0.00664341	Up
200833_s_at	RAP1B	5908	RAP1B, member of RAS oncogene family	490.657	284.503	1.72461	0.00194096	Up
209484_s_at	NSL1	25936	NSL1, MIND kinetochore complex component, homolog (S. cerevisiae)	176.798	102.776	1.72022	0.00727091	Up
202413_s_at	USP1	7398	ubiquitin specific peptidase 1	149.086	86.7158	1.71925	0.00748117	Up
218515_at	C21orf66	94104	Chromosome 21 open reading frame 66	72.0047	41.8826	1.7192	0.00177255	Up
203222_s_at	TLE1	7088	transducin-like enhancer of split 1 (E(sp1) homolog, Drosophila)	67.4191	39.2428	1.718	0.00738849	Up
219630_at	PDZK1IP1	10158	PDZK1 interacting protein 1	57.1302	33.2654	1.71741	0.00111161	Up
217987_at	ASNSD1	54529	asparagine synthetase domain containing 1	110.831	64.5448	1.71711	0.00272683	Up
219372_at	IFT81	28981	intraflagellar transport 81 homolog (Chlamydomonas)	95.326	55.5661	1.71554	0.00474708	Up
208611_s_at	SPTAN1	6709	spectrin, alpha, non-erythrocytic 1 (alpha-fodrin)	302.841	176.561	1.71522	0.00131758	Up
221816_s_at	PHF11 /// RP13-36C9.1 /// RP13-36C9.3	158852 /// 441519 /// 51131	PHD finger protein 11 /// cancer/testis antigen CT45-2 /// cancer/testis antigen CT45-3	103.541	60.3701	1.71509	0.00228203	Up
201334_s_at	ARHGEF12	23365	Rho guanine nucleotide exchange factor (GEF) 12	154.581	90.3244	1.7114	0.002041	Up
41386_i_at	JMJD3	23135	jumonji domain containing 3	118.152	69.0635	1.71078	0.00503667	Up
206858_s_at	HOXC6	3223	homeobox C6	90.9941	53.2203	1.70976	0.00647685	Up
204268_at	S100A2	6273	S100 calcium binding protein A2	67.3632	39.4039	1.70956	0.00185509	Up
208711_s_at	CCND1	595	cyclin D1	102.409	59.9516	1.7082	0.00343211	Up
214948_s_at	TMF1	7110	TATA element modulatory factor 1	176.755	103.476	1.70818	0.00463084	Up
212714_at	LARP4	113251	La ribonucleoprotein domain family, member 4	127.42	74.6074	1.70788	0.0017274	Up
212058_at	SR140	23350	U2-associated SR140 protein	204.823	119.936	1.70777	0.00716764	Up
201630_s_at	ACP1	52	acid phosphatase 1, soluble	408.277	239.163	1.70711	0.00415817	Up
212201_at	KIAA0692	23141	KIAA0692	85.8664	50.3848	1.70421	0.0035104	Up
202102_s_at	BRD4	23476	bromodomain containing 4	175.991	103.277	1.70406	0.0065666	Up
218878_s_at	SIRT1	23411	sirtuin (silent mating type information regulation 2 homolog) 1 (S. cerevisiae)	59.6085	34.9955	1.70332	0.000594587	Up
212226_s_at	PPAP2B	8613	phosphatidic acid phosphatase type 2B	139.992	82.2601	1.70182	0.00125738	Up
200097_s_at	HNRPK	3190	heterogeneous nuclear ribonucleoprotein K /// heterogeneous nuclear ribonucleoprotein K	389.369	228.863	1.70132	0.00595888	Up
212018_s_at	RSL1D1	26156	ribosomal L1 domain containing 1	137.922	81.1332	1.69994	0.00803409	Up
210596_at	---	---	---	95.4716	56.1747	1.69955	0.00756073	Up
215221_at	FOXP1	27086	Forkhead box P1	70.7891	41.6756	1.69857	0.00390469	Up
208809_s_at	C6orf62	81688	chromosome 6 open reading frame 62	98.0476	57.7634	1.6974	0.00622621	Up
214686_at	ZNF266	10781	zinc finger protein 266	62.1907	36.6439	1.69716	0.00255655	Up
218017_s_at	HGSNAT	138050	heparan-alpha-glucosaminide N-acetyltransferase	202.222	119.155	1.69713	0.00743372	Up
200626_s_at	MATR3	9782	matrin 3	409.126	241.075	1.69709	0.00252869	Up
214356_s_at	KIAA0368	23392	KIAA0368	148.589	87.6903	1.69447	0.00803927	Up
202777_at	SHOC2	8036	soc-2 suppressor of clear homolog (C. elegans)	90.2697	53.3162	1.6931	0.00644497	Up
209106_at	NCOA1	8648	nuclear receptor coactivator 1	69.4651	41.0323	1.69294	0.00462052	Up
209089_at	RAB5A	5868	RAB5A, member RAS oncogene family	327.458	193.475	1.69251	0.00323279	Up
217873_at	CAB39	51719	calcium binding protein 39	150.901	89.2728	1.69034	0.0069036	Up
201017_at	EIF1AX	1964	eukaryotic translation initiation factor 1A, X-linked	86.0104	50.8858	1.69026	0.00461567	Up
215489_x_at	HOMER3	9454	homer homolog 3 (Drosophila)	62.2779	36.8496	1.69006	0.00530272	Up
213701_at	C12orf29	91298	chromosome 12 open reading frame 29	69.8068	41.3448	1.68841	0.00605258	Up
218322_s_at	ACSL5	51703	acyl-CoA synthetase long-chain family member 5	49.4909	29.3245	1.6877	0.00137256	Up
202393_s_at	KLF10	7071	Kruppel-like factor 10	191.729	113.661	1.68686	0.00634997	Up
201502_s_at	NFKBIA	4792	nuclear factor of kappa light polypeptide gene enhancer in B-cells inhibitor, alpha	682.536	405.148	1.68466	0.00301952	Up
208753_s_at	NAP1L1	4673	nucleosome assembly protein 1-like 1	468.191	277.986	1.68422	0.00411372	Up
202396_at	TCERG1	10915	transcription elongation regulator 1	92.6666	55.1024	1.68172	0.00971161	Up
204519_s_at	PLLP	51090	plasma membrane proteolipid (plasmolipin)	68.025	40.4515	1.68164	0.00594915	Up
206316_s_at	KNTC1	9735	kinetochore associated 1	54.3461	32.3678	1.67902	0.00862567	Up
215313_x_at	HLA-A	3105	major histocompatibility complex, class I, A	509.677	303.582	1.67888	0.0039002	Up
202118_s_at	CPNE3	8895	copine III	85.3827	50.8625	1.6787	0.00401216	Up
202132_at	WWTR1	25937	WW domain containing transcription regulator 1	64.8469	38.6613	1.67731	0.00762459	Up
222001_x_at	FAM91A2	57234	family with sequence similarity 91, member A2	215.169	128.327	1.67673	0.00759985	Up
210616_s_at	SEC31A	22872	SEC31 homolog A (S. cerevisiae)	174.949	104.346	1.67663	0.00365045	Up
212219_at	PSME4	23198	proteasome (prosome, macropain) activator subunit 4	147.3	87.9237	1.67532	0.00315934	Up
212443_at	NBEAL2	23218	neurobeachin-like 2	55.5493	33.1588	1.67525	0.00755557	Up
41660_at	CELSR1	9620	cadherin, EGF LAG seven-pass G-type receptor 1 (flamingo homolog, Drosophila)	126.237	75.4579	1.67294	0.00812996	Up
203732_at	TRIP4	9325	thyroid hormone receptor interactor 4	120.11	71.8074	1.67267	0.00267285	Up
214843_s_at	USP33	23032	ubiquitin specific peptidase 33	55.4527	33.201	1.67021	0.00296108	Up
212640_at	PTPLB	201562	protein tyrosine phosphatase-like (proline instead of catalytic arginine), member b	172.917	103.566	1.66964	0.00225541	Up
218503_at	KIAA1797	54914	KIAA1797	126.845	75.9792	1.66947	0.00427385	Up
202301_s_at	FLJ11021	65117	similar to splicing factor, arginine/serine-rich 4	92.7339	55.5638	1.66896	0.00524762	Up
212119_at	RHOQ	23433	ras homolog gene family, member Q	211.938	127.024	1.6685	0.000310017	Up
207305_s_at	KIAA1012	22878	KIAA1012	99.716	59.8111	1.66718	0.00244915	Up
217799_x_at	UBE2H	7328	ubiquitin-conjugating enzyme E2H (UBC8 homolog, yeast)	213.359	128.059	1.66611	0.00876638	Up
219038_at	MORC4	79710	MORC family CW-type zinc finger 4	319.207	191.622	1.66582	0.00397907	Up
203935_at	ACVR1	90	activin A receptor, type I	155.619	93.4347	1.66553	0.0047064	Up
202126_at	PRPF4B	8899	PRP4 pre-mRNA processing factor 4 homolog B (yeast)	81.7328	49.0915	1.66491	0.00378085	Up
AFFX-DapX-3_at	---	---	---	115.36	69.3032	1.66457	0.00877171	Up
212229_s_at	FBXO21	23014	F-box protein 21	320.085	192.327	1.66428	0.00268291	Up
200996_at	ACTR3	10096	ARP3 actin-related protein 3 homolog (yeast)	570.033	342.696	1.66338	0.00297821	Up
200080_s_at	H3F3A /// LOC440926 /// LOC644914 /// LOC730740	3020 /// 440926 /// 644914 /// 730740	H3 histone, family 3A /// H3 histone, family 3A /// H3 histone, family 3A pseudogene /// H3 histone, family 3A pseudogene /// similar to H3 histone, family 3B /// similar to H3 histone, family 3B /// similar to H3 histone, family 3B /// similar to H3 histone, family 3B	1876.42	1128.33	1.66301	0.00375277	Up
212519_at	UBE2E1	7324	ubiquitin-conjugating enzyme E2E 1 (UBC4/5 homolog, yeast)	488.529	293.772	1.66295	0.00185599	Up
210715_s_at	SPINT2	10653	serine peptidase inhibitor, Kunitz type, 2	996.399	600.56	1.65912	0.00597439	Up
203008_x_at	TXNDC9	10190	thioredoxin domain containing 9	119.534	72.0496	1.65906	0.00293176	Up
201485_s_at	RCN2	5955	reticulocalbin 2, EF-hand calcium binding domain	204.93	123.556	1.6586	0.005686	Up
202537_s_at	CHMP2B	25978	chromatin modifying protein 2B	169.888	102.46	1.65808	0.000803376	Up
202377_at	---	---	---	151.542	91.4458	1.65718	0.00375567	Up
219228_at	ZNF331	55422	zinc finger protein 331	87.4663	52.8768	1.65415	0.00642374	Up
215235_at	SPTAN1	6709	spectrin, alpha, non-erythrocytic 1 (alpha-fodrin)	220.225	133.243	1.65281	0.00295532	Up
212250_at	MTDH	92140	metadherin	125.937	76.2027	1.65266	0.00887123	Up
205197_s_at	ATP7A	538	ATPase, Cu++ transporting, alpha polypeptide (Menkes syndrome)	52.3097	31.66	1.65223	0.00815451	Up
217718_s_at	YWHAB	7529	tyrosine 3-monooxygenase/tryptophan 5-monooxygenase activation protein, beta polypeptide	1188.88	719.792	1.65169	0.0063375	Up
204922_at	FLJ22531	79703	hypothetical protein FLJ22531	65.7566	39.8286	1.65099	0.00928219	Up
208737_at	ATP6V1G1	9550	ATPase, H+ transporting, lysosomal 13kDa, V1 subunit G1	362.943	219.863	1.65077	0.0016062	Up
222133_s_at	PHF20L1	51105	PHD finger protein 20-like 1	64.6416	39.1846	1.64967	0.00603319	Up
201690_s_at	TPD52	7163	tumor protein D52	356.396	216.293	1.64775	0.00239322	Up
209790_s_at	CASP6	839	caspase 6, apoptosis-related cysteine peptidase	116.66	70.8244	1.64717	0.00237968	Up
214118_x_at	PCM1 /// TPTE	5108 /// 7179	pericentriolar material 1 /// transmembrane phosphatase with tensin homology	73.6369	44.7302	1.64625	0.00285532	Up
205032_at	ITGA2	3673	integrin, alpha 2 (CD49B, alpha 2 subunit of VLA-2 receptor)	75.4986	45.8686	1.64598	0.0079036	Up
202771_at	FAM38A	9780	family with sequence similarity 38, member A	180.404	109.633	1.64552	0.0095289	Up
209088_s_at	UBN1	29855	ubinuclein 1	79.8058	48.6257	1.64123	0.00431649	Up
222140_s_at	GPR89A /// LOC653519 /// LOC728932	51463 /// 653519 /// 728932	G protein-coupled receptor 89A /// similar to G protein-coupled receptor 89 /// similar to G protein-coupled receptor 89	54.2784	33.0735	1.64114	0.00955542	Up
215706_x_at	ZYX	7791	zyxin	181.671	110.931	1.63769	0.000342557	Up
201309_x_at	C5orf13	9315	chromosome 5 open reading frame 13	76.4166	46.6753	1.63719	0.00548003	Up
200880_at	DNAJA1	3301	DnaJ (Hsp40) homolog, subfamily A, member 1	213.8	130.604	1.63701	0.00205824	Up
201170_s_at	BHLHB2	8553	basic helix-loop-helix domain containing, class B, 2	436.81	267.107	1.63534	0.00299154	Up
200777_s_at	BZW1 /// LOC151579	151579 /// 9689	basic leucine zipper and W2 domains 1 /// similar to basic leucine zipper and W2 domains 1	606.82	371.699	1.63256	0.00222431	Up
213018_at	GATAD1	57798	GATA zinc finger domain containing 1	81.2488	49.7851	1.63199	0.00543829	Up
221012_s_at	TRIM8	81603	tripartite motif-containing 8 /// tripartite motif-containing 8	100.623	61.7127	1.63052	0.00474708	Up
212469_at	NIPBL	25836	Nipped-B homolog (Drosophila)	82.3811	50.5462	1.62982	0.00736489	Up
213619_at	HNRPH1	3187	Heterogeneous nuclear ribonucleoprotein H1 (H)	1515.53	930.465	1.62879	0.00209889	Up
202759_s_at	AKAP2 /// PALM2-AKAP2	11217 /// 445815	A kinase (PRKA) anchor protein 2 /// PALM2-AKAP2 protein	64.0095	39.3062	1.62848	0.00597264	Up
201857_at	ZFR	51663	zinc finger RNA binding protein	198.837	122.124	1.62815	0.00675795	Up
218100_s_at	IFT57	55081	intraflagellar transport 57 homolog (Chlamydomonas)	55.5473	34.1379	1.62715	0.00332702	Up
203688_at	PKD2	5311	polycystic kidney disease 2 (autosomal dominant)	62.8269	38.6131	1.62709	0.00667129	Up
201924_at	AFF1	4299	AF4/FMR2 family, member 1	108.533	66.7053	1.62705	0.00570715	Up
208072_s_at	DGKD	8527	diacylglycerol kinase, delta 130kDa	252.367	155.227	1.62579	0.00148595	Up
212183_at	NUDT4	11163	nudix (nucleoside diphosphate linked moiety X)-type motif 4	57.4168	35.329	1.6252	0.00310574	Up
216481_at	GRIP2	80852	glutamate receptor interacting protein 2	97.7524	60.152	1.62509	0.00478706	Up
212885_at	MPHOSPH10	10199	M-phase phosphoprotein 10 (U3 small nucleolar ribonucleoprotein)	128.934	79.3634	1.6246	0.00395015	Up
213901_x_at	RBM9	23543	RNA binding motif protein 9	98.7819	60.8131	1.62435	0.00231244	Up
204526_s_at	TBC1D8	11138	TBC1 domain family, member 8 (with GRAM domain)	399.078	245.7	1.62425	0.00138393	Up
219293_s_at	GTPBP9	29789	GTP-binding protein 9 (putative)	394.594	243.142	1.6229	0.00206774	Up
204285_s_at	PMAIP1	5366	phorbol-12-myristate-13-acetate-induced protein 1	83.4736	51.4416	1.62269	0.00725776	Up
202776_at	DNTTIP2	30836	deoxynucleotidyltransferase, terminal, interacting protein 2	166.984	102.924	1.62241	0.00577094	Up
203748_x_at	RBMS1	5937	RNA binding motif, single stranded interacting protein 1	311.502	192.05	1.62199	0.00376498	Up
201138_s_at	SSB	6741	Sjogren syndrome antigen B (autoantigen La)	109.626	67.6613	1.62022	0.00717382	Up
220358_at	SNFT	55509	Jun dimerization protein p21SNFT	83.4339	51.5013	1.62003	0.00626561	Up
202446_s_at	PLSCR1	5359	phospholipid scramblase 1	172.218	106.399	1.6186	0.00434501	Up
203185_at	RASSF2	9770	Ras association (RalGDS/AF-6) domain family 2	126.729	78.3007	1.61849	0.00778193	Up
213532_at	---	---	---	156.163	96.5051	1.61818	0.00345342	Up
220305_at	MGC3260	78993	hypothetical protein MGC3260	90.0807	55.691	1.61751	0.00750659	Up
221802_s_at	KIAA1598	57698	KIAA1598	130.123	80.4625	1.61719	0.00777426	Up
210564_x_at	CFLAR	8837	CASP8 and FADD-like apoptosis regulator	115.353	71.3429	1.61689	0.00375834	Up
203075_at	SMAD2	4087	SMAD family member 2	200.954	124.292	1.61679	0.00829622	Up
214151_s_at	CCPG1	9236	cell cycle progression 1	74.5234	46.1189	1.61589	0.00597439	Up
201005_at	CD9	928	CD9 molecule	402.519	249.159	1.61551	0.00215232	Up
209069_s_at	H3F3B	3021	H3 histone, family 3B (H3.3B)	2478.41	1534.93	1.61468	0.00135232	Up
213656_s_at	KNS2	3831	kinesin 2	166.032	102.87	1.61399	0.00478196	Up
201687_s_at	API5	8539	apoptosis inhibitor 5	124.033	76.8971	1.61298	0.00725961	Up
212398_at	RDX	5962	radixin	122.002	75.6964	1.61173	0.00499861	Up
219429_at	FA2H	79152	fatty acid 2-hydroxylase	135.461	84.1578	1.60961	0.00353045	Up
212666_at	SMURF1 /// LOC729290 /// LOC730332 /// LOC731429	57154 /// 729290 /// 730332 /// 731429	SMAD specific E3 ubiquitin protein ligase 1 /// similar to SMAD specific E3 ubiquitin protein ligase 1 /// similar to SMAD specific E3 ubiquitin protein ligase 1 /// similar to SMAD specific E3 ubiquitin protein ligase 1	85.4759	53.112	1.60935	0.00277695	Up
204713_s_at	F5	2153	coagulation factor V (proaccelerin, labile factor)	77.218	48.0049	1.60855	0.0058288	Up
204528_s_at	NAP1L1	4673	nucleosome assembly protein 1-like 1	375.743	233.613	1.6084	0.00196729	Up
209012_at	TRIO	7204	triple functional domain (PTPRF interacting)	60.6897	37.7838	1.60624	0.00357592	Up
213361_at	TDRD7	23424	tudor domain containing 7	91.9024	57.2829	1.60436	0.00727563	Up
203315_at	NCK2 /// LOC729030	729030 /// 8440	NCK adaptor protein 2 /// similar to NCK adaptor protein 2	150.239	93.6803	1.60374	0.00548839	Up
213549_at	---	---	---	78.0577	48.7402	1.6015	0.00146837	Up
212291_at	HIPK1	204851	homeodomain interacting protein kinase 1	60.0531	37.4995	1.60144	0.00443981	Up
218237_s_at	SLC38A1	81539	solute carrier family 38, member 1	463.334	289.416	1.60093	0.00736543	Up
214801_at	IFRG15	64163	Interferon responsive gene 15	83.879	52.4443	1.59939	0.00436671	Up
204748_at	PTGS2	5743	prostaglandin-endoperoxide synthase 2 (prostaglandin G/H synthase and cyclooxygenase)	255.294	159.755	1.59803	0.0067345	Up
213876_x_at	ZRSR2	8233	zinc finger (CCCH type), RNA-binding motif and serine/arginine rich 2	72.5109	45.3824	1.59778	0.00564741	Up
222154_s_at	DNAPTP6	26010	DNA polymerase-transactivated protein 6	439.538	275.539	1.5952	0.00509705	Up
219257_s_at	SPHK1	8877	sphingosine kinase 1	70.7148	44.3323	1.59511	0.00581997	Up
210621_s_at	RASA1	5921	RAS p21 protein activator (GTPase activating protein) 1	56.5139	35.4647	1.59352	0.00422415	Up
219367_s_at	NRP2	8828	Neuropilin 2	56.6853	35.5906	1.59271	0.00205423	Up
202629_at	APPBP2	10513	amyloid beta precursor protein (cytoplasmic tail) binding protein 2	90.4894	56.8446	1.59187	0.0056717	Up
219013_at	GALNT11	63917	UDP-N-acetyl-alpha-D-galactosamine:polypeptide N-acetylgalactosaminyltransferase 11 (GalNAc-T11)	123.374	77.5349	1.59121	0.00825622	Up
213828_x_at	H3F3A /// LOC440926 /// LOC644914 /// LOC730740	3020 /// 440926 /// 644914 /// 730740	H3 histone, family 3A /// H3 histone, family 3A pseudogene /// similar to H3 histone, family 3B /// similar to H3 histone, family 3B	4567.07	2871.47	1.5905	0.00251217	Up
218604_at	LEMD3	23592	LEM domain containing 3	91.3116	57.4334	1.58987	0.00745341	Up
212571_at	CHD8	57680	chromodomain helicase DNA binding protein 8	100.103	63.0384	1.58796	0.00929343	Up
219926_at	POPDC3	64208	popeye domain containing 3	60.9818	38.4122	1.58756	0.00829213	Up
202491_s_at	IKBKAP	8518	inhibitor of kappa light polypeptide gene enhancer in B-cells, kinase complex-associated protein	153.944	97.0124	1.58685	0.00683299	Up
208960_s_at	KLF6	1316	Kruppel-like factor 6	117.666	74.2429	1.58488	0.00177966	Up
266_s_at	CD24	934	CD24 molecule	265.915	167.913	1.58365	0.00675863	Up
218738_s_at	RNF138	51444	ring finger protein 138	59.3313	37.4744	1.58325	0.00980285	Up
216241_s_at	TCEA1	6917	transcription elongation factor A (SII), 1	623.56	393.879	1.58313	0.00318084	Up
212080_at	MLL	4297	Myeloid/lymphoid or mixed-lineage leukemia (trithorax homolog, Drosophila)	85.7518	54.1997	1.58215	0.00208965	Up
212589_at	RRAS2	22800	related RAS viral (r-ras) oncogene homolog 2	91.0084	57.6032	1.57992	0.0090887	Up
221257_x_at	FBXO38	81545	F-box protein 38 /// F-box protein 38	63.8207	40.4489	1.57781	0.00723023	Up
212244_at	GRINL1A /// Gcom1	145781 /// 81488	glutamate receptor, ionotropic, N-methyl D-aspartate-like 1A /// GRINL1A combined protein	99.0568	62.8001	1.57733	0.00360485	Up
207595_s_at	BMP1	649	bone morphogenetic protein 1	86.1747	54.6529	1.57677	0.00582353	Up
218834_s_at	TMEM132A	54972	transmembrane protein 132A	132.523	84.0568	1.57659	0.00463723	Up
209588_at	EPHB2	2048	EPH receptor B2	71.7202	45.5028	1.57617	0.0041052	Up
211931_s_at	HNRPA3P1 /// HNRPA3	10151 /// 220988	heterogeneous nuclear ribonucleoprotein A3 pseudogene 1 /// heterogeneous nuclear ribonucleoprotein A3	398.872	253.219	1.57521	0.00765387	Up
215587_x_at	BTBD14B	112939	BTB (POZ) domain containing 14B	55.9421	35.5456	1.57381	0.00575473	Up
212082_s_at	MYL6	4637	myosin, light chain 6, alkali, smooth muscle and non-muscle	2354.95	1496.44	1.5737	0.00513916	Up
211509_s_at	RTN4	57142	reticulon 4	1262.09	802.398	1.5729	0.00585008	Up
200761_s_at	ARL6IP5	10550	ADP-ribosylation-like factor 6 interacting protein 5	415.382	264.149	1.57253	0.00356762	Up
213280_at	GARNL4	23108	GTPase activating Rap/RanGAP domain-like 4	61.1679	38.9016	1.57237	0.00604526	Up
219821_s_at	GFOD1	54438	glucose-fructose oxidoreductase domain containing 1	58.3817	37.1337	1.5722	0.00341826	Up
202960_s_at	MUT	4594	methylmalonyl Coenzyme A mutase	69.0492	43.9308	1.57177	0.000310017	Up
200859_x_at	FLNA	2316	filamin A, alpha (actin binding protein 280)	609.379	387.787	1.57143	0.00053288	Up
218627_at	DRAM	55332	damage-regulated autophagy modulator	77.123	49.0991	1.57076	0.00845554	Up
212245_at	MCFD2	90411	multiple coagulation factor deficiency 2	187.712	119.576	1.5698	0.00668162	Up
209308_s_at	BNIP2	663	BCL2/adenovirus E1B 19kDa interacting protein 2	55.3444	35.2885	1.56834	0.00420114	Up
32209_at	FAM89B	23625	family with sequence similarity 89, member B	134.702	85.9446	1.56732	0.00464986	Up
208804_s_at	SFRS6	6431	splicing factor, arginine/serine-rich 6	330.087	210.652	1.56698	0.00194204	Up
202906_s_at	NBN	4683	nibrin	65.0012	41.5654	1.56383	0.00053722	Up
201426_s_at	VIM	7431	vimentin	3138.61	2012.78	1.55934	0.000750308	Up
201243_s_at	ATP1B1	481	ATPase, Na+/K+ transporting, beta 1 polypeptide	1056.17	677.518	1.55887	0.00852058	Up
201546_at	TRIP12	9320	thyroid hormone receptor interactor 12	252.363	161.955	1.55823	0.0080948	Up
202200_s_at	SRPK1	6732	SFRS protein kinase 1	81.4135	52.2835	1.55715	0.00811303	Up
219877_at	ZMAT4	79698	zinc finger, matrin type 4	58.6526	37.6969	1.5559	0.000966816	Up
209524_at	HDGFRP3	50810	hepatoma-derived growth factor, related protein 3	95.9787	61.737	1.55464	0.000900798	Up
212162_at	KIDINS220	57498	kinase D-interacting substance of 220 kDa	72.1619	46.4527	1.55345	0.00405358	Up
210958_s_at	MAST4	23227	microtubule associated serine/threonine kinase family member 4	104.51	67.2899	1.55314	0.00586043	Up
210968_s_at	RTN4	57142	reticulon 4	1277.18	822.355	1.55308	0.003264	Up
208633_s_at	MACF1	23499	microtubule-actin crosslinking factor 1	75.6681	48.7278	1.55287	0.00205423	Up
211563_s_at	C19orf2	8725	chromosome 19 open reading frame 2	125.424	80.825	1.5518	0.00949156	Up
211928_at	DYNC1H1	1778	dynein, cytoplasmic 1, heavy chain 1	393.292	253.463	1.55168	0.0056717	Up
213151_s_at	2007-09-07	989	septin 7	684.22	441.337	1.55033	0.00198544	Up
217766_s_at	TMEM50A	23585	transmembrane protein 50A	208.73	134.741	1.54912	0.00498419	Up
212697_at	LOC162427	162427	hypothetical protein LOC162427	307.495	198.559	1.54863	0.00742385	Up
207196_s_at	TNIP1	10318	TNFAIP3 interacting protein 1	297.706	192.271	1.54837	0.00511684	Up
201408_at	PPP1CB	5500	protein phosphatase 1, catalytic subunit, beta isoform	82.8592	53.5449	1.54747	0.0053455	Up
203708_at	PDE4B	5142	phosphodiesterase 4B, cAMP-specific (phosphodiesterase E4 dunce homolog, Drosophila)	162.791	105.229	1.54701	0.00656242	Up
217745_s_at	NAT13	80218	N-acetyltransferase 13	97.0048	62.7247	1.54652	0.00581997	Up
207121_s_at	MAPK6	5597	mitogen-activated protein kinase 6	509.188	329.289	1.54632	0.00393244	Up
81811_at	PDCD6	10016	Programmed cell death 6	64.5791	41.846	1.54326	0.00397907	Up
204342_at	SLC25A24	29957	solute carrier family 25 (mitochondrial carrier; phosphate carrier), member 24	79.7759	51.7651	1.54111	0.00658439	Up
217789_at	SNX6	58533	sorting nexin 6	241.31	156.644	1.54049	0.00359024	Up
203108_at	GPRC5A	9052	G protein-coupled receptor, family C, group 5, member A	836.99	543.482	1.54005	0.00214139	Up
200663_at	CD63	967	CD63 molecule	1737.35	1129.22	1.53853	0.00540064	Up
202106_at	GOLGA3	2802	golgi autoantigen, golgin subfamily a, 3	120.735	78.5112	1.53781	0.00884523	Up
201773_at	ADNP	23394	activity-dependent neuroprotector	215.397	140.081	1.53767	0.00634997	Up
208736_at	ARPC3	10094	actin related protein 2/3 complex, subunit 3, 21kDa	547.678	356.598	1.53584	0.00404433	Up
201189_s_at	ITPR3	3710	inositol 1,4,5-triphosphate receptor, type 3	242.698	158.379	1.53239	0.00194224	Up
217730_at	TMBIM1	64114	transmembrane BAX inhibitor motif containing 1	153.739	100.371	1.5317	0.00730251	Up
210110_x_at	HNRPH3	3189	heterogeneous nuclear ribonucleoprotein H3 (2H9)	146.237	95.5072	1.53117	0.00558849	Up
201648_at	JAK1	3716	Janus kinase 1 (a protein tyrosine kinase)	368.002	240.691	1.52894	0.00964839	Up
212481_s_at	TPM4	7171	tropomyosin 4	142.273	93.0722	1.52863	0.00759978	Up
210512_s_at	VEGFA	7422	vascular endothelial growth factor A	174.586	114.283	1.52766	0.0092404	Up
200760_s_at	ARL6IP5	10550	ADP-ribosylation-like factor 6 interacting protein 5	324.8	212.953	1.52522	0.00876638	Up
208908_s_at	CAST	831	calpastatin	427.02	280.392	1.52294	0.00927598	Up
202990_at	PYGL	5836	phosphorylase, glycogen; liver (Hers disease, glycogen storage disease type VI)	297.097	195.102	1.52278	0.000442319	Up
200636_s_at	PTPRF	5792	protein tyrosine phosphatase, receptor type, F	238.42	156.685	1.52165	0.00368343	Up
212022_s_at	MKI67	4288	antigen identified by monoclonal antibody Ki-67	141.694	93.16	1.52097	0.00476744	Up
200854_at	NCOR1	9611	nuclear receptor co-repressor 1	78.9242	51.9013	1.52066	0.00339243	Up
200047_s_at	YY1	7528	YY1 transcription factor /// YY1 transcription factor	356.316	234.382	1.52024	0.00644116	Up
218651_s_at	LARP6	55323	La ribonucleoprotein domain family, member 6	104.809	68.9747	1.51953	0.00184703	Up
202566_s_at	SVIL	6840	supervillin	59.9726	39.4918	1.51861	0.00897366	Up
203082_at	BMS1L	9790	BMS1-like, ribosome assembly protein (yeast)	160.961	105.998	1.51854	0.00585551	Up
210588_x_at	HNRPH3	3189	heterogeneous nuclear ribonucleoprotein H3 (2H9)	197.086	129.954	1.51659	0.00330443	Up
208393_s_at	RAD50	10111	RAD50 homolog (S. cerevisiae)	141.275	93.1766	1.51621	0.00723034	Up
201071_x_at	SF3B1	23451	splicing factor 3b, subunit 1, 155kDa	570.056	376.02	1.51602	0.00622621	Up
221503_s_at	KPNA3	3839	karyopherin alpha 3 (importin alpha 4)	109.48	72.356	1.51308	0.00775548	Up
212305_s_at	MIA3	375056	melanoma inhibitory activity family, member 3	92.7168	61.3011	1.51248	0.00366754	Up
202088_at	SLC39A6	25800	solute carrier family 39 (zinc transporter), member 6	215.067	142.319	1.51116	0.00710077	Up
209194_at	CETN2	1069	centrin, EF-hand protein, 2	303.687	201.103	1.51011	0.00324652	Up
210844_x_at	CTNNA1	1495	catenin (cadherin-associated protein), alpha 1, 102kDa	782.072	518.159	1.50933	0.00738307	Up
200599_s_at	HSP90B1	7184	heat shock protein 90kDa beta (Grp94), member 1	1402.19	929.709	1.50821	0.00442322	Up
202239_at	PARP4	143	poly (ADP-ribose) polymerase family, member 4	210.161	139.398	1.50764	0.00330324	Up
212321_at	---	---	---	94.348	62.5855	1.5075	0.00653006	Up
204618_s_at	GABPB2	2553	GA binding protein transcription factor, beta subunit 2	71.1354	47.2528	1.50542	0.00948622	Up
201938_at	CDK2AP1	8099	CDK2-associated protein 1	513.504	341.136	1.50528	0.00663341	Up
203640_at	MBNL2	10150	muscleblind-like 2 (Drosophila)	73.9028	49.1115	1.5048	0.0067769	Up
200594_x_at	HNRPU	3192	heterogeneous nuclear ribonucleoprotein U (scaffold attachment factor A)	954.255	634.222	1.50461	0.00304048	Up
212551_at	CAP2	10486	CAP, adenylate cyclase-associated protein, 2 (yeast)	107.889	71.7469	1.50375	0.00223913	Up
218138_at	MKKS	8195	McKusick-Kaufman syndrome	183.38	121.971	1.50348	0.00763566	Up
209250_at	DEGS1	8560	degenerative spermatocyte homolog 1, lipid desaturase (Drosophila)	198.572	132.202	1.50203	0.00935755	Up
201188_s_at	ITPR3	3710	inositol 1,4,5-triphosphate receptor, type 3	137.514	91.5847	1.5015	0.00345973	Up
220892_s_at	PSAT1	29968	phosphoserine aminotransferase 1	57.7135	448.396	-7.76934	0.000342557	Down
206002_at	GPR64	10149	G protein-coupled receptor 64	17.4011	126.03	-7.24269	0.000729694	Down
206645_s_at	NR0B1	190	nuclear receptor subfamily 0, group B, member 1	30.8512	213.507	-6.92053	0.000813192	Down
221805_at	NEFL	4747	neurofilament, light polypeptide 68kDa	16.073	107.219	-6.67076	0.000228774	Down
205047_s_at	ASNS	440	asparagine synthetase	92.7142	594.98	-6.41735	0.000212146	Down
205258_at	INHBB	3625	inhibin, beta B (activin AB beta polypeptide)	40.7125	240.611	-5.91001	0.000846931	Down
203453_at	SCNN1A	6337	sodium channel, nonvoltage-gated 1 alpha	27.4831	152.658	-5.55463	0.000812959	Down
213201_s_at	TNNT1	7138	troponin T type 1 (skeletal, slow)	59.0872	293.525	-4.96765	0.000311647	Down
204955_at	SRPX	8406	sushi-repeat-containing protein, X-linked	22.617	110.115	-4.86868	0.00034648	Down
209937_at	TM4SF4	7104	transmembrane 4 L six family member 4	178.932	838.625	-4.68683	0.00332205	Down
201397_at	PHGDH	26227	phosphoglycerate dehydrogenase	45.2765	209.081	-4.61786	0.00166007	Down
205311_at	DDC	1644	dopa decarboxylase (aromatic L-amino acid decarboxylase)	32.786	140.9	-4.29756	0.0020203	Down
209656_s_at	TMEM47	83604	transmembrane protein 47	12.9786	55.2745	-4.25891	0.000370733	Down
205891_at	ADORA2B	136	adenosine A2b receptor	29.9928	126.153	-4.20612	0.00184991	Down
209735_at	ABCG2	9429	ATP-binding cassette, sub-family G (WHITE), member 2	43.7157	182.284	-4.16976	0.00136425	Down
210397_at	DEFB1	1672	defensin, beta 1	23.5998	92.4601	-3.91783	0.000313341	Down
204416_x_at	APOC1	341	apolipoprotein C-I	66.4656	255.642	-3.84623	0.000636335	Down
219489_s_at	NXN	64359	nucleoredoxin	59.7932	229.172	-3.83275	0.000737448	Down
201649_at	UBE2L6	9246	ubiquitin-conjugating enzyme E2L 6	29.0614	109.678	-3.77401	0.000481206	Down
208813_at	GOT1	2805	glutamic-oxaloacetic transaminase 1, soluble (aspartate aminotransferase 1)	80.3013	296.012	-3.68627	0.000342557	Down
202847_at	PCK2	5106	phosphoenolpyruvate carboxykinase 2 (mitochondrial)	46.7619	167.006	-3.57141	0.000357634	Down
221059_s_at	COTL1	23406	coactosin-like 1 (Dictyostelium)	56.8157	200.795	-3.53414	0.00110182	Down
201565_s_at	ID2	3398	inhibitor of DNA binding 2, dominant negative helix-loop-helix protein	65.4277	227.886	-3.48302	0.000370733	Down
206549_at	INSL4	3641	insulin-like 4 (placenta)	201.16	697.896	-3.46937	0.0011765	Down
208937_s_at	ID1	3397	inhibitor of DNA binding 1, dominant negative helix-loop-helix protein	752.41	2591.14	-3.44379	0.000481206	Down
202145_at	LY6E	4061	lymphocyte antigen 6 complex, locus E	64.6707	218.642	-3.38085	0.000576246	Down
206291_at	NTS	4922	neurotensin	520.603	1756.86	-3.37467	0.00251182	Down
203438_at	STC2	8614	stanniocalcin 2	18.8648	63.4834	-3.36519	0.00373727	Down
205364_at	ACOX2	8309	acyl-Coenzyme A oxidase 2, branched chain	50.4648	168.499	-3.33894	0.000521211	Down
212148_at	PBX1	5087	Pre-B-cell leukemia transcription factor 1	87.4274	286.437	-3.27628	0.000748165	Down
206024_at	HPD	3242	4-hydroxyphenylpyruvate dioxygenase	17.3477	56.2282	-3.24126	0.00254398	Down
221577_x_at	GDF15	9518	growth differentiation factor 15	44.8338	139.91	-3.12064	0.00650819	Down
201743_at	CD14	929	CD14 molecule /// CD14 molecule	23.3923	70.5209	-3.0147	0.000718237	Down
202444_s_at	SPFH1	10613	SPFH domain family, member 1	39.7982	119.216	-2.99551	0.00181712	Down
218145_at	TRIB3	57761	tribbles homolog 3 (Drosophila)	147.808	441.699	-2.98833	0.0011765	Down
206743_s_at	ASGR1	432	asialoglycoprotein receptor 1	18.2661	53.7417	-2.94216	0.000640221	Down
213992_at	COL4A6	1288	collagen, type IV, alpha 6	62.6356	182.014	-2.90591	0.00491823	Down
209366_x_at	CYB5A	1528	cytochrome b5 type A (microsomal)	227.14	657.176	-2.89327	0.00110031	Down
207843_x_at	CYB5A	1528	cytochrome b5 type A (microsomal)	148.01	426.847	-2.8839	0.00116078	Down
212009_s_at	STIP1	10963	stress-induced-phosphoprotein 1 (Hsp70/Hsp90-organizing protein)	111.392	320.843	-2.8803	0.00110031	Down
221916_at	NEFL	4747	neurofilament, light polypeptide 68kDa	21.389	61.3568	-2.86862	0.00180056	Down
206837_at	CART1	8092	cartilage paired-class homeoprotein 1	59.9596	170.818	-2.84888	0.00422415	Down
219686_at	STK32B	55351	serine/threonine kinase 32B	20.0622	56.8478	-2.83357	0.00138393	Down
213240_s_at	KRT4	3851	keratin 4	24.1823	68.2318	-2.82156	0.00178187	Down
201066_at	CYC1	1537	cytochrome c-1	348.946	981.89	-2.81387	0.000521211	Down
203911_at	RAP1GAP	5909	RAP1 GTPase activating protein	97.4668	274.1	-2.81224	0.00661666	Down
206118_at	STAT4	6775	signal transducer and activator of transcription 4	25.2198	70.3435	-2.78922	0.000197832	Down
205670_at	GAL3ST1	9514	galactose-3-O-sulfotransferase 1	69.9883	195.032	-2.78663	0.00131758	Down
212228_s_at	COQ9	57017	coenzyme Q9 homolog (S. cerevisiae)	197.649	547.873	-2.77196	0.00034648	Down
217356_s_at	PGK1	5230	phosphoglycerate kinase 1	866.183	2381.35	-2.74924	0.00135323	Down
201566_x_at	ID2 /// ID2B	3398 /// 84099	inhibitor of DNA binding 2, dominant negative helix-loop-helix protein /// inhibitor of DNA binding 2B, dominant negative helix-loop-helix protein	14.1154	38.4366	-2.72302	0.000514554	Down
201475_x_at	MARS	4141	methionine-tRNA synthetase	240.351	653.071	-2.71715	0.000310017	Down
39248_at	AQP3	360	aquaporin 3 (Gill blood group)	92.6286	249.557	-2.69417	0.00702724	Down
203554_x_at	PTTG1	9232	pituitary tumor-transforming 1	394.386	1061.68	-2.69199	0.000830332	Down
201490_s_at	PPIF	10105	peptidylprolyl isomerase F (cyclophilin F)	56.8772	152.519	-2.68155	0.00267557	Down
206421_s_at	SERPINB7	8710	serpin peptidase inhibitor, clade B (ovalbumin), member 7	19.9012	53.1946	-2.67294	0.00102193	Down
214214_s_at	C1QBP	708	complement component 1, q subcomponent binding protein	321.664	851.263	-2.64644	0.00105904	Down
218951_s_at	PLCXD1	55344	phosphatidylinositol-specific phospholipase C, X domain containing 1	177.366	465.984	-2.62725	0.00187538	Down
201811_x_at	SH3BP5	9467	SH3-domain binding protein 5 (BTK-associated)	61.4987	161.467	-2.62554	0.00337259	Down
214612_x_at	MAGEA6	4105	melanoma antigen family A, 6	57.6237	150.978	-2.62008	0.00281246	Down
202240_at	PLK1	5347	polo-like kinase 1 (Drosophila)	73.5249	192.138	-2.61324	0.00057173	Down
208447_s_at	PRPS1	5631	phosphoribosyl pyrophosphate synthetase 1	63.0117	164.613	-2.61242	0.00488986	Down
201708_s_at	NIPSNAP1	8508	nipsnap homolog 1 (C. elegans)	86.4088	225.234	-2.60661	0.000623527	Down
201322_at	ATP5B	506	ATP synthase, H+ transporting, mitochondrial F1 complex, beta polypeptide	821.776	2140.51	-2.60473	0.00110031	Down
212151_at	PBX1	5087	Pre-B-cell leukemia transcription factor 1	160.473	417.763	-2.60332	0.000687373	Down
213247_at	SVEP1	79987	sushi, von Willebrand factor type A, EGF and pentraxin domain containing 1	30.8	79.5028	-2.58126	0.000197832	Down
209457_at	DUSP5	1847	dual specificity phosphatase 5	37.3925	96.0374	-2.56836	0.00468583	Down
210976_s_at	PFKM	5213	phosphofructokinase, muscle	119.733	306.892	-2.56315	0.00087794	Down
202736_s_at	LSM4	25804	LSM4 homolog, U6 small nuclear RNA associated (S. cerevisiae)	170.352	435.923	-2.55895	0.000442319	Down
219260_s_at	C17orf81	23587	chromosome 17 open reading frame 81	90.2143	230.611	-2.55626	0.000817294	Down
202068_s_at	LDLR	3949	low density lipoprotein receptor (familial hypercholesterolemia)	72.9106	185.761	-2.5478	0.000370733	Down
200831_s_at	SCD	6319	stearoyl-CoA desaturase (delta-9-desaturase)	118.527	301.106	-2.54039	0.000737448	Down
217909_s_at	MLX	6945	MAX-like protein X	78.4702	199.302	-2.53984	0.00237433	Down
210896_s_at	ASPH	444	aspartate beta-hydroxylase	232.137	587.979	-2.53289	0.00234373	Down
218261_at	AP1M2	10053	adaptor-related protein complex 1, mu 2 subunit	65.6954	166.262	-2.5308	0.00162867	Down
208910_s_at	C1QBP	708	complement component 1, q subcomponent binding protein	372.435	942.146	-2.52969	0.00078205	Down
202740_at	ACY1	95	aminoacylase 1	104.249	263.483	-2.52743	0.000718237	Down
200793_s_at	ACO2	50	aconitase 2, mitochondrial	149.599	376.302	-2.5154	0.000370733	Down
211708_s_at	SCD	6319	stearoyl-CoA desaturase (delta-9-desaturase) /// stearoyl-CoA desaturase (delta-9-desaturase)	63.6497	159.719	-2.50935	0.00222829	Down
215416_s_at	STOML2	30968	stomatin (EPB72)-like 2	222.068	555.175	-2.50002	0.00105339	Down
220283_at	KIAA1822L	79802	KIAA1822-like	45.6773	113.78	-2.49096	0.000397802	Down
209230_s_at	NUPR1	26471	nuclear protein 1	23.2533	57.7534	-2.48367	0.00776209	Down
203219_s_at	APRT	353	adenine phosphoribosyltransferase	131.302	325.364	-2.47797	0.00208965	Down
208972_s_at	ATP5G1	516	ATP synthase, H+ transporting, mitochondrial F0 complex, subunit C1 (subunit 9)	298.592	738.584	-2.47356	0.000540744	Down
215726_s_at	CYB5A	1528	cytochrome b5 type A (microsomal)	98.2109	242.852	-2.47276	0.000741297	Down
217973_at	DCXR	51181	dicarbonyl/L-xylulose reductase	74.5583	184.15	-2.46988	0.00175973	Down
217294_s_at	ENO1	2023	enolase 1, (alpha)	1008.16	2489.85	-2.46971	0.00187356	Down
219562_at	RAB26	25837	RAB26, member RAS oncogene family	39.9216	98.1218	-2.45786	0.00169728	Down
202238_s_at	NNMT	4837	nicotinamide N-methyltransferase	466.385	1145.22	-2.45553	0.00117331	Down
206456_at	GABRA5	2558	gamma-aminobutyric acid (GABA) A receptor, alpha 5	29.0849	71.3358	-2.45268	0.000384588	Down
203217_s_at	ST3GAL5	8869	ST3 beta-galactoside alpha-2,3-sialyltransferase 5	58.4505	143.324	-2.45206	0.00140607	Down
200658_s_at	PHB	5245	prohibitin	275.878	674.413	-2.4446	0.00196503	Down
205691_at	SYNGR3	9143	synaptogyrin 3	21.108	51.5856	-2.44389	0.0011765	Down
210334_x_at	BIRC5	332	baculoviral IAP repeat-containing 5 (survivin)	64.79	158.198	-2.44171	0.000497217	Down
201127_s_at	ACLY	47	ATP citrate lyase	190.072	463.747	-2.43984	0.000310017	Down
219051_x_at	METRN	79006	meteorin, glial cell differentiation regulator	36.1502	88.1876	-2.43948	0.00776056	Down
204044_at	QPRT	23475	quinolinate phosphoribosyltransferase (nicotinate-nucleotide pyrophosphorylase (carboxylating))	25.5675	62.3603	-2.43905	0.00291643	Down
202929_s_at	DDT	1652	D-dopachrome tautomerase	113.309	275.98	-2.43564	0.00141791	Down
208691_at	TFRC	7037	transferrin receptor (p90, CD71) /// transferrin receptor (p90, CD71)	261.511	634.407	-2.42593	0.00228402	Down
207088_s_at	SLC25A11	8402	solute carrier family 25 (mitochondrial carrier; oxoglutarate carrier), member 11	97.1576	235.633	-2.42527	0.000521211	Down
210534_s_at	EPPB9	27077	B9 protein	65.0162	157.245	-2.41855	0.00160034	Down
212048_s_at	YARS	8565	tyrosyl-tRNA synthetase	179.682	434.136	-2.41614	0.0019099	Down
209462_at	APLP1	333	amyloid beta (A4) precursor-like protein 1	43.2531	104.467	-2.41524	0.00110031	Down
201487_at	CTSC	1075	cathepsin C	123.566	297.969	-2.41141	0.00045592	Down
207507_s_at	ATP5G3	518	ATP synthase, H+ transporting, mitochondrial F0 complex, subunit C3 (subunit 9)	461.071	1110.01	-2.40747	0.00127021	Down
209731_at	NTHL1	4913	nth endonuclease III-like 1 (E. coli)	50.2337	120.883	-2.40641	0.00675731	Down
202870_s_at	CDC20	991	cell division cycle 20 homolog (S. cerevisiae)	134.37	323.282	-2.40592	0.000692401	Down
201612_at	ALDH9A1	223	aldehyde dehydrogenase 9 family, member A1	147.715	354.818	-2.40205	0.0067132	Down
211518_s_at	BMP4	652	bone morphogenetic protein 4	60.164	144.331	-2.39896	0.000197832	Down
213553_x_at	APOC1	341	apolipoprotein C-I	80.3492	192.301	-2.39331	0.00567619	Down
214710_s_at	CCNB1	891	cyclin B1	182.246	435.379	-2.38896	0.00144744	Down
208911_s_at	PDHB	5162	pyruvate dehydrogenase (lipoamide) beta	98.7155	235.751	-2.38819	0.000337932	Down
217786_at	PRMT5	10419	protein arginine methyltransferase 5	165.68	395.568	-2.38754	0.000192763	Down
202436_s_at	CYP1B1	1545	cytochrome P450, family 1, subfamily B, polypeptide 1	32.9999	78.733	-2.38586	0.00181002	Down
202954_at	PAK3 /// UBE2C	11065 /// 5063	p21 (CDKN1A)-activated kinase 3 /// ubiquitin-conjugating enzyme E2C	196.899	469.705	-2.38551	0.000671798	Down
207332_s_at	TFRC	7037	transferrin receptor (p90, CD71)	256.474	611.403	-2.38387	0.00332843	Down
218653_at	SLC25A15	10166	solute carrier family 25 (mitochondrial carrier; ornithine transporter) member 15	50.7335	120.763	-2.38034	0.00293176	Down
203032_s_at	FH	2271	fumarate hydratase	19.6195	46.6587	-2.37818	0.00415266	Down
214011_s_at	HSPC111	51491	hypothetical protein HSPC111	171.202	407.129	-2.37806	0.000751388	Down
205382_s_at	CFD	1675	complement factor D (adipsin)	163.472	388.078	-2.37397	0.00282224	Down
218764_at	PRKCH	5583	protein kinase C, eta	15.0251	35.452	-2.35952	0.000666074	Down
208308_s_at	GPI	2821	glucose phosphate isomerase	1240.4	2920.91	-2.3548	0.00230662	Down
212816_s_at	CBS	875	cystathionine-beta-synthase	16.4663	38.7744	-2.35477	0.00125738	Down
203665_at	HMOX1	3162	heme oxygenase (decycling) 1	93.0394	218.309	-2.34641	0.00411824	Down
205633_s_at	ALAS1	211	aminolevulinate, delta-, synthase 1	81.9646	192.024	-2.34276	0.000660317	Down
201858_s_at	PRG1	5552	proteoglycan 1, secretory granule	150.89	353.464	-2.34253	0.00187215	Down
209825_s_at	UCK2	7371	uridine-cytidine kinase 2	123.888	290.081	-2.34149	0.000558462	Down
201422_at	IFI30	10437	interferon, gamma-inducible protein 30	55.8943	130.872	-2.34142	0.00100584	Down
212813_at	JAM3	83700	junctional adhesion molecule 3	28.8506	67.4014	-2.33622	0.00235142	Down
202712_s_at	CKMT1B /// CKMT1A	1159 /// 548596	creatine kinase, mitochondrial 1B /// creatine kinase, mitochondrial 1A	41.5254	96.9585	-2.33492	0.00406122	Down
221620_s_at	FAM121B /// NOMO3	408050 /// 79135	family with sequence similarity 121B /// NODAL modulator 3	86.3606	200.68	-2.32374	0.000397802	Down
218493_at	C16orf33	79622	chromosome 16 open reading frame 33	166.219	385.596	-2.31981	0.00158539	Down
209507_at	RPA3	6119	replication protein A3, 14kDa	220.955	510.225	-2.30918	0.000228774	Down
218507_at	HIG2	29923	hypoxia-inducible protein 2	147.968	341.663	-2.30903	0.00211692	Down
201848_s_at	BNIP3	664	BCL2/adenovirus E1B 19kDa interacting protein 3	113.371	261.627	-2.30771	0.00073429	Down
212432_at	GRPEL1	80273	GrpE-like 1, mitochondrial (E. coli)	94.187	217.067	-2.30464	0.00053055	Down
219398_at	CIDEC	63924	cell death-inducing DFFA-like effector c	92.3644	212.186	-2.29727	0.00127395	Down
201118_at	PGD /// UGDH	5226 /// 7358	phosphogluconate dehydrogenase /// phosphogluconate dehydrogenase /// UDP-glucose dehydrogenase /// UDP-glucose dehydrogenase	922.603	2117.97	-2.29564	0.00212311	Down
214461_at	LBP	3929	lipopolysaccharide binding protein	24.4292	55.8867	-2.2877	0.000863037	Down
209213_at	CBR1	873	carbonyl reductase 1	157.187	359.283	-2.2857	0.00186733	Down
210052_s_at	TPX2	22974	TPX2, microtubule-associated, homolog (Xenopus laevis)	178.854	408.717	-2.28519	0.00053055	Down
209942_x_at	MAGEA3	4102	melanoma antigen family A, 3	95.0986	216.853	-2.28029	0.00577642	Down
210250_x_at	ADSL	158	adenylosuccinate lyase	194.76	443.549	-2.27742	0.00117331	Down
204149_s_at	GSTM4	2948	glutathione S-transferase M4	16.9797	38.6237	-2.2747	0.00208965	Down
201459_at	RUVBL2	10856	RuvB-like 2 (E. coli)	396.536	896.703	-2.26134	0.0010395	Down
208916_at	SLC1A5	6510	solute carrier family 1 (neutral amino acid transporter), member 5	96.4797	217.695	-2.25638	0.00361765	Down
203021_at	SLPI	6590	secretory leukocyte peptidase inhibitor	170.185	383.566	-2.25382	0.00184495	Down
201145_at	HAX1	10456	HCLS1 associated protein X-1	219.785	495.112	-2.25271	0.0011908	Down
201119_s_at	COX8A	1351	cytochrome c oxidase subunit 8A (ubiquitous)	915.97	2062.23	-2.25141	0.000748165	Down
202705_at	CCNB2	9133	cyclin B2	229.469	516.335	-2.25013	0.00415817	Down
207813_s_at	FDXR	2232	ferredoxin reductase	42.8675	96.3856	-2.24845	0.00331414	Down
201391_at	TRAP1	10131	TNF receptor-associated protein 1	226.584	509.171	-2.24717	0.000397802	Down
201761_at	MTHFD2	10797	methylenetetrahydrofolate dehydrogenase (NADP+ dependent) 2, methenyltetrahydrofolate cyclohydrolase	252.732	567.829	-2.24676	0.00524387	Down
201000_at	AARS	16	alanyl-tRNA synthetase	282.824	635.189	-2.24588	0.000858281	Down
212174_at	AK2	204	adenylate kinase 2	31.4771	70.614	-2.24335	0.0013606	Down
221591_s_at	FAM64A	54478	family with sequence similarity 64, member A	84.7307	189.964	-2.24198	0.00138141	Down
204454_at	LDOC1	23641	leucine zipper, down-regulated in cancer 1	184.067	411.962	-2.23811	0.000497961	Down
200737_at	PGK1	5230	phosphoglycerate kinase 1	344.102	768.346	-2.2329	0.00126153	Down
202675_at	SDHB	6390	succinate dehydrogenase complex, subunit B, iron sulfur (Ip)	114.662	255.99	-2.23256	0.00143712	Down
202201_at	BLVRB	645	biliverdin reductase B (flavin reductase (NADPH))	457.842	1020.74	-2.22946	0.000850948	Down
218342_s_at	KIAA1815	79956	KIAA1815	101.67	226.53	-2.2281	0.00178328	Down
202862_at	FAH	2184	fumarylacetoacetate hydrolase (fumarylacetoacetase)	43.5859	97.0821	-2.22737	0.00225541	Down
221521_s_at	GINS2	51659	GINS complex subunit 2 (Psf2 homolog)	98.881	219.685	-2.22171	0.00262536	Down
211023_at	PDHB	5162	pyruvate dehydrogenase (lipoamide) beta	248.716	551.854	-2.21881	0.00230236	Down
203650_at	PROCR	10544	protein C receptor, endothelial (EPCR)	54.98	121.989	-2.21879	0.00237973	Down
212971_at	CARS	833	cysteinyl-tRNA synthetase	342.696	758.931	-2.21459	0.00110827	Down
202019_s_at	LANCL1	10314	LanC lantibiotic synthetase component C-like 1 (bacterial)	49.4719	109.47	-2.21278	0.00362984	Down
210337_s_at	ACLY	47	ATP citrate lyase	424.409	938.593	-2.21153	0.000968881	Down
202589_at	TYMS	7298	thymidylate synthetase	373.666	825.151	-2.20826	0.000968881	Down
209104_s_at	NOLA2	55651	nucleolar protein family A, member 2 (H/ACA small nucleolar RNPs)	552.809	1219.46	-2.20593	0.000923933	Down
218953_s_at	PCYOX1L	78991	prenylcysteine oxidase 1 like	34.7428	76.5728	-2.20399	0.00251182	Down
203576_at	BCAT2	587	branched chain aminotransferase 2, mitochondrial	104.381	229.538	-2.19904	0.000900798	Down
204540_at	EEF1A2	1917	eukaryotic translation elongation factor 1 alpha 2	55.2492	121.481	-2.19878	0.00376498	Down
204513_s_at	ELMO1	9844	engulfment and cell motility 1	19.7122	43.273	-2.19524	0.00401607	Down
205770_at	GSR	2936	glutathione reductase	114.245	249.727	-2.1859	0.00292427	Down
219162_s_at	MRPL11	65003	mitochondrial ribosomal protein L11	135.079	295.115	-2.18476	0.00057173	Down
218592_s_at	CECR5	27440	cat eye syndrome chromosome region, candidate 5	66.5621	145.21	-2.18158	0.00736114	Down
208668_x_at	HMGN2	3151	high-mobility group nucleosomal binding domain 2	673.971	1470.1	-2.18125	0.00149978	Down
212694_s_at	PCCB	5096	propionyl Coenzyme A carboxylase, beta polypeptide	79.8611	174.047	-2.17937	0.0011908	Down
200691_s_at	HSPA9	3313	heat shock 70kDa protein 9 (mortalin)	303.921	661.413	-2.17626	0.000881011	Down
216236_s_at	SLC2A3	6515	solute carrier family 2 (facilitated glucose transporter), member 3	102.873	223.879	-2.17626	0.00212311	Down
216591_s_at	SDHC /// LOC642502	6391 /// 642502	succinate dehydrogenase complex, subunit C, integral membrane protein, 15kDa /// similar to succinate dehydrogenase complex, subunit C isoform 3 precursor	112.866	245.603	-2.17607	0.00208965	Down
202785_at	NDUFA7	4701	NADH dehydrogenase (ubiquinone) 1 alpha subcomplex, 7, 14.5kDa	117.776	256.101	-2.17446	0.00238097	Down
211162_x_at	SCD	6319	stearoyl-CoA desaturase (delta-9-desaturase)	75.8821	164.969	-2.17401	0.0018206	Down
201267_s_at	PSMC3	5702	proteasome (prosome, macropain) 26S subunit, ATPase, 3	167.844	364.705	-2.17289	0.000660317	Down
211150_s_at	DLAT	1737	dihydrolipoamide S-acetyltransferase (E2 component of pyruvate dehydrogenase complex)	39.6734	86.1726	-2.17205	0.00597272	Down
202942_at	ETFB	2109	electron-transfer-flavoprotein, beta polypeptide	330.053	716.555	-2.17103	0.00349028	Down
202022_at	ALDOC	230	aldolase C, fructose-bisphosphate	57.7222	125.016	-2.16582	0.000192763	Down
213671_s_at	MARS	4141	methionine-tRNA synthetase	175.706	380.312	-2.16448	0.00138393	Down
211519_s_at	KIF2C	11004	kinesin family member 2C	45.6049	98.6875	-2.16397	0.00279485	Down
202802_at	DHPS	1725	deoxyhypusine synthase	60.6912	131.26	-2.16275	0.00615187	Down
205253_at	PBX1	5087	pre-B-cell leukemia transcription factor 1	25.3309	54.7571	-2.16167	0.000517501	Down
209036_s_at	MDH2	4191	malate dehydrogenase 2, NAD (mitochondrial)	474.673	1025.8	-2.16107	0.00132156	Down
209773_s_at	RRM2	6241	ribonucleotide reductase M2 polypeptide	314.735	679.805	-2.15993	0.00144224	Down
212175_s_at	AK2	204	adenylate kinase 2	60.3139	130.227	-2.15915	0.00547228	Down
200734_s_at	ARF3	377	ADP-ribosylation factor 3	236.016	509.355	-2.15814	0.00296662	Down
213708_s_at	MLX	6945	MAX-like protein X	125.69	271.249	-2.15808	0.00073429	Down
209624_s_at	MCCC2	64087	methylcrotonoyl-Coenzyme A carboxylase 2 (beta)	51.3249	110.737	-2.15757	0.00315934	Down
201467_s_at	NQO1	1728	NAD(P)H dehydrogenase, quinone 1	631.887	1359.65	-2.15172	0.00187928	Down
210802_s_at	DIMT1L	27292	DIM1 dimethyladenosine transferase 1-like (S. cerevisiae)	65.6236	140.879	-2.14678	0.00154246	Down
201740_at	NDUFS3	4722	NADH dehydrogenase (ubiquinone) Fe-S protein 3, 30kDa (NADH-coenzyme Q reductase)	216.153	463.852	-2.14595	0.00120951	Down
214119_s_at	FKBP1A	2280	FK506 binding protein 1A, 12kDa	158.605	340.003	-2.14371	0.00238097	Down
204279_at	PSMB9	5698	proteasome (prosome, macropain) subunit, beta type, 9 (large multifunctional peptidase 2)	28.0023	60.0092	-2.14301	0.0011765	Down
200779_at	ATF4	468	activating transcription factor 4 (tax-responsive enhancer element B67)	560.347	1198.85	-2.13948	0.000687373	Down
216969_s_at	KIF22 /// LOC728037	3835 /// 728037	kinesin family member 22 /// similar to Kinesin-like protein KIF22 (Kinesin-like DNA-binding protein) (Kinesin-like protein 4)	24.5265	52.4625	-2.13902	0.000929649	Down
218162_at	OLFML3	56944	olfactomedin-like 3	23.4463	50.1259	-2.1379	0.00422883	Down
219271_at	GALNT14	79623	UDP-N-acetyl-alpha-D-galactosamine:polypeptide N-acetylgalactosaminyltransferase 14 (GalNAc-T14)	64.8719	138.632	-2.13701	0.00597425	Down
50965_at	RAB26	25837	RAB26, member RAS oncogene family	29.3788	62.5902	-2.13046	0.00138393	Down
208928_at	POR	5447	P450 (cytochrome) oxidoreductase	82.4735	175.673	-2.13005	0.00144841	Down
221539_at	EIF4EBP1	1978	eukaryotic translation initiation factor 4E binding protein 1	175.902	374.457	-2.12879	0.000254456	Down
209262_s_at	NR2F6	2063	nuclear receptor subfamily 2, group F, member 6	200.131	424.713	-2.12218	0.00339736	Down
217932_at	MRPS7	51081	mitochondrial ribosomal protein S7	197.176	418.338	-2.12165	0.000755944	Down
204331_s_at	MRPS12	6183	mitochondrial ribosomal protein S12	455.287	965.835	-2.12138	0.000505618	Down
210983_s_at	MCM7	4176	MCM7 minichromosome maintenance deficient 7 (S. cerevisiae)	168.407	355.629	-2.11172	0.000475383	Down
210186_s_at	FKBP1A	2280	FK506 binding protein 1A, 12kDa	96.8969	204.289	-2.10832	0.00175696	Down
218481_at	EXOSC5	56915	exosome component 5	134.605	283.56	-2.10661	0.00136425	Down
202107_s_at	MCM2	4171	MCM2 minichromosome maintenance deficient 2, mitotin (S. cerevisiae)	88.5965	186.506	-2.10512	0.00366392	Down
221142_s_at	PECR	55825	peroxisomal trans-2-enoyl-CoA reductase	40.0161	84.148	-2.10285	0.000912391	Down
200802_at	SARS	6301	seryl-tRNA synthetase	157.638	330.987	-2.09966	0.00131763	Down
206242_at	TM4SF5	9032	transmembrane 4 L six family member 5	63.4427	133.1	-2.09795	0.000600571	Down
218046_s_at	MRPS16	51021	mitochondrial ribosomal protein S16	195.018	409.124	-2.09788	0.0013945	Down
200738_s_at	PGK1	5230	phosphoglycerate kinase 1	1453.42	3048.84	-2.09771	0.000660317	Down
221648_s_at	---	---	---	32.0863	67.2699	-2.09653	0.00313632	Down
209078_s_at	TXN2	25828	thioredoxin 2	67.0562	140.269	-2.09181	0.00196729	Down
208827_at	PSMB6	5694	proteasome (prosome, macropain) subunit, beta type, 6	479.574	1001.69	-2.0887	0.000433345	Down
200879_s_at	EPAS1	2034	endothelial PAS domain protein 1	27.5004	57.4181	-2.0879	0.00537485	Down
216602_s_at	FARSLA	2193	phenylalanine-tRNA synthetase-like, alpha subunit	71.1951	148.451	-2.08513	0.00324246	Down
204836_at	GLDC	2731	glycine dehydrogenase (decarboxylating)	70.6723	147.322	-2.08457	0.00120958	Down
209264_s_at	TSPAN4	7106	tetraspanin 4	82.5582	172.095	-2.08452	0.001522	Down
201400_at	PSMB3	5691	proteasome (prosome, macropain) subunit, beta type, 3	599.064	1244.5	-2.07741	0.000751814	Down
396_f_at	EPOR	2057	erythropoietin receptor	117.15	243.348	-2.07724	0.00881898	Down
218069_at	XTP3TPA	79077	XTP3-transactivated protein A	178.123	369.952	-2.07695	0.000391693	Down
205199_at	CA9	768	carbonic anhydrase IX	97.7458	202.809	-2.07486	0.00526672	Down
203109_at	UBE2M	9040	ubiquitin-conjugating enzyme E2M (UBC12 homolog, yeast)	160.271	332.491	-2.07455	0.00148381	Down
218741_at	CENPM	79019	centromere protein M	58.1191	120.494	-2.07323	0.0011765	Down
208907_s_at	MRPS18B	28973	mitochondrial ribosomal protein S18B	110.392	228.325	-2.0683	0.00264731	Down
205768_s_at	SLC27A2	11001	solute carrier family 27 (fatty acid transporter), member 2	56.4862	116.655	-2.06519	0.00173387	Down
201903_at	UQCRC1	7384	ubiquinol-cytochrome c reductase core protein I	440.389	909.446	-2.06509	0.000900309	Down
204092_s_at	AURKA	6790	aurora kinase A	125.258	258.216	-2.06148	0.00130033	Down
211251_x_at	NFYC	4802	nuclear transcription factor Y, gamma	54.3039	111.601	-2.05512	0.00146837	Down
201853_s_at	CDC25B	994	cell division cycle 25 homolog B (S. cerevisiae)	191.611	393.502	-2.05365	0.00233091	Down
221263_s_at	SF3B5	83443	splicing factor 3b, subunit 5, 10kDa /// splicing factor 3b, subunit 5, 10kDa	342.396	702.955	-2.05305	0.000697908	Down
219449_s_at	TMEM70	54968	transmembrane protein 70	149.667	306.874	-2.05038	0.000863924	Down
207643_s_at	TNFRSF1A	7132	tumor necrosis factor receptor superfamily, member 1A	296.406	607.466	-2.04944	0.00182408	Down
201577_at	NME1	4830	non-metastatic cells 1, protein (NM23A) expressed in	786.902	1610.18	-2.04622	0.000360109	Down
209726_at	CA11	770	carbonic anhydrase XI	31.6957	64.8243	-2.04521	0.00312876	Down
217748_at	ADIPOR1	51094	adiponectin receptor 1 /// adiponectin receptor 1	99.1429	202.576	-2.04327	0.000192763	Down
219525_at	FLJ10847	55244	hypothetical protein FLJ10847	49.29	100.605	-2.04109	0.00130033	Down
202483_s_at	RANBP1	5902	RAN binding protein 1	278.293	567.758	-2.04015	0.000763923	Down
214211_at	FTH1	2495	ferritin, heavy polypeptide 1	426.63	870.037	-2.03932	0.0039506	Down
213887_s_at	POLR2E	5434	polymerase (RNA) II (DNA directed) polypeptide E, 25kDa	183.706	374.598	-2.03912	0.000660317	Down
218384_at	CARHSP1	23589	calcium regulated heat stable protein 1, 24kDa	165.382	336.836	-2.03672	0.00443981	Down
213540_at	HSD17B8	7923	hydroxysteroid (17-beta) dehydrogenase 8	63.6825	129.625	-2.03549	0.00162867	Down
202216_x_at	NFYC	4802	nuclear transcription factor Y, gamma	54.9554	111.732	-2.03314	0.00117504	Down
218866_s_at	POLR3K	51728	polymerase (RNA) III (DNA directed) polypeptide K, 12.3 kDa	79.4966	161.615	-2.03298	0.00295107	Down
218282_at	EDEM2	55741	ER degradation enhancer, mannosidase alpha-like 2	85.5104	173.797	-2.03247	0.000568115	Down
203932_at	HLA-DMB	3109	major histocompatibility complex, class II, DM beta /// major histocompatibility complex, class II, DM beta	82.6083	167.675	-2.02976	0.00176487	Down
204565_at	THEM2	55856	thioesterase superfamily member 2	136.248	276.14	-2.02674	0.00112127	Down
209607_x_at	SULT1A3 /// SULT1A4	445329 /// 6818	sulfotransferase family, cytosolic, 1A, phenol-preferring, member 3 /// sulfotransferase family, cytosolic, 1A, phenol-preferring, member 4	135.063	273.376	-2.02406	0.00594976	Down
221582_at	HIST3H2A	92815	histone cluster 3, H2a	70.5204	142.582	-2.02185	0.000748471	Down
202402_s_at	CARS	833	cysteinyl-tRNA synthetase	51.3364	103.72	-2.0204	0.00052789	Down
200700_s_at	KDELR2	11014	KDEL (Lys-Asp-Glu-Leu) endoplasmic reticulum protein retention receptor 2	274.665	554.527	-2.01892	0.00217407	Down
202779_s_at	UBE2S /// LOC731049	27338 /// 731049	ubiquitin-conjugating enzyme E2S /// similar to Ubiquitin-conjugating enzyme E2S (Ubiquitin-conjugating enzyme E2-24 kDa) (Ubiquitin-protein ligase) (Ubiquitin carrier protein) (E2-EPF5)	249.409	503.21	-2.01761	0.000576246	Down
208079_s_at	AURKA	6790	aurora kinase A	138.292	278.99	-2.01739	0.00192489	Down
217959_s_at	TRAPPC4	51399	trafficking protein particle complex 4	100.069	201.563	-2.01424	0.00237973	Down
207622_s_at	ABCF2	10061	ATP-binding cassette, sub-family F (GCN20), member 2	92.8074	186.867	-2.01349	0.00208965	Down
201849_at	BNIP3	664	BCL2/adenovirus E1B 19kDa interacting protein 3	226.374	454.957	-2.00976	0.00446851	Down
207396_s_at	ALG3	10195	asparagine-linked glycosylation 3 homolog (S. cerevisiae, alpha-1,3-mannosyltransferase)	115.445	231.971	-2.00936	0.00334062	Down
215905_s_at	WDR57	9410	WD repeat domain 57 (U5 snRNP specific)	59.9808	120.499	-2.00897	0.000660317	Down
204610_s_at	CCDC85B	11007	coiled-coil domain containing 85B	58.5644	117.558	-2.00734	0.000517501	Down
218365_s_at	DARS2	55157	aspartyl-tRNA synthetase 2 (mitochondrial)	72.5312	145.483	-2.00579	0.00045964	Down
201790_s_at	DHCR7	1717	7-dehydrocholesterol reductase	66.9088	134.17	-2.00527	0.00158268	Down
218755_at	KIF20A	10112	kinesin family member 20A	86.8279	173.996	-2.00392	0.000691731	Down
201892_s_at	IMPDH2	3615	IMP (inosine monophosphate) dehydrogenase 2	500.764	1002.64	-2.00222	0.0005464	Down
202431_s_at	MYC	4609	v-myc myelocytomatosis viral oncogene homolog (avian)	219.418	439.067	-2.00105	0.00496743	Down
209177_at	C3orf60	25915	chromosome 3 open reading frame 60	111.134	222.339	-2.00063	0.00267557	Down
205129_at	NPM3	10360	nucleophosmin/nucleoplasmin, 3	36.0022	72.0048	-2.00001	0.00306102	Down
207831_x_at	DHPS	1725	deoxyhypusine synthase	104.983	209.867	-1.99905	0.0012668	Down
217720_at	CHCHD2	51142	coiled-coil-helix-coiled-coil-helix domain containing 2	848.016	1695.16	-1.99897	0.000729201	Down
200692_s_at	HSPA9	3313	heat shock 70kDa protein 9 (mortalin)	245.005	489.521	-1.99801	0.00127506	Down
218270_at	MRPL24	79590	mitochondrial ribosomal protein L24	134.309	268.324	-1.9978	0.0011765	Down
205774_at	F12	2161	coagulation factor XII (Hageman factor)	73.821	147.444	-1.99732	0.00244915	Down
201897_s_at	CKS1B	1163	CDC28 protein kinase regulatory subunit 1B	401.963	802.536	-1.99654	0.000873645	Down
209233_at	EMG1	10436	EMG1 nucleolar protein homolog (S. cerevisiae)	162.807	324.905	-1.99565	0.00127021	Down
203931_s_at	MRPL12	6182	mitochondrial ribosomal protein L12	162.644	324.558	-1.99551	0.000497961	Down
65517_at	AP1M2	10053	adaptor-related protein complex 1, mu 2 subunit	52.0572	103.862	-1.99515	0.000342557	Down
202923_s_at	GCLC	2729	glutamate-cysteine ligase, catalytic subunit	207.167	412.958	-1.99336	0.00116209	Down
207469_s_at	PIR	8544	pirin (iron-binding nuclear protein)	104.895	208.859	-1.99113	0.00639203	Down
205512_s_at	AIFM1	9131	apoptosis-inducing factor, mitochondrion-associated, 1	145.383	289.268	-1.9897	0.00113416	Down
202737_s_at	LSM4	25804	LSM4 homolog, U6 small nuclear RNA associated (S. cerevisiae)	151.567	301.174	-1.98707	0.00322912	Down
204868_at	ICT1	3396	immature colon carcinoma transcript 1	160.101	318.088	-1.9868	0.00247219	Down
209111_at	RNF5	6048	ring finger protein 5	59.55	118.311	-1.98674	0.00324741	Down
200039_s_at	PSMB2	5690	proteasome (prosome, macropain) subunit, beta type, 2 /// proteasome (prosome, macropain) subunit, beta type, 2	372.074	738.88	-1.98584	0.000570311	Down
212411_at	IMP4	92856	IMP4, U3 small nucleolar ribonucleoprotein, homolog (yeast)	211.051	418.923	-1.98494	0.000738612	Down
214205_x_at	TXNL2	10539	thioredoxin-like 2	68.7728	136.435	-1.98386	0.00161665	Down
209329_x_at	HIGD2A	192286	HIG1 domain family, member 2A	465.592	923.442	-1.98337	0.000576246	Down
201123_s_at	EIF5A	1984	eukaryotic translation initiation factor 5A	330.615	655.531	-1.98276	0.00187928	Down
208909_at	UQCRFS1	7386	ubiquinol-cytochrome c reductase, Rieske iron-sulfur polypeptide 1	955.983	1893.29	-1.98047	0.00502729	Down
202533_s_at	DHFR /// LOC643509	1719 /// 643509	dihydrofolate reductase /// similar to Dihydrofolate reductase	33.8812	67.0917	-1.9802	0.00055154	Down
218504_at	FAHD2A	51011	fumarylacetoacetate hydrolase domain containing 2A	69.178	136.786	-1.97731	0.000748471	Down
204238_s_at	C6orf108	10591	chromosome 6 open reading frame 108	99.1907	196.118	-1.97718	0.00456172	Down
202472_at	MPI	4351	mannose phosphate isomerase	35.1384	69.3964	-1.97495	0.00646505	Down
201226_at	NDUFB8	4714	NADH dehydrogenase (ubiquinone) 1 beta subcomplex, 8, 19kDa	461.687	910.849	-1.97287	0.000521211	Down
218529_at	CD320	51293	CD320 molecule	81.4109	160.608	-1.97281	0.0024184	Down
210502_s_at	PPIE	10450	peptidylprolyl isomerase E (cyclophilin E)	93.7147	184.862	-1.9726	0.000707864	Down
203023_at	HSPC111	51491	hypothetical protein HSPC111	44.9781	88.4902	-1.9674	0.00521016	Down
210448_s_at	P2RX5	5026	purinergic receptor P2X, ligand-gated ion channel, 5	27.0473	53.2069	-1.96718	0.00657129	Down
218408_at	TIMM10	26519	translocase of inner mitochondrial membrane 10 homolog (yeast)	176.224	346.569	-1.96664	0.000985774	Down
221692_s_at	MRPL34	64981	mitochondrial ribosomal protein L34 /// mitochondrial ribosomal protein L34	69.9084	137.386	-1.96523	0.00472325	Down
203746_s_at	HCCS	3052	holocytochrome c synthase (cytochrome c heme-lyase)	116.525	228.983	-1.9651	0.000936902	Down
211797_s_at	NFYC	4802	nuclear transcription factor Y, gamma	44.2735	86.9709	-1.9644	0.00198852	Down
200957_s_at	SSRP1	6749	structure specific recognition protein 1	173.941	341.502	-1.96332	0.00163172	Down
211558_s_at	DHPS	1725	deoxyhypusine synthase	82.3283	161.582	-1.96265	0.0040176	Down
204263_s_at	CPT2	1376	carnitine palmitoyltransferase II	47.1683	92.4591	-1.9602	0.00095574	Down
212142_at	MCM4	4173	MCM4 minichromosome maintenance deficient 4 (S. cerevisiae)	29.8088	58.3948	-1.95898	0.00406122	Down
216583_x_at	---	---	---	44.6361	87.1143	-1.95165	0.00365311	Down
202144_s_at	ADSL	158	adenylosuccinate lyase	281.333	548.423	-1.94937	0.00284099	Down
208510_s_at	PPARG	5468	peroxisome proliferator-activated receptor gamma	37.5321	73.0886	-1.94736	0.00285042	Down
204126_s_at	CDC45L	8318	CDC45 cell division cycle 45-like (S. cerevisiae)	37.1696	72.348	-1.94643	0.000391693	Down
217874_at	SUCLG1	8802	succinate-CoA ligase, GDP-forming, alpha subunit	353.333	687.528	-1.94584	0.00148136	Down
208967_s_at	AK2	204	adenylate kinase 2	135.633	263.911	-1.94577	0.00281634	Down
221711_s_at	HSPC142	29086	HSPC142 protein /// HSPC142 protein	89.9264	174.873	-1.94462	0.00126595	Down
221082_s_at	NDRG3	57446	NDRG family member 3	44.7839	87.0228	-1.94317	0.00316048	Down
200622_x_at	CALM3	808	calmodulin 3 (phosphorylase kinase, delta)	118.55	230.161	-1.94147	0.000751388	Down
201714_at	TUBG1	7283	tubulin, gamma 1	159.428	309.468	-1.94111	0.00658771	Down
218021_at	DHRS4	10901	dehydrogenase/reductase (SDR family) member 4	126.362	245.28	-1.94109	0.00057838	Down
208926_at	NEU1	4758	sialidase 1 (lysosomal sialidase)	82.3112	159.538	-1.93823	0.00143712	Down
200886_s_at	PGAM1 /// LOC642969 /// LOC643576	5223 /// 642969 /// 643576	phosphoglycerate mutase 1 (brain) /// similar to Phosphoglycerate mutase 1 (Phosphoglycerate mutase isozyme B) (PGAM-B) (BPG-dependent PGAM 1) /// similar to Phosphoglycerate mutase 1 (Phosphoglycerate mutase isozyme B) (PGAM-B) (BPG-dependent PGAM 1)	989.713	1917.06	-1.93699	0.000310017	Down
221952_x_at	TRMT5	57570	TRM5 tRNA methyltransferase 5 homolog (S. cerevisiae)	317.385	614.494	-1.93611	0.00463103	Down
203277_at	DFFA	1676	DNA fragmentation factor, 45kDa, alpha polypeptide	77.7934	150.364	-1.93286	0.00366392	Down
209368_at	EPHX2	2053	epoxide hydrolase 2, cytoplasmic	37.7876	73.0283	-1.9326	0.00678185	Down
201489_at	PPIF	10105	peptidylprolyl isomerase F (cyclophilin F)	127.893	246.961	-1.931	0.000350181	Down
214170_x_at	FH	2271	fumarate hydratase	155.13	299.33	-1.92954	0.00251182	Down
203647_s_at	FDX1	2230	ferredoxin 1	136.137	262.583	-1.92882	0.00207453	Down
205963_s_at	DNAJA3	9093	DnaJ (Hsp40) homolog, subfamily A, member 3	113.999	219.746	-1.92761	0.000310017	Down
216554_s_at	MBNL1	4154	Muscleblind-like (Drosophila)	70.0269	134.976	-1.92749	0.00325945	Down
203033_x_at	FH	2271	fumarate hydratase	181.897	350.555	-1.92722	0.000751814	Down
211622_s_at	ARF3	377	ADP-ribosylation factor 3 /// ADP-ribosylation factor 3	120.142	231.437	-1.92636	0.00138393	Down
203210_s_at	RFC5	5985	replication factor C (activator 1) 5, 36.5kDa	42.3055	81.4512	-1.92531	0.00963044	Down
209759_s_at	DCI	1632	dodecenoyl-Coenzyme A delta isomerase (3,2 trans-enoyl-Coenzyme A isomerase)	120.342	231.592	-1.92445	0.00548556	Down
201709_s_at	NIPSNAP1	8508	nipsnap homolog 1 (C. elegans)	248.672	478.251	-1.92322	0.000837369	Down
209464_at	AURKB	9212	aurora kinase B	72.5428	139.513	-1.92318	0.005439	Down
202282_at	HSD17B10	3028	hydroxysteroid (17-beta) dehydrogenase 10	325.251	625.297	-1.92251	0.00192789	Down
219133_at	OXSM	54995	3-oxoacyl-ACP synthase, mitochondrial	71.4398	137.232	-1.92094	0.000475383	Down
215952_s_at	OAZ1	4946	ornithine decarboxylase antizyme 1	572.925	1100.28	-1.92045	0.00338224	Down
217935_s_at	C20orf44	55245	chromosome 20 open reading frame 44	50.9106	97.7654	-1.92033	0.00644529	Down
200628_s_at	WARS	7453	tryptophanyl-tRNA synthetase	95.0435	182.348	-1.91858	0.0019668	Down
207508_at	ATP5G3	518	ATP synthase, H+ transporting, mitochondrial F0 complex, subunit C3 (subunit 9)	749.906	1438.6	-1.91837	0.00201189	Down
211804_s_at	CDK2 /// BCDO2	1017 /// 83875	cyclin-dependent kinase 2 /// beta-carotene dioxygenase 2	30.5107	58.5253	-1.91819	0.00748117	Down
219402_s_at	DERL1	79139	Der1-like domain family, member 1	219.595	421.071	-1.91749	0.00197922	Down
202217_at	C21orf33	8209	chromosome 21 open reading frame 33	140.628	269.511	-1.91649	0.0030151	Down
217383_at	PGK1	5230	Phosphoglycerate kinase 1	27.8547	53.3773	-1.91628	0.00422925	Down
211327_x_at	HFE	3077	hemochromatosis	41.8117	80.0503	-1.91454	0.00182375	Down
209408_at	KIF2C	11004	kinesin family member 2C	105.802	202.55	-1.91443	0.00281634	Down
207239_s_at	PCTK1	5127	PCTAIRE protein kinase 1	51.9959	99.5412	-1.91441	0.00073429	Down
204975_at	EMP2	2013	epithelial membrane protein 2	76.7628	146.935	-1.91415	0.0030151	Down
211752_s_at	NDUFS7	374291	NADH dehydrogenase (ubiquinone) Fe-S protein 7, 20kDa (NADH-coenzyme Q reductase) /// NADH dehydrogenase (ubiquinone) Fe-S protein 7, 20kDa (NADH-coenzyme Q reductase)	105.262	201.322	-1.91258	0.00829213	Down
220477_s_at	C20orf30	29058	chromosome 20 open reading frame 30	252.11	481.743	-1.91085	0.00289754	Down
209276_s_at	GLRX	2745	glutaredoxin (thioltransferase)	152.869	292.007	-1.91018	0.00417121	Down
210821_x_at	CENPA	1058	centromere protein A	63.3047	120.705	-1.90673	0.00208424	Down
217990_at	GMPR2	51292	guanosine monophosphate reductase 2	108.707	207.237	-1.90638	0.00408519	Down
218756_s_at	MGC4172	79154	short-chain dehydrogenase/reductase	25.6522	48.8976	-1.90617	0.000803544	Down
215299_x_at	SULT1A1	6817	sulfotransferase family, cytosolic, 1A, phenol-preferring, member 1	122.574	233.641	-1.90613	0.00172539	Down
208579_x_at	HIST1H2BK	85236	histone cluster 1, H2bk	109.704	208.986	-1.90501	0.00231041	Down
218722_s_at	CCDC51	79714	coiled-coil domain containing 51	77.6657	147.895	-1.90425	0.000357634	Down
209445_x_at	C7orf44	55744	chromosome 7 open reading frame 44	103.761	197.431	-1.90275	0.00102651	Down
218190_s_at	UCRC	29796	ubiquinol-cytochrome c reductase complex (7.2 kD)	480.332	913.832	-1.9025	0.00227467	Down
218251_at	MID1IP1	58526	MID1 interacting protein 1 (gastrulation specific G12 homolog (zebrafish))	40.6637	77.3402	-1.90195	0.000646884	Down
216396_s_at	EI24	9538	etoposide induced 2.4 mRNA	101.276	192.558	-1.90131	0.00566904	Down
200956_s_at	SSRP1	6749	structure specific recognition protein 1	199.743	379.61	-1.9005	0.000978677	Down
214259_s_at	AKR7A2	8574	aldo-keto reductase family 7, member A2 (aflatoxin aldehyde reductase)	105.227	199.877	-1.89949	0.000579247	Down
218992_at	C9orf46	55848	chromosome 9 open reading frame 46	90.3195	171.509	-1.89892	0.00250988	Down
202053_s_at	ALDH3A2	224	aldehyde dehydrogenase 3 family, member A2	301.2	571.746	-1.89823	0.000753472	Down
204907_s_at	BCL3	602	B-cell CLL/lymphoma 3	36.9014	70.0287	-1.89773	0.00343377	Down
217099_s_at	GEMIN4	50628	gem (nuclear organelle) associated protein 4	91.256	173.149	-1.89739	0.000889185	Down
201014_s_at	PAICS	10606	phosphoribosylaminoimidazole carboxylase, phosphoribosylaminoimidazole succinocarboxamide synthetase	146.65	278.144	-1.89666	0.00819091	Down
217910_x_at	MLX	6945	MAX-like protein X	97.4665	184.853	-1.89658	0.00575473	Down
218074_at	FAM96B	51647	family with sequence similarity 96, member B	317.961	602.304	-1.89427	0.00115488	Down
218398_at	MRPS30	10884	mitochondrial ribosomal protein S30	47.1914	89.3792	-1.89397	0.00175113	Down
204355_at	DHX30	22907	DEAH (Asp-Glu-Ala-His) box polypeptide 30	69.1113	130.887	-1.89386	0.00053055	Down
201404_x_at	PSMB2	5690	proteasome (prosome, macropain) subunit, beta type, 2	93.4617	176.954	-1.89333	0.00273368	Down
202982_s_at	ACOT2 /// ACOT1	10965 /// 641371	acyl-CoA thioesterase 2 /// acyl-CoA thioesterase 1	83.364	157.792	-1.8928	0.00282875	Down
205476_at	CCL20	6364	chemokine (C-C motif) ligand 20	31.2759	59.1807	-1.89221	0.00670723	Down
216483_s_at	C19orf10	56005	chromosome 19 open reading frame 10	163.242	308.764	-1.89145	0.000667309	Down
218760_at	COQ6	51004	coenzyme Q6 homolog, monooxygenase (S. cerevisiae)	42.6848	80.7159	-1.89098	0.0043688	Down
200708_at	GOT2	2806	glutamic-oxaloacetic transaminase 2, mitochondrial (aspartate aminotransferase 2)	484.895	916.463	-1.89002	0.00308678	Down
219373_at	DPM3	54344	dolichyl-phosphate mannosyltransferase polypeptide 3	86.8943	164.118	-1.8887	0.0040176	Down
216705_s_at	ADA	100	adenosine deaminase	46.0328	86.9109	-1.88802	0.00324813	Down
221953_s_at	MMP24	10893	Matrix metallopeptidase 24 (membrane-inserted)	33.652	63.5317	-1.8879	0.0059929	Down
208675_s_at	DDOST	1650	dolichyl-diphosphooligosaccharide-protein glycosyltransferase	524.358	989.165	-1.88643	0.00240677	Down
211730_s_at	POLR2L	5441	polymerase (RNA) II (DNA directed) polypeptide L, 7.6kDa /// polymerase (RNA) II (DNA directed) polypeptide L, 7.6kDa	869.799	1639.52	-1.88494	0.000884677	Down
201614_s_at	RUVBL1	8607	RuvB-like 1 (E. coli)	132.331	249.387	-1.88457	0.00116078	Down
200758_s_at	NFE2L1	4779	nuclear factor (erythroid-derived 2)-like 1	185.87	350.216	-1.8842	0.00126153	Down
221188_s_at	CIDEB	27141	cell death-inducing DFFA-like effector b	38.0559	71.6967	-1.88399	0.00318333	Down
211759_x_at	TBCB	1155	tubulin folding cofactor B /// tubulin folding cofactor B	460.273	866.806	-1.88325	0.000633124	Down
201284_s_at	APEH	327	N-acylaminoacyl-peptide hydrolase	79.6439	149.962	-1.88291	0.0040176	Down
201041_s_at	DUSP1	1843	dual specificity phosphatase 1	427.905	804.796	-1.88078	0.00748117	Down
218774_at	DCPS	28960	decapping enzyme, scavenger	61.6937	116.01	-1.88042	0.000397802	Down
219522_at	FJX1	24147	four jointed box 1 (Drosophila)	28.6178	53.69	-1.87611	0.00893864	Down
216360_x_at	RRP12	23223	ribosomal RNA processing 12 homolog (S. cerevisiae)	38.346	71.9341	-1.87592	0.00241724	Down
202501_at	MAPRE2	10982	microtubule-associated protein, RP/EB family, member 2	68.9068	129.226	-1.87537	0.00162867	Down
201633_s_at	CYB5B	80777	cytochrome b5 type B (outer mitochondrial membrane)	131.201	246.049	-1.87536	0.00306102	Down
215772_x_at	SUCLG2	8801	succinate-CoA ligase, GDP-forming, beta subunit	118.174	221.6	-1.8752	0.00691748	Down
201113_at	TUFM	7284	Tu translation elongation factor, mitochondrial	639.953	1199.59	-1.87449	0.00347653	Down
201842_s_at	EFEMP1	2202	EGF-containing fibulin-like extracellular matrix protein 1	31.0787	58.2051	-1.87283	0.0064592	Down
221739_at	C19orf10	56005	chromosome 19 open reading frame 10	197.478	369.806	-1.87264	0.00240677	Down
202183_s_at	KIF22 /// LOC728037	3835 /// 728037	kinesin family member 22 /// similar to Kinesin-like protein KIF22 (Kinesin-like DNA-binding protein) (Kinesin-like protein 4)	41.4127	77.5491	-1.87259	0.000863924	Down
212789_at	NCAPD3	23310	non-SMC condensin II complex, subunit D3	33.5056	62.7401	-1.87253	0.00434501	Down
34764_at	LARS2	23395	leucyl-tRNA synthetase 2, mitochondrial	25.0453	46.8936	-1.87235	0.00194204	Down
203022_at	RNASEH2A	10535	ribonuclease H2, subunit A	97.7914	183.045	-1.87179	0.00989122	Down
210820_x_at	COQ7	10229	coenzyme Q7 homolog, ubiquinone (yeast)	31.4324	58.8152	-1.87117	0.000863924	Down
212145_at	MRPS27	23107	mitochondrial ribosomal protein S27	165.456	309.385	-1.86989	0.00267285	Down
213738_s_at	ATP5A1	498	ATP synthase, H+ transporting, mitochondrial F1 complex, alpha subunit 1, cardiac muscle	1105.42	2066.04	-1.86901	0.00180198	Down
218890_x_at	MRPL35	51318	mitochondrial ribosomal protein L35	91.1319	170.242	-1.86808	0.000900798	Down
201912_s_at	GSPT1	2935	G1 to S phase transition 1 /// G1 to S phase transition 1	89.7045	167.557	-1.86788	0.00488086	Down
209971_x_at	JTV1	7965	JTV1 gene	291.901	544.966	-1.86696	0.00503669	Down
202024_at	ASNA1	439	arsA arsenite transporter, ATP-binding, homolog 1 (bacterial)	103.673	193.508	-1.86652	0.00211692	Down
219555_s_at	CENPN	55839	centromere protein N	74.148	138.321	-1.86548	0.00138141	Down
212862_at	CDS2	8760	CDP-diacylglycerol synthase (phosphatidate cytidylyltransferase) 2	80.1082	149.399	-1.86497	0.00215386	Down
221552_at	ABHD6	57406	abhydrolase domain containing 6	34.388	64.1027	-1.8641	0.00130033	Down
202697_at	NUDT21	11051	nudix (nucleoside diphosphate linked moiety X)-type motif 21	107.48	200.342	-1.86399	0.00182975	Down
205769_at	SLC27A2	11001	solute carrier family 27 (fatty acid transporter), member 2	85.5382	159.438	-1.86393	0.00726508	Down
218354_at	TRAPPC2L	51693	trafficking protein particle complex 2-like	129.73	241.789	-1.86379	0.00352493	Down
210213_s_at	ITGB4BP	3692	integrin beta 4 binding protein	355.469	661.903	-1.86206	0.00163791	Down
219646_at	FLJ20186	54849	hypothetical protein FLJ20186	80.1954	149.318	-1.86193	0.00654387	Down
217960_s_at	TOMM22	56993	translocase of outer mitochondrial membrane 22 homolog (yeast)	62.0465	115.455	-1.86078	0.0013945	Down
221436_s_at	CDCA3	83461	cell division cycle associated 3 /// cell division cycle associated 3	71.2718	132.591	-1.86036	0.00421658	Down
201089_at	ATP6V1B2	526	ATPase, H+ transporting, lysosomal 56/58kDa, V1 subunit B2	115.993	215.742	-1.85996	0.0019099	Down
214005_at	GGCX	2677	gamma-glutamyl carboxylase	46.4009	86.2216	-1.85819	0.00235698	Down
202834_at	AGT	183	angiotensinogen (serpin peptidase inhibitor, clade A, member 8)	27.3792	50.8262	-1.85638	0.00597439	Down
203747_at	AQP3	360	aquaporin 3 (Gill blood group)	38.8964	72.195	-1.85608	0.00286449	Down
204766_s_at	NUDT1	4521	nudix (nucleoside diphosphate linked moiety X)-type motif 1	79.5885	147.704	-1.85585	0.00355793	Down
218160_at	NDUFA8	4702	NADH dehydrogenase (ubiquinone) 1 alpha subcomplex, 8, 19kDa	218.881	406.065	-1.85519	0.00141424	Down
210580_x_at	SULT1A3 /// SULT1A4	445329 /// 6818	sulfotransferase family, cytosolic, 1A, phenol-preferring, member 3 /// sulfotransferase family, cytosolic, 1A, phenol-preferring, member 4	238.192	441.779	-1.85472	0.00408519	Down
200935_at	CALR	811	calreticulin	25.0798	46.5148	-1.85467	0.00949244	Down
209877_at	SNCG	6623	synuclein, gamma (breast cancer-specific protein 1)	28.1547	52.2152	-1.85459	0.00235004	Down
210501_x_at	EIF3S12	27335	eukaryotic translation initiation factor 3, subunit 12	1354.91	2512.25	-1.85419	0.000370733	Down
222216_s_at	MRPL17	63875	mitochondrial ribosomal protein L17	183.789	340.653	-1.8535	0.0020949	Down
203349_s_at	ETV5	2119	ets variant gene 5 (ets-related molecule)	82.4065	152.731	-1.85339	0.00108102	Down
209714_s_at	CDKN3	1033	cyclin-dependent kinase inhibitor 3 (CDK2-associated dual specificity phosphatase)	101.732	188.418	-1.85209	0.00206774	Down
214290_s_at	HIST2H2AA3 /// HIST2H2AA4	723790 /// 8337	histone cluster 2, H2aa3 /// histone cluster 2, H2aa4	153.029	283.029	-1.8495	0.00208965	Down
202138_x_at	JTV1	7965	JTV1 gene	271.279	501.552	-1.84884	0.000357634	Down
210519_s_at	NQO1	1728	NAD(P)H dehydrogenase, quinone 1	1957.54	3617.98	-1.84823	0.000687373	Down
214261_s_at	ADH6	130	alcohol dehydrogenase 6 (class V)	30.4183	56.1968	-1.84747	0.00641554	Down
202237_at	NNMT	4837	nicotinamide N-methyltransferase	647.335	1195.39	-1.84664	0.000749697	Down
200657_at	SLC25A5	292	solute carrier family 25 (mitochondrial carrier; adenine nucleotide translocator), member 5	1522.42	2811.21	-1.84655	0.00367359	Down
211595_s_at	MRPS11	64963	mitochondrial ribosomal protein S11 /// mitochondrial ribosomal protein S11	263.667	486.543	-1.84529	0.00228094	Down
216205_s_at	MFN2	9927	mitofusin 2	32.8745	60.6137	-1.84379	0.00274266	Down
202077_at	NDUFAB1	4706	NADH dehydrogenase (ubiquinone) 1, alpha/beta subcomplex, 1, 8kDa	670.876	1235.74	-1.84198	0.00153451	Down
203152_at	MRPL40	64976	mitochondrial ribosomal protein L40	189.255	348.526	-1.84157	0.00378085	Down
219953_s_at	C11orf17	56672	chromosome 11 open reading frame 17	82.1886	151.259	-1.84039	0.00783151	Down
200011_s_at	ARF3	377	ADP-ribosylation factor 3 /// ADP-ribosylation factor 3	195.025	358.47	-1.83807	0.0040176	Down
222126_at	HRBL	3268	HIV-1 Rev binding protein-like	29.6416	54.4741	-1.83776	0.00296401	Down
206756_at	CHST7	56548	carbohydrate (N-acetylglucosamine 6-O) sulfotransferase 7	32.4499	59.632	-1.83766	0.00665287	Down
208714_at	NDUFV1	4723	NADH dehydrogenase (ubiquinone) flavoprotein 1, 51kDa	337.022	619.328	-1.83765	0.002816	Down
214006_s_at	GGCX	2677	gamma-glutamyl carboxylase	53.1816	97.7213	-1.8375	0.00357703	Down
216237_s_at	MCM5	4174	MCM5 minichromosome maintenance deficient 5, cell division cycle 46 (S. cerevisiae)	107.549	197.563	-1.83696	0.0065666	Down
201157_s_at	NMT1	4836	N-myristoyltransferase 1	197.864	363.23	-1.83575	0.00898357	Down
200844_s_at	PRDX6	9588	peroxiredoxin 6	713.733	1309.52	-1.83474	0.00123562	Down
205037_at	RABL4 /// C21orf21	11020 /// 54090	RAB, member of RAS oncogene family-like 4 /// chromosome 21 open reading frame 21	68.7328	126.014	-1.83338	0.0035433	Down
209249_s_at	GHITM	27069	growth hormone inducible transmembrane protein	454.657	833.429	-1.83309	0.00397907	Down
213302_at	PFAS	5198	phosphoribosylformylglycinamidine synthase (FGAR amidotransferase)	121.881	223.158	-1.83095	0.0019122	Down
210667_s_at	C21orf33	8209	chromosome 21 open reading frame 33	52.5151	96.135	-1.83061	0.00401814	Down
200980_s_at	PDHA1	5160	pyruvate dehydrogenase (lipoamide) alpha 1	355.719	651.168	-1.83057	0.00163545	Down
218217_at	SCPEP1	59342	serine carboxypeptidase 1	53.0826	97.0221	-1.82776	0.00318084	Down
212459_x_at	SUCLG2	8801	succinate-CoA ligase, GDP-forming, beta subunit	120.409	219.764	-1.82515	0.00408519	Down
201175_at	TXNDC14	51075	thioredoxin domain containing 14	253.028	461.27	-1.823	0.00841304	Down
212379_at	GART	2618	phosphoribosylglycinamide formyltransferase, phosphoribosylglycinamide synthetase, phosphoribosylaminoimidazole synthetase	69.1604	126.04	-1.82243	0.00273202	Down
217040_x_at	SOX15	6665	SRY (sex determining region Y)-box 15	39.4223	71.7303	-1.81954	0.00436509	Down
214746_s_at	ZNF467	168544	zinc finger protein 467	29.8797	54.3665	-1.81952	0.00345838	Down
209592_s_at	WDR68	10238	WD repeat domain 68	57.5374	104.605	-1.81804	0.00182244	Down
201859_at	PRG1	5552	proteoglycan 1, secretory granule	107.555	195.375	-1.81651	0.00266157	Down
218073_s_at	TMEM48	55706	transmembrane protein 48	28.1317	51.0639	-1.81517	0.0019099	Down
201349_at	SLC9A3R1	9368	solute carrier family 9 (sodium/hydrogen exchanger), member 3 regulator 1	99.5225	180.58	-1.81447	0.00768197	Down
201804_x_at	TBCB	1155	tubulin folding cofactor B	467.52	848.224	-1.81431	0.00187928	Down
209690_s_at	DOK4	55715	docking protein 4	51.7955	93.9633	-1.81412	0.00840327	Down
212739_s_at	NME4	4833	non-metastatic cells 4, protein expressed in	265.871	482.285	-1.81398	0.00411824	Down
202094_at	BIRC5	332	baculoviral IAP repeat-containing 5 (survivin)	75.0388	136.033	-1.81284	0.00343538	Down
212016_s_at	PTBP1	5725	polypyrimidine tract binding protein 1	132.877	240.71	-1.81152	0.00281801	Down
218305_at	IPO4	79711	importin 4	76.7394	139.01	-1.81145	0.00214139	Down
202233_s_at	UQCRH	7388	ubiquinol-cytochrome c reductase hinge protein	701.582	1270.52	-1.81094	0.00171286	Down
213581_at	PDCD2	5134	programmed cell death 2	33.2575	60.2154	-1.81058	0.00161665	Down
204351_at	S100P	6286	S100 calcium binding protein P	1000.53	1811.44	-1.81049	0.00310616	Down
206335_at	GALNS	2588	galactosamine (N-acetyl)-6-sulfate sulfatase (Morquio syndrome, mucopolysaccharidosis type IVA)	122.814	222.349	-1.81046	0.00151791	Down
202070_s_at	IDH3A	3419	isocitrate dehydrogenase 3 (NAD+) alpha	43.5339	78.6595	-1.80685	0.00201457	Down
201551_s_at	LAMP1	3916	lysosomal-associated membrane protein 1	77.5896	140.191	-1.80682	0.00675795	Down
202338_at	TK1	7083	thymidine kinase 1, soluble	105.283	190.222	-1.80677	0.000313341	Down
218897_at	TMEM177	80775	transmembrane protein 177	36.3294	65.632	-1.80658	0.00348082	Down
221827_at	RBCK1	10616	RanBP-type and C3HC4-type zinc finger containing 1	225.149	406.485	-1.80541	0.000433345	Down
203234_at	UPP1	7378	uridine phosphorylase 1	42.1439	76.084	-1.80534	0.00235853	Down
201077_s_at	NHP2L1	4809	NHP2 non-histone chromosome protein 2-like 1 (S. cerevisiae)	243.056	438.656	-1.80475	0.00126153	Down
202308_at	SREBF1	6720	sterol regulatory element binding transcription factor 1	72.7101	131.146	-1.80368	0.00311248	Down
203858_s_at	COX10	1352	COX10 homolog, cytochrome c oxidase assembly protein, heme A: farnesyltransferase (yeast)	84.2389	151.845	-1.80255	0.00244544	Down
218320_s_at	NDUFB11	54539	NADH dehydrogenase (ubiquinone) 1 beta subcomplex, 11, 17.3kDa	525.543	946.134	-1.8003	0.0027743	Down
221845_s_at	CLPB	81570	ClpB caseinolytic peptidase B homolog (E. coli)	53.3843	96.1072	-1.80029	0.00796136	Down
216696_s_at	PRODH2	58510	proline dehydrogenase (oxidase) 2	48.8729	87.972	-1.80002	0.00640513	Down
200704_at	LITAF	9516	lipopolysaccharide-induced TNF factor	421.075	757.927	-1.79998	0.0024184	Down
219238_at	GFRA1 /// PIGV	2674 /// 55650	GDNF family receptor alpha 1 /// phosphatidylinositol glycan anchor biosynthesis, class V	66.8339	120.284	-1.79975	0.00215058	Down
207891_s_at	UCHL5IP	55559	UCHL5 interacting protein	41.3698	74.4527	-1.79969	0.00163791	Down
222037_at	MCM4	4173	MCM4 minichromosome maintenance deficient 4 (S. cerevisiae)	28.6797	51.5971	-1.79908	0.000648708	Down
218119_at	TIMM23 /// LOC653252	10431 /// 653252	translocase of inner mitochondrial membrane 23 homolog (yeast) /// similar to Mitochondrial import inner membrane translocase subunit Tim23	108.103	194.408	-1.79836	0.005686	Down
208699_x_at	TKT	7086	transketolase (Wernicke-Korsakoff syndrome)	800.456	1439.43	-1.79826	0.00488086	Down
203557_s_at	PCBD1	5092	pterin-4 alpha-carbinolamine dehydratase/dimerization cofactor of hepatocyte nuclear factor 1 alpha (TCF1)	221.446	398.124	-1.79784	0.0032886	Down
202799_at	CLPP	8192	ClpP caseinolytic peptidase, ATP-dependent, proteolytic subunit homolog (E. coli)	125.005	224.587	-1.79663	0.000999896	Down
219819_s_at	MRPS28	28957	mitochondrial ribosomal protein S28	165.111	296.204	-1.79397	0.00184479	Down
218664_at	MECR	51102	mitochondrial trans-2-enoyl-CoA reductase	44.8292	80.4202	-1.79393	0.00344044	Down
219816_s_at	RBM23	55147	RNA binding motif protein 23	104.111	186.569	-1.79202	0.000813192	Down
206074_s_at	HMGA1	3159	high mobility group AT-hook 1	156.79	280.927	-1.79175	0.00389286	Down
203238_s_at	NOTCH3	4854	Notch homolog 3 (Drosophila)	36.7731	65.8878	-1.79174	0.00441473	Down
210935_s_at	WDR1	9948	WD repeat domain 1	39.5806	70.9007	-1.7913	0.00187928	Down
201530_x_at	EIF4A1	1973	eukaryotic translation initiation factor 4A, isoform 1	2514.65	4503.92	-1.79108	0.00275284	Down
204602_at	DKK1	22943	dickkopf homolog 1 (Xenopus laevis)	684.376	1225.06	-1.79004	0.0041058	Down
201390_s_at	CSNK2B	1460	casein kinase 2, beta polypeptide	307.308	550.045	-1.78988	0.00117931	Down
217949_s_at	VKORC1	79001	vitamin K epoxide reductase complex, subunit 1	220.126	393.833	-1.78912	0.00320822	Down
212121_at	C10orf61	26123	chromosome 10 open reading frame 61	136.229	243.603	-1.78818	0.000639139	Down
216903_s_at	CBARA1	10367	calcium binding atopy-related autoantigen 1	131.464	235.075	-1.78814	0.00223285	Down
209853_s_at	PSME3	10197	proteasome (prosome, macropain) activator subunit 3 (PA28 gamma; Ki)	129.027	230.664	-1.78771	0.00141972	Down
200982_s_at	ANXA6	309	annexin A6	53.8405	96.1318	-1.78549	0.00379145	Down
213892_s_at	APRT	353	adenine phosphoribosyltransferase	201.07	358.415	-1.78254	0.00699035	Down
201698_s_at	SFRS9	8683	splicing factor, arginine/serine-rich 9	381.26	679.142	-1.78131	0.000310017	Down
212656_at	TSFM	10102	Ts translation elongation factor, mitochondrial	93.0536	165.578	-1.77938	0.00187215	Down
200946_x_at	GLUD1	2746	glutamate dehydrogenase 1	97.4825	173.367	-1.77845	0.000815057	Down
209531_at	GSTZ1	2954	glutathione transferase zeta 1 (maleylacetoacetate isomerase)	74.6399	132.718	-1.77811	0.00263345	Down
209398_at	HIST1H1C	3006	histone cluster 1, H1c	83.4283	148.332	-1.77796	0.0034744	Down
208677_s_at	BSG	682	basigin (Ok blood group)	389.975	693.236	-1.77764	0.000849447	Down
208996_s_at	POLR2C	5432	polymerase (RNA) II (DNA directed) polypeptide C, 33kDa	174.051	308.969	-1.77516	0.00384754	Down
214507_s_at	EXOSC2	23404	exosome component 2	78.7559	139.77	-1.77472	0.0020203	Down
220357_s_at	SGK2	10110	serum/glucocorticoid regulated kinase 2	30.1564	53.5024	-1.77417	0.00236544	Down
[truncated: 515 more rows]
