# Supplementary material for: mtDNA depletion confers specific gene expression profiles in human cells grown in culture and in xenograft
Source: BMC Genomics. 2008 Nov 3;9:521. doi: 10.1186/1471-2164-9-521 (PMC2612029; doi:10.1186/1471-2164-9-521)
Supplement: Additional file 10 — Differential expression in A549 ρ0 xenografts and A549 ρ0 cell cultures. Probe sets showing differential expression in A549 ρ0xenografts and A549 ρ0 cell cultures are provided. [file 1471-2164-9-521-S10.xls]

## Sheet: Supplemental_Table_S6
Additional File 10. Differential expression in A549 r0 xenografts and A549 r0 cell cultures.
Probe Set ID	Gene Symbol	Entrez Gene	Gene Title	Geometric Mean r0 Vivo	Geometric Mean r0 Vitro	r0 Vivo / r0 Vitro	B-H corrected P	Significant?
221731_x_at	CSPG2	1462	chondroitin sulfate proteoglycan 2 (versican)	2253.85	21.5345	104.663	0.000108811	Up
204620_s_at	CSPG2	1462	chondroitin sulfate proteoglycan 2 (versican)	1774.18	16.9751	104.516	0.000101196	Up
221872_at	RARRES1	5918	retinoic acid receptor responder (tazarotene induced) 1	1345.93	13.9361	96.5784	0.000136466	Up
202831_at	GPX2	2877	glutathione peroxidase 2 (gastrointestinal)	2748.16	34.6186	79.3841	2.04417e-05	Up
206392_s_at	RARRES1	5918	retinoic acid receptor responder (tazarotene induced) 1	871.448	16.2011	53.7895	0.000105677	Up
219612_s_at	FGG	2266	fibrinogen gamma chain	509.865	12.6149	40.4176	0.00271214	Up
204259_at	MMP7	4316	matrix metallopeptidase 7 (matrilysin, uterine)	535.396	15.1365	35.3712	0.00103444	Up
211571_s_at	CSPG2	1462	chondroitin sulfate proteoglycan 2 (versican)	654.306	18.8838	34.649	0.000105677	Up
205513_at	TCN1	6947	transcobalamin I (vitamin B12 binding protein, R binder family)	588.232	17.4437	33.7217	0.000311677	Up
215646_s_at	CSPG2	1462	chondroitin sulfate proteoglycan 2 (versican) /// chondroitin sulfate proteoglycan 2 (versican)	338.115	10.102	33.4702	0.000282057	Up
203824_at	TSPAN8	7103	tetraspanin 8	474.194	15.581	30.4341	0.000400809	Up
203757_s_at	CEACAM6	4680	carcinoembryonic antigen-related cell adhesion molecule 6 (non-specific cross reacting antigen)	529.435	18.618	28.4367	0.00273963	Up
201034_at	ADD3	120	adducin 3 (gamma)	401.217	14.4683	27.7307	0.000105677	Up
206391_at	RARRES1	5918	retinoic acid receptor responder (tazarotene induced) 1	583.095	22.0826	26.4052	0.000333119	Up
210145_at	PLA2G4A	5321	phospholipase A2, group IVA (cytosolic, calcium-dependent)	341.719	14.5873	23.4258	0.000682006	Up
220639_at	TM4SF20	79853	transmembrane 4 L six family member 20	200.529	8.70834	23.0273	0.000682006	Up
211657_at	CEACAM6	4680	carcinoembryonic antigen-related cell adhesion molecule 6 (non-specific cross reacting antigen) /// carcinoembryonic antigen-related cell adhesion molecule 6 (non-specific cross reacting antigen)	383.842	21.2826	18.0355	0.00667786	Up
201753_s_at	ADD3	120	adducin 3 (gamma)	358.785	19.9809	17.9564	0.000196984	Up
209937_at	TM4SF4	7104	transmembrane 4 L six family member 4	365.972	20.472	17.8767	0.000105677	Up
215388_s_at	CFH /// CFHR1	3075 /// 3078	complement factor H /// complement factor H-related 1	317.864	18.0572	17.6032	0.000151662	Up
202376_at	SERPINA3	12	serpin peptidase inhibitor, clade A (alpha-1 antiproteinase, antitrypsin), member 3	915.703	52.612	17.4049	0.000318284	Up
209875_s_at	SPP1	6696	secreted phosphoprotein 1 (osteopontin, bone sialoprotein I, early T-lymphocyte activation 1)	3324.07	247.732	13.418	0.000308835	Up
221841_s_at	KLF4	9314	Kruppel-like factor 4 (gut)	277.796	21.5594	12.8851	0.000697405	Up
203304_at	BAMBI	25805	BMP and activin membrane-bound inhibitor homolog (Xenopus laevis)	1295.09	100.644	12.868	0.00042046	Up
217767_at	LOC653879	653879	similar to Complement C3 precursor	769.127	60.719	12.667	0.000105677	Up
214235_at	CYP3A5	1577	cytochrome P450, family 3, subfamily A, polypeptide 5	400.933	32.5893	12.3026	0.000588371	Up
201131_s_at	CDH1	999	cadherin 1, type 1, E-cadherin (epithelial)	350.287	28.7113	12.2003	0.000418007	Up
204619_s_at	CSPG2	1462	chondroitin sulfate proteoglycan 2 (versican)	110.711	9.10253	12.1627	0.000339005	Up
208323_s_at	ANXA13	312	annexin A13	293.153	24.5184	11.9564	0.000588371	Up
202935_s_at	SOX9	6662	SRY (sex determining region Y)-box 9 (campomelic dysplasia, autosomal sex-reversal)	201.83	16.9905	11.879	0.000240337	Up
219263_at	RNF128	79589	ring finger protein 128	166.649	14.1326	11.7918	0.00403139	Up
216405_at	LGALS1	3956	lectin, galactoside-binding, soluble, 1 (galectin 1)	292.197	25.4231	11.4934	0.00074557	Up
205157_s_at	KRT17	3872	keratin 17	322.426	28.1911	11.4371	0.00140742	Up
200606_at	DSP	1832	desmoplakin	269.946	23.9092	11.2904	0.000293054	Up
205882_x_at	ADD3	120	adducin 3 (gamma)	290.244	26.3745	11.0047	0.000108811	Up
202357_s_at	CFB	629	complement factor B	234.341	21.3824	10.9595	0.000687115	Up
201752_s_at	ADD3	120	adducin 3 (gamma)	340.104	32.1329	10.5843	0.000499789	Up
205650_s_at	FGA	2243	fibrinogen alpha chain	306.713	29.0184	10.5696	0.00774461	Up
202546_at	VAMP8	8673	vesicle-associated membrane protein 8 (endobrevin)	249.239	23.779	10.4815	0.000418007	Up
212236_x_at	KRT17	3872	keratin 17	669.373	67.2879	9.9479	0.00228841	Up
206515_at	CYP4F3	4051	cytochrome P450, family 4, subfamily F, polypeptide 3	146.036	15.1269	9.65407	0.000785409	Up
219737_s_at	PCDH9	5101	protocadherin 9	449.11	46.7291	9.61094	0.000836702	Up
201650_at	KRT19	3880	keratin 19	156.074	16.328	9.55868	0.00374582	Up
202859_x_at	IL8	3576	interleukin 8	1082.62	116.503	9.29264	0.00254098	Up
205221_at	HGD	3081	homogentisate 1,2-dioxygenase (homogentisate oxidase)	356.473	38.3774	9.28862	8.65475e-06	Up
202890_at	MAP7	9053	microtubule-associated protein 7	299.927	32.2935	9.28752	0.00140742	Up
214385_s_at	MUC5AC /// LOC730855	4586 /// 730855	mucin 5AC, oligomeric mucus/gel-forming /// similar to Mucin-5AC (Mucin 5 subtype AC, tracheobronchial) (Tracheobronchial mucin) (TBM) (Major airway glycoprotein)	530.023	57.238	9.25998	0.00140723	Up
207463_x_at	PRSS3	5646	protease, serine, 3 (mesotrypsin)	296.679	33.0139	8.98649	0.000669803	Up
213421_x_at	PRSS3	5646	protease, serine, 3 (mesotrypsin)	275.663	31.3354	8.79717	0.000294119	Up
204588_s_at	SLC7A7	9056	solute carrier family 7 (cationic amino acid transporter, y+ system), member 7	485.67	55.4755	8.75468	0.000136466	Up
213432_at	LOC649768 /// MUC5B	649768 /// 727897	mucin MUC5B /// mucin 5B, oligomeric mucus/gel-forming	381.917	43.7363	8.73225	0.00059532	Up
202609_at	EPS8	2059	epidermal growth factor receptor pathway substrate 8	569.789	65.4304	8.70832	0.00102373	Up
204748_at	PTGS2	5743	prostaglandin-endoperoxide synthase 2 (prostaglandin G/H synthase and cyclooxygenase)	169.7	19.548	8.68122	0.00141264	Up
209800_at	KRT16	3868	keratin 16 (focal non-epidermolytic palmoplantar keratoderma)	169.994	20.0849	8.4638	0.000232576	Up
202688_at	TNFSF10	8743	tumor necrosis factor (ligand) superfamily, member 10 /// tumor necrosis factor (ligand) superfamily, member 10	112.77	13.527	8.33668	0.000687115	Up
205830_at	CLGN	1047	calmegin	104.621	12.5643	8.32687	0.000884732	Up
203924_at	GSTA1	2938	glutathione S-transferase A1	170.511	20.9098	8.15461	0.00167383	Up
203910_at	ARHGAP29	9411	Rho GTPase activating protein 29	174.605	21.6228	8.07505	0.0010509	Up
213142_x_at	LOC54103	54103	hypothetical protein LOC54103	173.484	21.8332	7.94589	0.00134724	Up
214234_s_at	CYP3A5	1577	cytochrome P450, family 3, subfamily A, polypeptide 5	123.38	15.666	7.87562	0.00103444	Up
203038_at	PTPRK	5796	protein tyrosine phosphatase, receptor type, K	280.279	36.0914	7.76581	0.00108147	Up
212096_s_at	MTUS1	57509	mitochondrial tumor suppressor 1	441.697	59.3984	7.43619	0.0017475	Up
212412_at	PDLIM5	10611	PDZ and LIM domain 5	768.859	104.007	7.3924	0.00254737	Up
207808_s_at	PROS1	5627	protein S (alpha)	231.436	31.6133	7.32084	0.00042046	Up
211548_s_at	HPGD	3248	hydroxyprostaglandin dehydrogenase 15-(NAD)	395.096	55.0148	7.18164	0.000669803	Up
202600_s_at	NRIP1	8204	nuclear receptor interacting protein 1	159.833	22.4005	7.13523	0.00141792	Up
204714_s_at	F5	2153	coagulation factor V (proaccelerin, labile factor)	151.398	21.3265	7.09904	0.00526177	Up
219564_at	KCNJ16	3773	potassium inwardly-rectifying channel, subfamily J, member 16	125.621	17.9064	7.0154	0.00451633	Up
210652_s_at	C1orf34	22996	chromosome 1 open reading frame 34	146.041	21.0334	6.94331	0.000588371	Up
205500_at	C5	727	complement component 5	139.98	20.2599	6.90921	0.0019318	Up
211184_s_at	USH1C	10083	Usher syndrome 1C (autosomal recessive, severe)	175.589	25.7179	6.82748	0.00161125	Up
220952_s_at	PLEKHA5	54477	pleckstrin homology domain containing, family A member 5	132.795	19.7998	6.70691	0.00031578	Up
205174_s_at	QPCT	25797	glutaminyl-peptide cyclotransferase (glutaminyl cyclase)	282.302	42.1716	6.69411	0.00106902	Up
204470_at	CXCL1	2919	chemokine (C-X-C motif) ligand 1 (melanoma growth stimulating activity, alpha)	434.097	64.9486	6.6837	0.00180788	Up
217678_at	SLC7A11	23657	solute carrier family 7, (cationic amino acid transporter, y+ system) member 11	601.046	91.0661	6.6001	0.00214964	Up
202936_s_at	SOX9	6662	SRY (sex determining region Y)-box 9 (campomelic dysplasia, autosomal sex-reversal)	235.929	36.4432	6.47387	0.000554599	Up
209847_at	CDH17	1015	cadherin 17, LI cadherin (liver-intestine)	208.241	32.4556	6.41617	0.00323333	Up
215311_at	---	---	MRNA full length insert cDNA clone EUROIMAGE 21920	267.755	41.7638	6.41118	0.00185326	Up
219064_at	ITIH5	80760	inter-alpha (globulin) inhibitor H5	231.665	36.2375	6.39295	0.000600112	Up
221530_s_at	BHLHB3	79365	basic helix-loop-helix domain containing, class B, 3	121.02	18.9972	6.37039	0.00167383	Up
217901_at	DSG2	1829	Desmoglein 2	451.87	72.0959	6.26762	0.00182466	Up
214146_s_at	PPBP	5473	pro-platelet basic protein (chemokine (C-X-C motif) ligand 7)	66.164	10.6109	6.23547	0.00540733	Up
206025_s_at	TNFAIP6	7130	tumor necrosis factor, alpha-induced protein 6	139.684	22.6895	6.15635	0.000972222	Up
214303_x_at	LOC730855	730855	similar to Mucin-5AC (Mucin 5 subtype AC, tracheobronchial) (Tracheobronchial mucin) (TBM) (Major airway glycoprotein)	467.048	75.9991	6.14544	0.00179114	Up
206026_s_at	TNFAIP6	7130	tumor necrosis factor, alpha-induced protein 6	62.801	10.277	6.1108	0.00281561	Up
218704_at	RNF43	54894	ring finger protein 43	181.68	29.8376	6.08897	0.000681621	Up
213229_at	DICER1	23405	Dicer1, Dcr-1 homolog (Drosophila)	188.59	31.0459	6.07456	0.000871278	Up
209365_s_at	ECM1	1893	extracellular matrix protein 1	339.245	55.9246	6.06612	0.00042046	Up
209921_at	SLC7A11	23657	solute carrier family 7, (cationic amino acid transporter, y+ system) member 11	1041.86	172.721	6.03208	0.00074557	Up
204990_s_at	ITGB4	3691	integrin, beta 4	266.155	44.3769	5.99761	0.000571508	Up
218729_at	LXN	56925	latexin	383.556	64.2086	5.97359	0.00093132	Up
219221_at	ZBTB38	253461	zinc finger and BTB domain containing 38	888.792	148.916	5.96839	0.000703472	Up
222150_s_at	LOC54103	54103	hypothetical protein LOC54103	129.285	21.7205	5.95223	0.00216266	Up
203854_at	CFI	3426	complement factor I	199.301	33.6442	5.92379	0.00267546	Up
205054_at	NEB	4703	nebulin	122.558	20.7253	5.91345	0.000916195	Up
203058_s_at	PAPSS2	9060	3'-phosphoadenosine 5'-phosphosulfate synthase 2	238.605	40.6524	5.86939	0.000598067	Up
201349_at	SLC9A3R1	9368	solute carrier family 9 (sodium/hydrogen exchanger), member 3 regulator 1	320.028	54.8216	5.83762	0.000418007	Up
201302_at	ANXA4	307	annexin A4	1292.03	221.443	5.83459	0.00190647	Up
205969_at	AADAC	13	arylacetamide deacetylase (esterase)	211.162	36.4649	5.79082	0.000743607	Up
203914_x_at	HPGD	3248	hydroxyprostaglandin dehydrogenase 15-(NAD)	695.598	120.849	5.75594	0.00254098	Up
201368_at	ZFP36L2	678	zinc finger protein 36, C3H type-like 2	483.18	84.5313	5.71599	0.000506262	Up
214307_at	HGD	3081	homogentisate 1,2-dioxygenase (homogentisate oxidase)	129.395	23.0869	5.60468	0.00111491	Up
213158_at	---	---	Homo sapiens, clone IMAGE:4214654, mRNA	78.0523	14.148	5.51684	0.00171628	Up
209774_x_at	CXCL2	2920	chemokine (C-X-C motif) ligand 2	233.667	42.4567	5.50367	0.0022991	Up
217626_at	---	---	---	680.26	123.79	5.49528	0.00085724	Up
218966_at	MYO5C	55930	myosin VC	183.36	33.5577	5.46402	0.000222151	Up
204971_at	CSTA	1475	cystatin A (stefin A)	254.313	47.342	5.37183	0.000203206	Up
208792_s_at	CLU	1191	clusterin	939.962	175.242	5.36381	0.00157468	Up
206340_at	NR1H4	9971	nuclear receptor subfamily 1, group H, member 4	150.535	28.204	5.33737	0.000588371	Up
221511_x_at	CCPG1	9236	cell cycle progression 1	211.538	39.6608	5.33367	0.000203206	Up
203224_at	RFK	55312	riboflavin kinase	258.135	48.4302	5.33003	0.00256003	Up
210143_at	ANXA10	11199	annexin A10	864.87	163.236	5.29827	0.000333119	Up
201280_s_at	DAB2	1601	disabled homolog 2, mitogen-responsive phosphoprotein (Drosophila)	92.7241	17.5446	5.28504	0.000432406	Up
201739_at	SGK	6446	serum/glucocorticoid regulated kinase	244.735	46.8191	5.22724	0.0021892	Up
203060_s_at	PAPSS2	9060	3'-phosphoadenosine 5'-phosphosulfate synthase 2	533.184	102.569	5.19832	0.00183012	Up
213664_at	SLC1A1	6505	solute carrier family 1 (neuronal/epithelial high affinity glutamate transporter, system Xag), member 1	92.7124	17.8838	5.18414	0.00358825	Up
205190_at	PLS1	5357	plastin 1 (I isoform)	182.55	35.2692	5.1759	0.000836702	Up
210827_s_at	ELF3	1999	E74-like factor 3 (ets domain transcription factor, epithelial-specific )	186.992	36.1528	5.17228	0.000591523	Up
219580_s_at	TMC5	79838	transmembrane channel-like 5	63.618	12.3633	5.14573	0.00104636	Up
214308_s_at	HGD	3081	homogentisate 1,2-dioxygenase (homogentisate oxidase)	173.908	34.0325	5.11004	0.000598067	Up
215203_at	GOLGA4	2803	golgi autoantigen, golgin subfamily a, 4	152.486	30.0534	5.07384	0.000785409	Up
206354_at	SLCO1B3	28234	solute carrier organic anion transporter family, member 1B3	322.632	63.793	5.05748	0.00060545	Up
201730_s_at	TPR /// BTRC	7175 /// 8945	translocated promoter region (to activated MET oncogene) /// beta-transducin repeat containing	181.608	36.4037	4.98873	0.0014724	Up
205137_x_at	USH1C	10083	Usher syndrome 1C (autosomal recessive, severe)	178.199	35.7975	4.97799	0.00140742	Up
222073_at	COL4A3	1285	collagen, type IV, alpha 3 (Goodpasture antigen)	86.7787	17.4452	4.97437	0.00178192	Up
214753_at	PFAAP5	10443	Phosphonoformate immuno-associated protein 5	139.689	28.2206	4.94988	0.00140742	Up
202133_at	WWTR1	25937	WW domain containing transcription regulator 1	279.829	56.6123	4.94291	0.00351366	Up
214055_x_at	BAT2D1	23215	BAT2 domain containing 1	137.681	28.3299	4.85992	0.00252922	Up
207186_s_at	BPTF	2186	bromodomain PHD finger transcription factor	145.725	30.0595	4.84789	0.00167383	Up
209270_at	LAMB3	3914	laminin, beta 3	219.819	45.4101	4.84075	0.000588371	Up
213800_at	CFH	3075	complement factor H	96.5482	19.9616	4.8367	0.0037953	Up
211458_s_at	GABARAPL1 /// GABARAPL3	23710 /// 23766	GABA(A) receptor-associated protein like 1 /// GABA(A) receptors associated protein like 3	74.0839	15.3661	4.82125	0.0010509	Up
213397_x_at	RNASE4	6038	ribonuclease, RNase A family, 4	214.449	44.5299	4.81585	0.00228841	Up
209267_s_at	SLC39A8	64116	solute carrier family 39 (zinc transporter), member 8	129.371	26.9952	4.79235	0.00349927	Up
201369_s_at	ZFP36L2	678	zinc finger protein 36, C3H type-like 2	115.649	24.1422	4.79031	0.000221071	Up
205765_at	CYP3A5	1577	cytochrome P450, family 3, subfamily A, polypeptide 5	107.191	22.8511	4.69085	0.000682006	Up
216804_s_at	PDLIM5	10611	PDZ and LIM domain 5	375.549	80.7273	4.65207	0.00262551	Up
204446_s_at	ALOX5	240	arachidonate 5-lipoxygenase	54.4328	11.7264	4.64189	0.00302742	Up
201242_s_at	ATP1B1	481	ATPase, Na+/K+ transporting, beta 1 polypeptide	1468.89	316.462	4.64161	0.000588371	Up
208791_at	CLU	1191	clusterin	851.083	185.107	4.59778	0.000418007	Up
207076_s_at	ASS1	445	argininosuccinate synthetase 1	239.198	52.2596	4.57711	0.00113138	Up
201294_s_at	WSB1	26118	WD repeat and SOCS box-containing 1	160.351	35.222	4.55257	0.00139599	Up
208783_s_at	CD46	4179	CD46 molecule, complement regulatory protein	388.832	85.6944	4.53743	0.00461605	Up
201941_at	CPD	1362	carboxypeptidase D	454.941	100.512	4.52622	0.00235751	Up
204073_s_at	C11orf9	745	chromosome 11 open reading frame 9	241.39	53.5366	4.50887	0.000308835	Up
213695_at	PON3	5446	paraoxonase 3	352.601	78.2905	4.50375	0.000734965	Up
211929_at	HNRPA3	220988	heterogeneous nuclear ribonucleoprotein A3	170.833	38.1451	4.4785	0.00419614	Up
215016_x_at	DST	667	dystonin	234.945	52.528	4.47276	0.00177278	Up
217653_x_at	---	---	---	156.993	35.13	4.46892	0.00261662	Up
202727_s_at	IFNGR1	3459	interferon gamma receptor 1	330.304	74.1667	4.45353	0.00167383	Up
209691_s_at	DOK4	55715	docking protein 4	102.055	23.0982	4.41829	0.000588371	Up
218396_at	VPS13C	54832	vacuolar protein sorting 13 homolog C (S. cerevisiae)	121.457	27.8809	4.35628	0.00119386	Up
205234_at	SLC16A4	9122	solute carrier family 16, member 4 (monocarboxylic acid transporter 5)	132.705	30.7319	4.31813	0.00285181	Up
209272_at	NAB1	4664	NGFI-A binding protein 1 (EGR1 binding protein 1)	138.398	32.0508	4.31808	0.00320209	Up
211996_s_at	LOC23117 /// DKFZp547E087 /// LOC440345 /// LOC440353 /// LOC613037 /// LOC728888	23117 /// 283846 /// 440345 /// 440353 /// 613037 /// 728888	KIAA0220-like protein /// hypothetical gene LOC283846 /// hypothetical protein LOC440345 /// nuclear pore complex interacting protein pseudogene /// nuclear pore complex interacting protein pseudogene /// similar to Protein KIAA0220	287.079	66.7568	4.30036	0.000318284	Up
203913_s_at	HPGD	3248	hydroxyprostaglandin dehydrogenase 15-(NAD)	288.348	67.0601	4.29985	0.00288469	Up
218872_at	TESC	54997	tescalcin	630.08	147.06	4.28451	0.00155666	Up
214722_at	NOTCH2NL	388677	Notch homolog 2 (Drosophila) N-terminal like	386.507	90.7018	4.2613	0.00322368	Up
40016_g_at	MAST4	23227	microtubule associated serine/threonine kinase family member 4	286.321	67.3225	4.25298	0.00125496	Up
215123_at	LOC23117 /// LOC339047 /// LOC642778 /// LOC642799 /// LOC728888	23117 /// 339047 /// 642778 /// 642799 /// 728888	KIAA0220-like protein /// hypothetical protein LOC339047 /// similar to nuclear pore complex interacting protein /// similar to nuclear pore complex interacting protein /// similar to Protein KIAA0220	128.586	30.4122	4.22809	0.00286264	Up
204272_at	LGALS4	3960	lectin, galactoside-binding, soluble, 4 (galectin 4)	118.787	28.1586	4.21851	0.00207927	Up
213702_x_at	ASAH1	427	N-acylsphingosine amidohydrolase (acid ceramidase) 1	695.705	165.384	4.20659	0.00216266	Up
209863_s_at	TP73L	8626	tumor protein p73-like	73.8101	17.5902	4.1961	0.000796128	Up
205383_s_at	ZBTB20	26137	zinc finger and BTB domain containing 20	281.584	67.2459	4.18738	0.00106805	Up
218976_at	DNAJC12	56521	DnaJ (Hsp40) homolog, subfamily C, member 12	459.907	110.293	4.16985	0.00387555	Up
201656_at	ITGA6	3655	integrin, alpha 6	139.452	33.4882	4.16422	0.00303025	Up
218035_s_at	FLJ20273	54502	RNA-binding protein	199.052	47.8162	4.16284	0.00104243	Up
214352_s_at	KRAS	3845	v-Ki-ras2 Kirsten rat sarcoma viral oncogene homolog	197.568	47.5653	4.15361	0.00852535	Up
204846_at	CP	1356	ceruloplasmin (ferroxidase)	110.668	26.6536	4.15211	0.00395022	Up
201015_s_at	JUP	3728	junction plakoglobin	274.435	66.6002	4.12063	0.00179106	Up
201724_s_at	GALNT1	2589	UDP-N-acetyl-alpha-D-galactosamine:polypeptide N-acetylgalactosaminyltransferase 1 (GalNAc-T1)	369.886	89.7826	4.1198	0.000962808	Up
219543_at	PBLD	64081	phenazine biosynthesis-like protein domain containing	43.7297	10.6465	4.10744	0.00302742	Up
209276_s_at	GLRX	2745	glutaredoxin (thioltransferase)	452.85	110.51	4.09782	0.000588371	Up
201362_at	IVNS1ABP	10625	influenza virus NS1A binding protein	133.483	32.8139	4.06787	0.00468682	Up
205216_s_at	APOH	350	apolipoprotein H (beta-2-glycoprotein I)	170.241	42.2575	4.02865	0.000333119	Up
205559_s_at	PCSK5	5125	proprotein convertase subtilisin/kexin type 5	73.5866	18.3265	4.0153	0.000627346	Up
202599_s_at	NRIP1	8204	nuclear receptor interacting protein 1	176.623	43.9957	4.01455	0.00230491	Up
219140_s_at	RBP4	5950	retinol binding protein 4, plasma	250.011	62.4738	4.00185	0.00516697	Up
201296_s_at	WSB1	26118	WD repeat and SOCS box-containing 1	337.051	84.2495	4.00064	0.00208936	Up
218263_s_at	ZBED5	58486	zinc finger, BED-type containing 5	268.665	67.3448	3.98939	0.00199113	Up
202902_s_at	CTSS	1520	cathepsin S	175.868	44.0867	3.98913	0.0058989	Up
201940_at	CPD	1362	carboxypeptidase D	153.086	38.4362	3.98286	0.00703527	Up
213156_at	---	---	Homo sapiens, clone IMAGE:4214654, mRNA	60.9217	15.3777	3.96168	0.00654198	Up
221829_s_at	TNPO1	3842	transportin 1	1106.88	279.776	3.9563	0.00122658	Up
203021_at	SLPI	6590	secretory leukocyte peptidase inhibitor	144.18	36.4941	3.95077	0.00128426	Up
212741_at	MAOA	4128	monoamine oxidase A	165.644	42.0035	3.94357	0.00140742	Up
209351_at	KRT14	3861	keratin 14 (epidermolysis bullosa simplex, Dowling-Meara, Koebner)	73.8659	18.7678	3.93578	0.00635117	Up
206989_s_at	SFRS2IP	9169	splicing factor, arginine/serine-rich 2, interacting protein	108.928	27.7191	3.92973	0.00566856	Up
211719_x_at	FN1	2335	fibronectin 1 /// fibronectin 1	3493.93	889.801	3.92664	0.00116732	Up
210495_x_at	FN1	2335	fibronectin 1	5582.1	1425.43	3.91609	0.000824736	Up
202761_s_at	SYNE2	23224	spectrin repeat containing, nuclear envelope 2	87.9113	22.4545	3.91509	0.00544785	Up
210561_s_at	WSB1	26118	WD repeat and SOCS box-containing 1	477.212	121.966	3.91265	0.00335293	Up
221810_at	RAB15	376267	RAB15, member RAS onocogene family	144.799	37.0591	3.90725	0.00107319	Up
212254_s_at	DST	667	dystonin	205.819	52.7746	3.89996	0.000584192	Up
218613_at	PSD3	23362	pleckstrin and Sec7 domain containing 3	122.6	31.562	3.88441	0.00461027	Up
214295_at	KIAA0485	57235	KIAA0485 protein	113.477	29.2337	3.88172	0.00140894	Up
213737_x_at	GOLGA8G /// GOLGA8E	283768 /// 390535	golgi autoantigen, golgin subfamily a, 8G /// golgi autoantigen, golgin subfamily a, 8E	272.178	70.9946	3.83378	0.00143354	Up
203242_s_at	PDLIM5	10611	PDZ and LIM domain 5	170.972	44.6842	3.82622	0.00755948	Up
217679_x_at	---	---	---	228.089	59.7302	3.81865	0.00203003	Up
203240_at	FCGBP	8857	Fc fragment of IgG binding protein	168.655	44.1982	3.81588	0.00234532	Up
209283_at	CRYAB	1410	crystallin, alpha B	242.594	63.7477	3.80554	0.00745434	Up
39248_at	AQP3	360	aquaporin 3 (Gill blood group)	65.2571	17.1936	3.79543	0.00198898	Up
204579_at	FGFR4	2264	fibroblast growth factor receptor 4	183.595	48.4777	3.7872	0.000588371	Up
218319_at	PELI1	57162	pellino homolog 1 (Drosophila)	38.5002	10.169	3.78603	0.00559357	Up
211948_x_at	BAT2D1	23215	BAT2 domain containing 1	196.801	52.1152	3.77627	0.00325524	Up
217762_s_at	RAB31	11031	RAB31, member RAS oncogene family	686.025	181.691	3.77577	0.000734965	Up
213258_at	TFPI	7035	tissue factor pathway inhibitor (lipoprotein-associated coagulation inhibitor)	687.355	182.275	3.77098	0.00224015	Up
210580_x_at	SULT1A3 /// SULT1A4	445329 /// 6818	sulfotransferase family, cytosolic, 1A, phenol-preferring, member 3 /// sulfotransferase family, cytosolic, 1A, phenol-preferring, member 4	460.109	122.046	3.76997	0.00062905	Up
202023_at	EFNA1	1942	ephrin-A1	157.512	41.8985	3.75939	0.000585062	Up
213049_at	GARNL1	253959	GTPase activating Rap/RanGAP domain-like 1	76.1574	20.2723	3.75671	0.00207999	Up
214151_s_at	CCPG1	9236	cell cycle progression 1	119.284	31.7866	3.75266	0.00059196	Up
205158_at	RNASE4	6038	ribonuclease, RNase A family, 4	189.387	50.474	3.75216	0.00767404	Up
211452_x_at	LRRFIP1	9208	leucine rich repeat (in FLII) interacting protein 1	1407.54	378.837	3.71544	0.00253969	Up
212888_at	DICER1	23405	Dicer1, Dcr-1 homolog (Drosophila)	83.0379	22.4604	3.69708	0.0034702	Up
209616_s_at	CES1	1066	carboxylesterase 1 (monocyte/macrophage serine esterase 1)	668.353	181.605	3.68025	0.000282057	Up
213089_at	GUSBP1	153561	glucuronidase, beta pseudogene 1	123.986	33.7062	3.67844	0.00208936	Up
203037_s_at	MTSS1	9788	metastasis suppressor 1	190.674	51.9332	3.67153	0.00351383	Up
203159_at	GLS	2744	glutaminase	258.182	70.3499	3.66996	0.00121761	Up
211911_x_at	HLA-B	3106	major histocompatibility complex, class I, B /// major histocompatibility complex, class I, B	995.59	271.602	3.66561	0.00153163	Up
209140_x_at	HLA-B	3106	major histocompatibility complex, class I, B	911.013	249.163	3.65629	0.00167383	Up
218313_s_at	GALNT7	51809	UDP-N-acetyl-alpha-D-galactosamine:polypeptide N-acetylgalactosaminyltransferase 7 (GalNAc-T7)	301.404	82.4717	3.65463	0.00407927	Up
212464_s_at	FN1	2335	fibronectin 1	4902.41	1344.28	3.64685	0.000276132	Up
214152_at	CCPG1	9236	cell cycle progression 1	40.7282	11.2263	3.62792	0.00162865	Up
204352_at	TRAF5	7188	TNF receptor-associated factor 5	132.369	36.5877	3.61786	0.00531412	Up
206662_at	GLRX	2745	glutaredoxin (thioltransferase)	588.59	162.84	3.61454	0.00121956	Up
211675_s_at	MDFIC	29969	MyoD family inhibitor domain containing /// MyoD family inhibitor domain containing	126.992	35.4534	3.58194	0.00085724	Up
216442_x_at	FN1	2335	fibronectin 1	5113.11	1429.12	3.5778	0.000444946	Up
213960_at	---	---	CDNA FLJ37610 fis, clone BRCOC2011398	202.382	56.7573	3.56575	0.00226156	Up
204112_s_at	HNMT	3176	histamine N-methyltransferase	48.5336	13.6242	3.56232	0.00561155	Up
221569_at	AHI1	54806	Abelson helper integration site 1	120.306	33.9299	3.54573	0.000836702	Up
203675_at	NUCB2	4925	nucleobindin 2	94.4278	26.6481	3.54351	0.000432406	Up
215299_x_at	SULT1A1	6817	sulfotransferase family, cytosolic, 1A, phenol-preferring, member 1	351.165	99.1115	3.54313	0.00164061	Up
213549_at	---	---	---	106.986	30.2029	3.54225	0.00766813	Up
216769_x_at	C9orf150	286343	Chromosome 9 open reading frame 150	61.6564	17.4131	3.5408	0.000308835	Up
217683_at	HBG1	3047	Hemoglobin, gamma A	85.8119	24.2385	3.54031	0.0095599	Up
208246_x_at	---	---	CDNA FLJ20006 fis, clone ADKA02694	274.371	77.5718	3.537	0.0012877	Up
206243_at	TIMP4	7079	TIMP metallopeptidase inhibitor 4	216.634	61.3209	3.53279	9.27301e-05	Up
202948_at	IL1R1	3554	interleukin 1 receptor, type I	138.9	39.3495	3.52991	0.0050153	Up
209607_x_at	SULT1A3 /// SULT1A4	445329 /// 6818	sulfotransferase family, cytosolic, 1A, phenol-preferring, member 3 /// sulfotransferase family, cytosolic, 1A, phenol-preferring, member 4	290.98	82.6527	3.52051	0.00125711	Up
221701_s_at	STRA6	64220	stimulated by retinoic acid gene 6 homolog (mouse) /// stimulated by retinoic acid gene 6 homolog (mouse)	215.724	61.3536	3.51608	0.000418007	Up
218901_at	PLSCR4	57088	phospholipid scramblase 4	72.7931	20.7703	3.50468	0.000941636	Up
203593_at	CD2AP	23607	CD2-associated protein	82.0081	23.5117	3.48797	0.0024072	Up
202833_s_at	SERPINA1	5265	serpin peptidase inhibitor, clade A (alpha-1 antiproteinase, antitrypsin), member 1	42.4639	12.1789	3.48668	0.00714267	Up
202644_s_at	TNFAIP3	7128	tumor necrosis factor, alpha-induced protein 3	132.803	38.1514	3.48093	0.00309395	Up
205173_x_at	CD58	965	CD58 molecule	261.473	75.204	3.47685	0.00140742	Up
215600_x_at	FBXW12	285231	F-box and WD-40 domain protein 12	187.324	53.898	3.47553	0.00113685	Up
203887_s_at	THBD	7056	thrombomodulin	89.9252	25.8897	3.47339	0.007631	Up
213652_at	PCSK5	5125	Proprotein convertase subtilisin/kexin type 5	48.1709	13.8696	3.47314	0.00164424	Up
59697_at	RAB15	376267	RAB15, member RAS onocogene family	208.066	60.0704	3.46371	0.000588371	Up
209348_s_at	MAF	4094	v-maf musculoaponeurotic fibrosarcoma oncogene homolog (avian)	53.9644	15.6364	3.45121	0.00140742	Up
213070_at	PIK3C2A	5286	phosphoinositide-3-kinase, class 2, alpha polypeptide	106.519	30.9272	3.44417	0.00151943	Up
206295_at	IL18	3606	interleukin 18 (interferon-gamma-inducing factor)	80.6815	23.4337	3.44296	0.00531917	Up
218876_at	CGI-38	51673	brain specific protein /// brain specific protein	111.816	32.4964	3.44088	0.00718033	Up
217523_at	CD44	960	CD44 molecule (Indian blood group)	51.158	14.8768	3.43877	0.00274089	Up
212830_at	MEGF9	1955	multiple EGF-like-domains 9	141.405	41.1766	3.43411	0.00484809	Up
215978_x_at	LOC152719	152719	hypothetical protein LOC152719	396.302	115.416	3.4337	0.000591523	Up
210980_s_at	ASAH1	427	N-acylsphingosine amidohydrolase (acid ceramidase) 1	192.529	56.2405	3.42331	0.00274633	Up
219429_at	FA2H	79152	fatty acid 2-hydroxylase	156.424	45.9154	3.40678	0.0035838	Up
202603_at	---	---	Clone MO-30 mRNA sequence	282.159	83.2671	3.3886	0.00245992	Up
203828_s_at	IL32	9235	interleukin 32 /// interleukin 32	96.9097	28.6398	3.38375	0.00732169	Up
201839_s_at	TACSTD1	4072	tumor-associated calcium signal transducer 1	47.2856	13.9991	3.37775	0.00521244	Up
205684_s_at	DENND4C	55667	DENN/MADD domain containing 4C	77.0691	22.8872	3.36735	0.00505825	Up
205370_x_at	DBT	1629	dihydrolipoamide branched chain transacylase E2	560.078	166.434	3.36516	0.00313435	Up
203570_at	LOXL1	4016	lysyl oxidase-like 1	121.117	35.9959	3.36475	0.00167383	Up
208933_s_at	---	---	---	72.9373	21.7711	3.35019	0.00288306	Up
219206_x_at	TMBIM4	51643	transmembrane BAX inhibitor motif containing 4	167.791	50.0843	3.35018	0.00188802	Up
212093_s_at	MTUS1	57509	mitochondrial tumor suppressor 1	131.582	39.3052	3.34771	0.00186595	Up
212616_at	CHD9	80205	chromodomain helicase DNA binding protein 9	233.44	69.7788	3.34543	0.00180788	Up
203895_at	PLCB4	5332	phospholipase C, beta 4	99.058	29.6797	3.33757	0.00167383	Up
214715_x_at	ZNF160	90338	zinc finger protein 160	243.417	72.9407	3.33719	0.000796128	Up
212070_at	GPR56	9289	G protein-coupled receptor 56	655.524	197.18	3.32449	0.000675304	Up
200914_x_at	KTN1	3895	kinectin 1 (kinesin receptor)	110.632	33.4526	3.30714	0.00288599	Up
203355_s_at	PSD3	23362	pleckstrin and Sec7 domain containing 3	97.7442	29.5681	3.30573	0.00807166	Up
219073_s_at	OSBPL10	114884	oxysterol binding protein-like 10	59.9069	18.125	3.3052	0.00372257	Up
208729_x_at	HLA-B	3106	major histocompatibility complex, class I, B	619.335	187.535	3.3025	0.00213529	Up
206874_s_at	---	---	---	74.8816	22.682	3.30136	0.00254098	Up
213593_s_at	TRA2A	29896	transformer-2 alpha	73.4184	22.3008	3.29218	0.00272959	Up
206176_at	BMP6	654	bone morphogenetic protein 6	75.4402	22.9242	3.29085	0.00599159	Up
201056_at	GOLGB1	2804	Golgi autoantigen, golgin subfamily b, macrogolgin (with transmembrane signal), 1	86.154	26.289	3.27719	0.000833095	Up
215177_s_at	ITGA6	3655	integrin, alpha 6	159.857	48.8035	3.27553	0.00222326	Up
202842_s_at	DNAJB9	4189	DnaJ (Hsp40) homolog, subfamily B, member 9	182.019	55.6083	3.27323	0.00451193	Up
201987_at	THRAP1	9969	thyroid hormone receptor associated protein 1	301.094	91.9926	3.27303	0.000836702	Up
209898_x_at	ITSN2	50618	intersectin 2	204.218	62.4663	3.26925	0.00328052	Up
214068_at	BEAN	146227	brain expressed, associated with Nedd4	132.049	40.4142	3.26738	0.00332898	Up
221763_at	JMJD1C	221037	jumonji domain containing 1C	41.518	12.7303	3.26135	0.00208858	Up
214594_x_at	ATP8B1	5205	ATPase, Class I, type 8B, member 1	49.0923	15.0673	3.25821	0.00143878	Up
221844_x_at	---	---	CDNA clone IMAGE:6208446	310.43	95.4696	3.25161	0.00490605	Up
212842_x_at	RGPD5 /// RGPD4 /// RGPD8 /// RGPD6	285190 /// 727851 /// 729540 /// 84220	RANBP2-like and GRIP domain containing 5 /// RANBP2-like and GRIP domain containing 4 /// RANBP2-like and GRIP domain containing 8 /// RANBP2-like and GRIP domain containing 6	160.52	49.3707	3.25133	0.0022457	Up
217764_s_at	RAB31	11031	RAB31, member RAS oncogene family	600.556	184.792	3.24991	0.00121761	Up
209212_s_at	KLF5	688	Kruppel-like factor 5 (intestinal)	124.328	38.2819	3.24769	0.00125615	Up
213567_at	---	---	Clone 23728 mRNA sequence	64.905	20.072	3.2336	0.00227496	Up
215385_at	FTO	79068	Fatso	35.0915	10.8627	3.23047	0.00121956	Up
203961_at	NEBL	10529	nebulette	144.914	44.8787	3.22902	0.00347672	Up
214898_x_at	MUC3B	57876	mucin 3B, cell surface associated	227.688	70.5961	3.22522	0.00850618	Up
222156_x_at	CCPG1	9236	cell cycle progression 1	45.8725	14.2271	3.2243	0.00167383	Up
204020_at	PURA	5813	purine-rich element binding protein A	142.379	44.1883	3.22209	0.00437883	Up
201876_at	PON2	5445	paraoxonase 2	1722.82	535.884	3.21491	0.00140894	Up
212163_at	KIDINS220	57498	kinase D-interacting substance of 220 kDa	166.775	52.0616	3.20341	0.00911334	Up
33323_r_at	SFN	2810	stratifin	1518.13	474.199	3.20147	0.00279611	Up
203983_at	TSNAX	7257	translin-associated factor X	97.2059	30.4213	3.19532	0.00586587	Up
208610_s_at	SRRM2	23524	serine/arginine repetitive matrix 2	106.802	33.4494	3.19294	0.00818948	Up
221875_x_at	HLA-F	3134	major histocompatibility complex, class I, F	505.769	158.495	3.19108	0.00309155	Up
212852_s_at	TROVE2	6738	TROVE domain family, member 2	360.277	113.026	3.18757	0.000418007	Up
215750_at	KIAA1659	85373	KIAA1659 protein	54.4864	17.1152	3.18352	0.00684162	Up
207657_x_at	TNPO1	3842	transportin 1	501.519	157.974	3.1747	0.00104243	Up
201057_s_at	GOLGB1	2804	golgi autoantigen, golgin subfamily b, macrogolgin (with transmembrane signal), 1	177.927	56.1253	3.17018	0.0027464	Up
202630_at	APPBP2	10513	amyloid beta precursor protein (cytoplasmic tail) binding protein 2	64.8595	20.4669	3.16899	0.0013266	Up
221751_at	SLC2A3P1	6516	Solute carrier family 2 (facilitated glucose transporter), member 3 pseudogene 1	58.436	18.4402	3.16894	0.00625965	Up
208662_s_at	TTC3	7267	tetratricopeptide repeat domain 3	450.383	142.146	3.16844	0.000910727	Up
200871_s_at	PSAP	5660	prosaposin (variant Gaucher disease and variant metachromatic leukodystrophy)	3082.07	972.774	3.16833	0.000588371	Up
201278_at	DAB2	1601	disabled homolog 2, mitogen-responsive phosphoprotein (Drosophila)	95.2783	30.1083	3.16452	0.00262551	Up
202822_at	LPP	4026	LIM domain containing preferred translocation partner in lipoma	207.897	65.7399	3.16242	0.00222507	Up
201943_s_at	CPD	1362	carboxypeptidase D	119.425	37.896	3.15139	0.00542382	Up
209047_at	AQP1	358	aquaporin 1 (Colton blood group)	88.5699	28.1194	3.14977	0.00267351	Up
204105_s_at	NRCAM	4897	neuronal cell adhesion molecule	602.719	191.371	3.14948	0.00189595	Up
213939_s_at	RUFY3	22902	RUN and FYVE domain containing 3	65.097	20.7571	3.13613	0.00160157	Up
202351_at	ITGAV	3685	integrin, alpha V (vitronectin receptor, alpha polypeptide, antigen CD51)	513.648	164.39	3.12456	0.00442344	Up
203615_x_at	SULT1A1	6817	sulfotransferase family, cytosolic, 1A, phenol-preferring, member 1	283.752	90.8211	3.1243	0.00245116	Up
204373_s_at	CEP350	9857	centrosomal protein 350kDa	72.0487	23.0622	3.12411	0.000884732	Up
208663_s_at	TTC3	7267	tetratricopeptide repeat domain 3	85.8088	27.4742	3.12325	0.00213142	Up
221173_at	USH1C	10083	Usher syndrome 1C (autosomal recessive, severe)	98.7065	31.6303	3.12063	0.00620708	Up
221718_s_at	AKAP13	11214	A kinase (PRKA) anchor protein 13 /// A kinase (PRKA) anchor protein 13	177.503	56.8828	3.12051	0.00256453	Up
216187_x_at	KNS2	3831	Kinesin 2	424.924	136.386	3.11559	0.00230233	Up
222024_s_at	AKAP13	11214	A kinase (PRKA) anchor protein 13	78.0792	25.075	3.11383	0.00309968	Up
212812_at	SERINC5	256987	Serine incorporator 5	193.678	62.3168	3.10797	0.00103393	Up
221815_at	ABHD2	11057	abhydrolase domain containing 2	81.2194	26.1496	3.10595	0.00254098	Up
203080_s_at	BAZ2B	29994	bromodomain adjacent to zinc finger domain, 2B	72.1856	23.3235	3.09497	0.00966824	Up
213510_x_at	LOC220594	220594	TL132 protein	69.3558	22.4106	3.09478	0.00155666	Up
218967_s_at	PTER	9317	phosphotriesterase related	84.2436	27.2409	3.09254	0.00559548	Up
203216_s_at	MYO6	4646	myosin VI	56.8677	18.4153	3.08808	0.00180788	Up
202388_at	RGS2	5997	regulator of G-protein signalling 2, 24kDa	210.816	68.4914	3.07799	0.00217615	Up
214657_s_at	TncRNA	283131	Trophoblast-derived noncoding RNA	56.2406	18.3759	3.06056	0.000418007	Up
33322_i_at	SFN	2810	stratifin	2421.9	793.914	3.05058	0.00266244	Up
217164_at	---	---	---	45.8898	15.0675	3.04563	0.000280775	Up
209515_s_at	RAB27A	5873	RAB27A, member RAS oncogene family	82.9346	27.3137	3.03637	0.00667954	Up
201448_at	TIA1	7072	TIA1 cytotoxic granule-associated RNA binding protein	113.667	37.4663	3.03384	0.0019715	Up
217763_s_at	RAB31	11031	RAB31, member RAS oncogene family	877.422	289.353	3.03236	0.000418007	Up
217979_at	TSPAN13	27075	Tetraspanin 13	276.317	91.3625	3.0244	0.00129861	Up
208943_s_at	TLOC1	7095	translocation protein 1	320.746	106.132	3.02215	0.00245992	Up
210830_s_at	PON2	5445	paraoxonase 2	1033.28	342.349	3.01822	0.000938483	Up
220796_x_at	SLC35E1	79939	solute carrier family 35, member E1	336.522	111.574	3.01613	0.00185326	Up
209236_at	SLC23A2	9962	solute carrier family 23 (nucleobase transporters), member 2	249.657	82.8298	3.0141	0.00613108	Up
200969_at	SERP1	27230	stress-associated endoplasmic reticulum protein 1	187.227	62.244	3.00796	0.00216266	Up
209090_s_at	SH3GLB1	51100	SH3-domain GRB2-like endophilin B1	107.119	35.7533	2.99607	0.00147867	Up
207730_x_at	HDGF2	84717	Hepatoma-derived growth factor-related protein 2	340.679	113.729	2.99553	0.00424683	Up
217922_at	---	---	CDNA FLJ40810 fis, clone TRACH2009743	119.386	39.9539	2.98809	0.000673242	Up
210674_s_at	PCDHA9 /// PCDHAC2 /// PCDHAC1 /// PCDHA13 /// PCDHA12 /// PCDHA11 /// PCDHA10 /// PCDHA8 /// PCDHA7 /// PCDHA6 /// PCDHA5 /// PCDHA4 /// PCDHA3 /// PCDHA2 /// PCDHA1	56134 /// 56135 /// 56136 /// 56137 /// 56138 /// 56139 /// 56140 /// 56141 /// 56142 /// 56143 /// 56144 /// 56145 /// 56146 /// 56147 /// 9752	protocadherin alpha 9 /// protocadherin alpha subfamily C, 2 /// protocadherin alpha subfamily C, 1 /// protocadherin alpha 13 /// protocadherin alpha 12 /// protocadherin alpha 11 /// protocadherin alpha 10 /// protocadherin alpha 8 /// protocadherin alpha 7 /// protocadherin alpha 6 /// protocadherin alpha 5 /// protocadherin alpha 4 /// protocadherin alpha 3 /// protocadherin alpha 2 /// proto…	32.8919	11.0093	2.98765	0.00157099	Up
222266_at	C19orf2	8725	Chromosome 19 open reading frame 2	64.7953	21.7316	2.98161	0.00178127	Up
63825_at	ABHD2	11057	abhydrolase domain containing 2	174.362	58.5654	2.97722	0.00207999	Up
201200_at	CREG1	8804	cellular repressor of E1A-stimulated genes 1	762.4	256.287	2.97479	0.00164061	Up
205542_at	STEAP1	26872	six transmembrane epithelial antigen of the prostate 1	252.444	85.1175	2.96582	0.00216266	Up
218285_s_at	BDH2	56898	3-hydroxybutyrate dehydrogenase, type 2	194.577	65.8138	2.95647	0.0010509	Up
220283_at	KIAA1822L	79802	KIAA1822-like	139.994	47.4674	2.94927	0.00767404	Up
201567_s_at	GOLGA4	2803	golgi autoantigen, golgin subfamily a, 4	176.479	59.9365	2.94443	0.00088768	Up
201279_s_at	DAB2	1601	disabled homolog 2, mitogen-responsive phosphoprotein (Drosophila)	160.495	54.5158	2.944	0.000898837	Up
200696_s_at	GSN	2934	gelsolin (amyloidosis, Finnish type)	249.404	84.7582	2.94253	0.00300651	Up
215179_x_at	PGF	5228	Placental growth factor, vascular endothelial growth factor-related protein	310.23	105.973	2.92744	0.00115881	Up
213508_at	C14orf147	171546	chromosome 14 open reading frame 147	195.71	66.8655	2.92692	0.0044899	Up
219584_at	PLA1A	51365	phospholipase A1 member A	45.6349	15.6428	2.91731	0.0012856	Up
221899_at	PFAAP5	10443	Phosphonoformate immuno-associated protein 5	53.143	18.2173	2.91718	0.00586587	Up
203318_s_at	ZNF148	7707	zinc finger protein 148	97.3197	33.3718	2.91622	0.00458421	Up
208073_x_at	TTC3	7267	tetratricopeptide repeat domain 3	454.143	155.818	2.91458	0.00324553	Up
213668_s_at	SOX4	6659	SRY (sex determining region Y)-box 4	108.546	37.27	2.91241	0.00374582	Up
208873_s_at	REEP5	7905	receptor accessory protein 5	266.458	91.7964	2.9027	0.00712013	Up
34031_i_at	KRIT1	889	KRIT1, ankyrin repeat containing	49.7532	17.1584	2.89963	0.00204229	Up
201012_at	ANXA1	301	annexin A1	1917.02	662.067	2.89551	0.00119229	Up
209240_at	OGT	8473	O-linked N-acetylglucosamine (GlcNAc) transferase (UDP-N-acetylglucosamine:polypeptide-N-acetylglucosaminyl transferase)	509.021	175.81	2.8953	0.00349637	Up
220393_at	GLULD1	51557	glutamate-ammonia ligase (glutamine synthetase) domain containing 1	121.866	42.1402	2.89192	0.00236371	Up
218924_s_at	CTBS	1486	chitobiase, di-N-acetyl-	83.9705	29.0394	2.89161	0.00167383	Up
213243_at	VPS13B	157680	vacuolar protein sorting 13 homolog B (yeast)	57.2651	19.8352	2.88704	0.00733631	Up
203566_s_at	AGL	178	amylo-1, 6-glucosidase, 4-alpha-glucanotransferase (glycogen debranching enzyme, glycogen storage disease type III)	48.9044	16.9511	2.88503	0.00407927	Up
202832_at	GCC2	9648	GRIP and coiled-coil domain containing 2	99.8855	34.6951	2.87895	0.00207927	Up
211744_s_at	CD58	965	CD58 molecule /// CD58 molecule	117.209	40.7847	2.87385	0.00869333	Up
202087_s_at	CTSL	1514	cathepsin L	897.05	312.628	2.86939	0.000203206	Up
216012_at	---	---	Unidentified mRNA, partial sequence	47.7324	16.6419	2.86821	0.00636731	Up
219622_at	RAB20	55647	RAB20, member RAS oncogene family	255.584	89.1993	2.86532	0.00145384	Up
208861_s_at	ATRX /// LOC728849	546 /// 728849	alpha thalassemia/mental retardation syndrome X-linked (RAD54 homolog, S. cerevisiae) /// similar to transcriptional regulator ATRX isoform 1	110.69	38.6487	2.864	0.000785409	Up
216526_x_at	HLA-C	3107	major histocompatibility complex, class I, C	939.58	328.439	2.86075	0.000571508	Up
204396_s_at	GRK5	2869	G protein-coupled receptor kinase 5	136.082	47.6315	2.85697	0.0072583	Up
205489_at	CRYM	1428	crystallin, mu	165.317	57.8811	2.85615	0.00364417	Up
213016_at	---	---	ARTC1 mRNA, complete sequence	128.628	45.0451	2.85555	0.00491913	Up
209260_at	SFN	2810	stratifin	178.539	62.5645	2.85368	0.00458652	Up
202266_at	TTRAP	51567	TRAF and TNF receptor associated protein	465.016	163.327	2.84714	0.00327289	Up
216858_x_at	---	---	---	123.091	43.2692	2.84477	0.00074557	Up
213546_at	DKFZp586I1420	222161	hypothetical protein DKFZp586I1420	89.2487	31.4328	2.83935	0.00164424	Up
209173_at	AGR2	10551	anterior gradient 2 homolog (Xenopus laevis)	1100.32	387.535	2.83928	0.00169518	Up
205076_s_at	MTMR11	10903	myotubularin related protein 11	136.72	48.1595	2.83889	0.000655281	Up
217967_s_at	FAM129A	116496	family with sequence similarity 129, member A	91.7651	32.3401	2.83751	0.00160157	Up
217676_at	---	---	---	78.9603	27.8653	2.83365	0.00377036	Up
212251_at	MTDH	92140	metadherin	381.48	134.812	2.82971	0.00179114	Up
213027_at	TROVE2	6738	TROVE domain family, member 2	83.5484	29.5521	2.82716	0.00262141	Up
212179_at	C6orf111	25957	chromosome 6 open reading frame 111	48.5441	17.2121	2.82034	0.00356499	Up
203962_s_at	NEBL	10529	nebulette	123.134	43.6789	2.81908	0.00407591	Up
221245_s_at	FZD5	7855	frizzled homolog 5 (Drosophila) /// frizzled homolog 5 (Drosophila)	57.7728	20.5103	2.81677	0.00120638	Up
209678_s_at	PRKCI	5584	protein kinase C, iota	214.655	76.3089	2.81297	0.00883129	Up
204070_at	RARRES3	5920	retinoic acid receptor responder (tazarotene induced) 3	150.713	53.7061	2.80626	0.00199113	Up
207173_x_at	CDH11	1009	cadherin 11, type 2, OB-cadherin (osteoblast)	40.7311	14.5188	2.80541	0.00317741	Up
213111_at	PIP5K3	200576	phosphatidylinositol-3-phosphate/phosphatidylinositol 5-kinase, type III	43.7854	15.6091	2.80512	0.00267875	Up
218885_s_at	GALNT12	79695	UDP-N-acetyl-alpha-D-galactosamine:polypeptide N-acetylgalactosaminyltransferase 12 (GalNAc-T12)	91.6497	32.7012	2.80264	0.000956555	Up
208993_s_at	PPIG	9360	peptidylprolyl isomerase G (cyclophilin G)	65.7688	23.4688	2.80239	0.00977807	Up
209568_s_at	RGL1	23179	ral guanine nucleotide dissociation stimulator-like 1	116.597	41.6241	2.80118	0.00103444	Up
209156_s_at	COL6A2	1292	collagen, type VI, alpha 2	106.883	38.1724	2.79999	0.00640703	Up
202762_at	ROCK2	9475	Rho-associated, coiled-coil containing protein kinase 2	119.034	42.5253	2.79912	0.0058544	Up
214261_s_at	ADH6	130	alcohol dehydrogenase 6 (class V)	78.7202	28.1275	2.79869	0.00271214	Up
209903_s_at	ATR	545	ataxia telangiectasia and Rad3 related	106.491	38.0837	2.79625	0.00300975	Up
204679_at	KCNK1	3775	potassium channel, subfamily K, member 1	86.6348	30.9966	2.79498	0.00165601	Up
202258_s_at	PFAAP5	10443	phosphonoformate immuno-associated protein 5	201.109	71.9834	2.79382	0.000785409	Up
212638_s_at	WWP1	11059	WW domain containing E3 ubiquitin protein ligase 1	164.454	58.8697	2.79353	0.00711958	Up
212006_at	UBXD2	23190	UBX domain containing 2	85.3189	30.5879	2.7893	0.0047372	Up
210749_x_at	DDR1	780	discoidin domain receptor family, member 1	298.595	107.28	2.78333	0.00554909	Up
205442_at	MFAP3L	9848	microfibrillar-associated protein 3-like	41.0007	14.7358	2.78239	0.00230233	Up
214004_s_at	VGLL4	9686	vestigial like 4 (Drosophila)	257.304	92.5901	2.77896	0.000826269	Up
206204_at	GRB14	2888	growth factor receptor-bound protein 14	80.3806	28.9697	2.77465	0.00494473	Up
214709_s_at	KTN1	3895	kinectin 1 (kinesin receptor)	215.762	77.7637	2.77458	0.00140742	Up
217828_at	SLTM	79811	SAFB-like, transcription modulator	72.9664	26.3061	2.77374	0.00108147	Up
207941_s_at	RBM39	9584	RNA binding motif protein 39	315.831	114.19	2.76584	0.00245992	Up
214164_x_at	CA12	771	carbonic anhydrase XII	1919.2	694.763	2.76238	0.00288872	Up
200965_s_at	ABLIM1	3983	actin binding LIM protein 1	456.126	165.263	2.76	0.00438357	Up
214459_x_at	HLA-C	3107	major histocompatibility complex, class I, C	1174.95	426.745	2.75328	0.000959928	Up
202537_s_at	CHMP2B	25978	chromatin modifying protein 2B	159.209	57.9366	2.74799	0.0034702	Up
215867_x_at	CA12	771	carbonic anhydrase XII	1745.96	635.585	2.74702	0.00297986	Up
201367_s_at	ZFP36L2	678	zinc finger protein 36, C3H type-like 2	48.7481	17.7842	2.74109	0.00398507	Up
204989_s_at	ITGB4	3691	integrin, beta 4	83.6559	30.6291	2.73126	0.00201067	Up
218361_at	GOLPH3L	55204	golgi phosphoprotein 3-like	130.488	47.8878	2.72487	0.00510879	Up
206792_x_at	PDE4C	5143	phosphodiesterase 4C, cAMP-specific (phosphodiesterase E1 dunce homolog, Drosophila)	559.571	205.824	2.71869	0.000418007	Up
201986_at	THRAP1	9969	thyroid hormone receptor associated protein 1	150.411	55.3336	2.71826	0.00333035	Up
211417_x_at	GGT1	2678	gamma-glutamyltransferase 1	302.455	111.926	2.70227	0.00206262	Up
203429_s_at	C1orf9	51430	chromosome 1 open reading frame 9	63.4941	23.5109	2.70062	0.00991269	Up
218687_s_at	MUC13	56667	mucin 13, cell surface associated	108.419	40.157	2.69988	0.00275124	Up
220085_at	HELLS	3070	helicase, lymphoid-specific	43.9251	16.2776	2.6985	0.000957585	Up
201099_at	USP9X	8239	ubiquitin specific peptidase 9, X-linked	118.115	43.798	2.69681	0.00464995	Up
215111_s_at	TSC22D1	8848	TSC22 domain family, member 1	1464.79	544.219	2.69155	0.000785409	Up
218541_s_at	C8orf4	56892	chromosome 8 open reading frame 4	178.99	66.5159	2.69094	0.00928884	Up
202778_s_at	ZMYM2	7750	zinc finger, MYM-type 2	84.5975	31.4732	2.68792	0.00421167	Up
202741_at	PRKACB	5567	protein kinase, cAMP-dependent, catalytic, beta	187.073	69.7266	2.68295	0.00201067	Up
208284_x_at	GGT1	2678	gamma-glutamyltransferase 1	278.715	103.963	2.68091	0.00109485	Up
201779_s_at	RNF13	11342	ring finger protein 13	273.292	101.95	2.68064	0.00226156	Up
219404_at	EPS8L3	79574	EPS8-like 3	62.2823	23.2641	2.67719	0.00313124	Up
209919_x_at	GGT1	2678	gamma-glutamyltransferase 1	274.587	102.621	2.67575	0.00164061	Up
214719_at	LOC283537	283537	hypothetical protein LOC283537	50.3791	18.8338	2.67494	0.00454713	Up
202907_s_at	NBN	4683	nibrin	146.509	54.7779	2.6746	0.00436707	Up
208812_x_at	HLA-C /// LOC732037	3107 /// 732037	major histocompatibility complex, class I, C /// similar to major histocompatibility complex, class I, C	1259.17	471.036	2.67318	0.00117019	Up
204508_s_at	CA12	771	carbonic anhydrase XII	482.458	180.658	2.67057	0.00627829	Up
221782_at	DNAJC10	54431	DnaJ (Hsp40) homolog, subfamily C, member 10	104.592	39.1841	2.66924	0.00360919	Up
203708_at	PDE4B	5142	phosphodiesterase 4B, cAMP-specific (phosphodiesterase E4 dunce homolog, Drosophila)	137.532	51.5302	2.66895	0.00595795	Up
219630_at	PDZK1IP1	10158	PDZK1 interacting protein 1	72.0343	26.998	2.66814	0.00830701	Up
201916_s_at	SEC63	11231	SEC63 homolog (S. cerevisiae)	173.941	65.2189	2.66703	0.00171628	Up
215373_x_at	FLJ12151	80047	hypothetical protein FLJ12151	199.228	74.7064	2.66682	0.00103393	Up
217966_s_at	FAM129A	116496	family with sequence similarity 129, member A	89.6204	33.6167	2.66595	0.00186595	Up
204780_s_at	FAS	355	Fas (TNF receptor superfamily, member 6)	87.3612	32.7726	2.66568	0.00693738	Up
214707_x_at	ALMS1	7840	Alstrom syndrome 1	91.4608	34.3654	2.66142	0.00206762	Up
212410_at	EFHA1	221154	EF-hand domain family, member A1	90.812	34.1408	2.65993	0.0025968	Up
207365_x_at	USP34	9736	ubiquitin specific peptidase 34	326.549	122.853	2.65804	0.000821965	Up
201850_at	CAPG	822	capping protein (actin filament), gelsolin-like	405.389	152.765	2.65368	0.00039454	Up
215604_x_at	UBE2D2	7322	Ubiquitin-conjugating enzyme E2D 2 (UBC4/5 homolog, yeast)	164.585	62.0932	2.65062	0.00177923	Up
211549_s_at	HPGD	3248	hydroxyprostaglandin dehydrogenase 15-(NAD)	134.934	50.9129	2.6503	0.00640703	Up
202324_s_at	ACBD3	64746	acyl-Coenzyme A binding domain containing 3	143.71	54.2892	2.64711	0.00590452	Up
203963_at	CA12	771	carbonic anhydrase XII	2217.12	838.107	2.64539	0.00649073	Up
212176_at	C6orf111	25957	chromosome 6 open reading frame 111	95.4601	36.1009	2.64426	0.00155862	Up
210757_x_at	DAB2	1601	disabled homolog 2, mitogen-responsive phosphoprotein (Drosophila)	163.225	61.7805	2.64201	0.00157426	Up
205105_at	MAN2A1	4124	mannosidase, alpha, class 2A, member 1	119.948	45.4248	2.64058	0.006968	Up
201152_s_at	MBNL1	4154	muscleblind-like (Drosophila)	342.249	129.888	2.63495	0.00309155	Up
209498_at	CEACAM1	634	carcinoembryonic antigen-related cell adhesion molecule 1 (biliary glycoprotein)	76.4529	29.0364	2.633	0.000105677	Up
208137_x_at	ZNF611 /// LOC731901	731901 /// 81856	zinc finger protein 611 /// zinc finger protein 611 /// similar to zinc finger protein 160 /// similar to zinc finger protein 160	100.072	38.0331	2.63119	0.0026207	Up
203024_s_at	C5orf15	56951	chromosome 5 open reading frame 15	339.908	129.365	2.62751	0.00356499	Up
213015_at	---	---	ARTC1 mRNA, complete sequence	110.881	42.2036	2.62728	0.00345152	Up
212721_at	SFRS12	140890	splicing factor, arginine/serine-rich 12	125.825	47.8968	2.627	0.00533094	Up
201510_at	ELF3	1999	E74-like factor 3 (ets domain transcription factor, epithelial-specific )	82.5044	31.4459	2.6237	0.00147867	Up
222357_at	ZBTB20	26137	zinc finger and BTB domain containing 20	103.863	39.6676	2.61834	0.00511876	Up
211799_x_at	HLA-C	3107	major histocompatibility complex, class I, C	279.199	106.762	2.61515	0.00341052	Up
212441_at	KIAA0232	9778	KIAA0232 gene product	139.429	53.3368	2.61413	0.00684162	Up
211385_x_at	SULT1A2	6799	sulfotransferase family, cytosolic, 1A, phenol-preferring, member 2	258.115	98.8911	2.61009	0.00177923	Up
204351_at	S100P	6286	S100 calcium binding protein P	1080.11	413.872	2.60978	0.00125711	Up
201734_at	CLCN3	1182	Chloride channel 3	159.985	61.332	2.60851	0.00341052	Up
208949_s_at	LGALS3	3958	lectin, galactoside-binding, soluble, 3 (galectin 3)	635.07	243.692	2.60603	0.00208858	Up
210679_x_at	---	---	---	104.358	40.0934	2.60287	0.00368417	Up
208747_s_at	C1S	716	complement component 1, s subcomponent	879.811	338.372	2.60013	0.00360461	Up
213026_at	ATG12	9140	ATG12 autophagy related 12 homolog (S. cerevisiae)	128.026	49.3736	2.593	0.00818948	Up
203590_at	DYNC1LI2	1783	dynein, cytoplasmic 1, light intermediate chain 2	317.341	122.565	2.58916	0.00877964	Up
213353_at	ABCA5	23461	ATP-binding cassette, sub-family A (ABC1), member 5	85.1415	32.8878	2.58885	0.00293603	Up
210645_s_at	TTC3	7267	tetratricopeptide repeat domain 3	246.746	95.3179	2.58866	0.00620708	Up
219738_s_at	PCDH9	5101	protocadherin 9	45.9712	17.7804	2.58551	0.00278055	Up
213775_x_at	ZNF638	27332	zinc finger protein 638	228.46	88.404	2.58427	0.000776943	Up
222043_at	CLU	1191	clusterin	51.4998	19.9304	2.58399	0.00153163	Up
217731_s_at	ITM2B	9445	integral membrane protein 2B	187.574	72.6102	2.5833	0.00356499	Up
202378_s_at	LEPROT	54741	leptin receptor overlapping transcript	651.525	252.238	2.58297	0.0027464	Up
210425_x_at	GOLGA8B	440270	golgi autoantigen, golgin subfamily a, 8B	216.166	83.8358	2.57844	0.00328229	Up
201360_at	CST3	1471	cystatin C (amyloid angiopathy and cerebral hemorrhage)	844.424	327.627	2.57739	0.0013266	Up
208942_s_at	TLOC1	7095	translocation protein 1	272.236	105.661	2.57652	0.00438357	Up
221664_s_at	F11R	50848	F11 receptor	85.9551	33.421	2.57189	0.00641809	Up
205382_s_at	CFD	1675	complement factor D (adipsin)	417.673	162.416	2.57163	0.00633974	Up
201010_s_at	TXNIP	10628	thioredoxin interacting protein	95.6545	37.1982	2.57148	0.00157099	Up
210735_s_at	CA12	771	carbonic anhydrase XII	924.577	359.645	2.5708	0.00435013	Up
207298_at	SLC17A3	10786	solute carrier family 17 (sodium phosphate), member 3	59.587	23.1787	2.57076	0.00485212	Up
202889_x_at	MAP7	9053	microtubule-associated protein 7	99.5631	38.7302	2.57068	0.00140742	Up
213850_s_at	SFRS2IP	9169	splicing factor, arginine/serine-rich 2, interacting protein	114.71	44.6405	2.56964	0.00362629	Up
207169_x_at	DDR1	780	discoidin domain receptor family, member 1	275.033	107.034	2.5696	0.00260769	Up
211237_s_at	FGFR4	2264	fibroblast growth factor receptor 4	94.5728	36.8767	2.56457	0.00175035	Up
204806_x_at	HLA-F	3134	major histocompatibility complex, class I, F	363.801	141.938	2.56309	0.0085141	Up
209008_x_at	KRT8	3856	keratin 8 /// keratin 8	1676.67	654.622	2.56127	0.00112158	Up
215248_at	GRB10	2887	growth factor receptor-bound protein 10	67.5783	26.3953	2.56023	0.0021886	Up
211946_s_at	BAT2D1	23215	BAT2 domain containing 1	292.548	114.541	2.5541	0.0038003	Up
212119_at	RHOQ	23433	ras homolog gene family, member Q	345.581	135.616	2.54823	0.00201067	Up
212907_at	SLC30A1	7779	Solute carrier family 30 (zinc transporter), member 1	259.111	101.738	2.54685	0.00266807	Up
218456_at	C1QDC1	65981	C1q domain containing 1	196.379	77.1191	2.54643	0.00772987	Up
214920_at	THSD7A	221981	thrombospondin, type I, domain containing 7A	59.4436	23.3654	2.54408	0.00644332	Up
201743_at	CD14	929	CD14 molecule /// CD14 molecule	83.8792	32.9848	2.54297	0.00567788	Up
211257_x_at	ZNF638	27332	zinc finger protein 638	219.961	86.5169	2.5424	0.00176829	Up
201243_s_at	ATP1B1	481	ATPase, Na+/K+ transporting, beta 1 polypeptide	823.319	324.06	2.54063	0.00179114	Up
208772_at	ANKHD1 /// MASK-BP3	404734 /// 54882	ankyrin repeat and KH domain containing 1 /// MASK-4E-BP3 alternate reading frame gene	155.198	61.3105	2.53134	0.00272008	Up
201449_at	TIA1	7072	TIA1 cytotoxic granule-associated RNA binding protein	35.2653	13.9485	2.52826	0.00206993	Up
210438_x_at	TROVE2	6738	TROVE domain family, member 2	357.626	141.659	2.52456	0.000616986	Up
206061_s_at	DICER1	23405	Dicer1, Dcr-1 homolog (Drosophila)	67.2032	26.6734	2.51948	0.00936939	Up
213212_x_at	LOC161527 /// FLJ40113 /// LOC642346 /// LOC643696 /// LOC728636	161527 /// 374650 /// 642346 /// 643696 /// 728636	hypothetical protein LOC161527 /// golgi autoantigen, golgin subfamily a-like pseudogene /// similar to golgi autoantigen, golgin subfamily a-like /// similar to golgi autoantigen, golgin subfamily a-like /// similar to golgi autoantigen, golgin subfamily a-like	39.0388	15.5772	2.50615	0.00470749	Up
220071_x_at	CEP27	55142	centrosomal protein 27kDa	425.153	169.734	2.50481	0.000956555	Up
220046_s_at	CCNL1	57018	cyclin L1	146.476	58.4939	2.50412	0.00599159	Up
201067_at	---	---	---	185.031	73.8932	2.50403	0.000833095	Up
211475_s_at	BAG1	573	BCL2-associated athanogene	196.41	78.4777	2.50275	0.00165601	Up
212040_at	TGOLN2	10618	trans-golgi network protein 2	314.165	125.537	2.50257	0.00111491	Up
201579_at	FAT	2195	FAT tumor suppressor homolog 1 (Drosophila)	230.03	91.9923	2.50053	0.0044954	Up
201942_s_at	CPD	1362	carboxypeptidase D	74.7837	29.9529	2.49671	0.00683456	Up
212062_at	ATP9A	10079	ATPase, Class II, type 9A	281.175	112.733	2.49418	0.000221071	Up
212267_at	WAPAL	23063	wings apart-like homolog (Drosophila)	59.0332	23.6685	2.49416	0.0050676	Up
215313_x_at	HLA-A	3105	major histocompatibility complex, class I, A	1719.64	690.099	2.49188	0.00125847	Up
201960_s_at	MYCBP2	23077	MYC binding protein 2	119.565	48.0735	2.48714	0.00189958	Up
206875_s_at	SLK	9748	STE20-like kinase (yeast)	65.2247	26.2525	2.48452	0.00172692	Up
208835_s_at	CROP	51747	cisplatin resistance-associated overexpressed protein	132.571	53.3635	2.48431	0.00787966	Up
211316_x_at	CFLAR	8837	CASP8 and FADD-like apoptosis regulator	153.587	61.9245	2.48023	0.000203206	Up
202506_at	SSFA2	6744	sperm specific antigen 2	166.675	67.2618	2.478	0.00913252	Up
214902_x_at	LPP	4026	LIM domain containing preferred translocation partner in lipoma	112.254	45.3122	2.47735	0.00132123	Up
211967_at	TMEM123	114908	transmembrane protein 123	272.096	109.84	2.4772	0.00623719	Up
200866_s_at	PSAP	5660	prosaposin (variant Gaucher disease and variant metachromatic leukodystrophy)	1003.04	404.92	2.47712	0.000418007	Up
212287_at	SUZ12	23512	suppressor of zeste 12 homolog (Drosophila)	169.938	68.6682	2.47477	0.00271214	Up
206169_x_at	ZC3H7B	23264	zinc finger CCCH-type containing 7B	81.3457	32.8729	2.47455	0.00347537	Up
204417_at	GALC	2581	galactosylceramidase	105.203	42.5897	2.47015	0.00605971	Up
215017_s_at	FNBP1L	54874	formin binding protein 1-like	53.746	21.7613	2.4698	0.00488464	Up
202380_s_at	NKTR	4820	natural killer-tumor recognition sequence	69.5318	28.1721	2.46811	0.00977842	Up
218824_at	FLJ10781	55228	hypothetical protein FLJ10781	100.757	40.8382	2.46722	0.00403972	Up
202379_s_at	NKTR	4820	natural killer-tumor recognition sequence	114.924	46.599	2.46624	0.00666326	Up
219696_at	FLJ20054	54530	hypothetical protein FLJ20054	63.3106	25.703	2.46316	0.00180788	Up
200915_x_at	KTN1	3895	kinectin 1 (kinesin receptor)	339.448	137.999	2.45978	0.00408702	Up
211208_s_at	CASK	8573	calcium/calmodulin-dependent serine protein kinase (MAGUK family)	170.458	69.3922	2.45644	0.00461605	Up
209641_s_at	ABCC3	8714	ATP-binding cassette, sub-family C (CFTR/MRP), member 3	929.161	379.483	2.44849	0.000785409	Up
202289_s_at	TACC2	10579	transforming, acidic coiled-coil containing protein 2	236.7	96.7368	2.44684	0.00183514	Up
213056_at	FRMD4B	23150	FERM domain containing 4B	35.181	14.3965	2.44371	0.00207999	Up
209226_s_at	TNPO1	3842	transportin 1	449.026	183.863	2.44218	0.00766813	Up
201596_x_at	KRT18	3875	keratin 18	4301.18	1764.19	2.43805	0.000898837	Up
202267_at	LAMC2	3918	laminin, gamma 2	109.451	44.9933	2.43261	0.0070684	Up
210056_at	RND1	27289	Rho family GTPase 1	73.6939	30.3218	2.4304	0.00752469	Up
202850_at	ABCD3	5825	ATP-binding cassette, sub-family D (ALD), member 3	170.897	70.3785	2.42826	0.00236831	Up
211950_at	ZUBR1	23352	zinc finger, UBR1 type 1	712.711	293.592	2.42755	0.00192376	Up
209579_s_at	MBD4	8930	methyl-CpG binding domain protein 4	124.196	51.1984	2.42578	0.00821742	Up
212066_s_at	USP34	9736	ubiquitin specific peptidase 34	301.658	124.45	2.42393	0.000773814	Up
209683_at	FAM49A	81553	family with sequence similarity 49, member A	40.6698	16.788	2.42255	0.00143354	Up
210962_s_at	AKAP9	10142	A kinase (PRKA) anchor protein (yotiao) 9	65.6453	27.1005	2.42229	0.00621522	Up
221781_s_at	DNAJC10	54431	DnaJ (Hsp40) homolog, subfamily C, member 10	207.069	85.6158	2.41858	0.00696224	Up
218435_at	DNAJC15	29103	DnaJ (Hsp40) homolog, subfamily C, member 15	50.4475	20.865	2.41781	0.00501489	Up
213845_at	GRIK2	2898	glutamate receptor, ionotropic, kainate 2	136.283	56.3909	2.41676	0.00468682	Up
221768_at	SFPQ	6421	Splicing factor proline/glutamine-rich (polypyrimidine tract binding protein associated)	69.7787	28.8948	2.41492	0.00712315	Up
209425_at	AMACR	23600	alpha-methylacyl-CoA racemase	46.7074	19.3505	2.41375	0.00297986	Up
204345_at	COL16A1	1307	collagen, type XVI, alpha 1	84.7998	35.1353	2.41352	0.00125711	Up
203303_at	DYNLT3	6990	dynein, light chain, Tctex-type 3	203.428	84.3178	2.41263	0.00561155	Up
205198_s_at	---	---	---	37.0378	15.3737	2.40916	0.00353297	Up
209386_at	TM4SF1	4071	transmembrane 4 L six family member 1	1665.41	692.842	2.40374	0.00273963	Up
213649_at	SFRS7	6432	splicing factor, arginine/serine-rich 7, 35kDa	258.721	107.666	2.403	0.00341052	Up
204532_x_at	UGT1A4	54657	UDP glucuronosyltransferase 1 family, polypeptide A4	1770.29	737.073	2.40179	0.00207927	Up
204391_x_at	TRIM24	8805	tripartite motif-containing 24	71.3996	29.7304	2.40157	0.00142063	Up
220180_at	CCDC68	80323	coiled-coil domain containing 68	42.251	17.6039	2.4001	0.00358877	Up
216733_s_at	GATM	2628	glycine amidinotransferase (L-arginine:glycine amidinotransferase)	54.3619	22.6667	2.39831	0.00644332	Up
218259_at	MKL2	57496	MKL/myocardin-like 2	108.508	45.2495	2.398	0.00837088	Up
213729_at	PRPF40A	55660	PRP40 pre-mRNA processing factor 40 homolog A (yeast)	273.178	113.96	2.39713	0.00397979	Up
202869_at	OAS1	4938	2',5'-oligoadenylate synthetase 1, 40/46kDa	90.8601	37.934	2.39521	0.00937006	Up
213301_x_at	TRIM24	8805	tripartite motif-containing 24	81.2265	33.9368	2.39347	0.000222151	Up
212714_at	LARP4	113251	La ribonucleoprotein domain family, member 4	116.448	48.6624	2.39298	0.00249099	Up
215125_s_at	UGT1A10 /// UGT1A8 /// UGT1A7 /// UGT1A6 /// UGT1A5 /// UGT1A9 /// UGT1A4 /// UGT1A1 /// UGT1A3	54575 /// 54576 /// 54577 /// 54578 /// 54579 /// 54600 /// 54657 /// 54658 /// 54659	UDP glucuronosyltransferase 1 family, polypeptide A10 /// UDP glucuronosyltransferase 1 family, polypeptide A8 /// UDP glucuronosyltransferase 1 family, polypeptide A7 /// UDP glucuronosyltransferase 1 family, polypeptide A6 /// UDP glucuronosyltransferase 1 family, polypeptide A5 /// UDP glucuronosyltransferase 1 family, polypeptide A9 /// UDP glucuronosyltransferase 1 family, polypeptide A4 ///…	1042.13	435.799	2.3913	0.00178192	Up
211992_at	WNK1	65125	WNK lysine deficient protein kinase 1 /// WNK lysine deficient protein kinase 1	301.28	126.074	2.38971	0.00949133	Up
214803_at	---	---	MRNA; cDNA DKFZp564N1116 (from clone DKFZp564N1116)	51.1089	21.3883	2.38957	0.00727789	Up
219173_at	MYO15B /// LOC728225	728225 /// 80022	myosin XVB pseudogene /// similar to Myosin-15 (Myosin XV) (Unconventional myosin-15)	94.5413	39.683	2.38241	0.00392251	Up
203157_s_at	GLS	2744	glutaminase	143.339	60.1661	2.38239	0.00087266	Up
221207_s_at	NBEA	26960	neurobeachin	47.8321	20.0805	2.38201	0.00598687	Up
205178_s_at	RBBP6	5930	retinoblastoma binding protein 6	90.8003	38.1222	2.38182	0.00308442	Up
201723_s_at	GALNT1	2589	UDP-N-acetyl-alpha-D-galactosamine:polypeptide N-acetylgalactosaminyltransferase 1 (GalNAc-T1)	362.461	152.205	2.3814	0.00186665	Up
214974_x_at	CXCL5	6374	chemokine (C-X-C motif) ligand 5	1145.41	481.264	2.37999	0.00861992	Up
213165_at	CEP350	9857	centrosomal protein 350kDa	98.2993	41.3408	2.37778	0.00208936	Up
214305_s_at	SF3B1	23451	splicing factor 3b, subunit 1, 155kDa	193.751	81.8679	2.36662	0.00275729	Up
39650_s_at	PCNXL2	80003	pecanex-like 2 (Drosophila)	81.0852	34.2747	2.36574	0.00180788	Up
205479_s_at	PLAU	5328	plasminogen activator, urokinase	293.387	124.044	2.36518	0.00198365	Up
202722_s_at	GFPT1	2673	glutamine-fructose-6-phosphate transaminase 1	298.471	126.354	2.36217	0.00784445	Up
201204_s_at	RRBP1	6238	ribosome binding protein 1 homolog 180kDa (dog)	193.995	82.1979	2.3601	0.00157468	Up
219010_at	C1orf106	55765	chromosome 1 open reading frame 106	251.188	106.483	2.35895	0.00140528	Up
213605_s_at	LOC728411	728411	Similar to Beta-glucuronidase precursor	85.1261	36.1648	2.35384	0.00103803	Up
211930_at	HNRPA3	220988	heterogeneous nuclear ribonucleoprotein A3	68.9606	29.317	2.35223	0.00415938	Up
201935_s_at	EIF4G3	8672	eukaryotic translation initiation factor 4 gamma, 3	104.44	44.459	2.34914	0.00496473	Up
215471_s_at	MAP7	9053	microtubule-associated protein 7	115.042	49.1343	2.34138	0.00253339	Up
205508_at	SCN1B	6324	sodium channel, voltage-gated, type I, beta	133.719	57.1623	2.33928	0.00936939	Up
210389_x_at	TUBD1	51174	tubulin, delta 1	70.2795	30.0694	2.33725	0.00155666	Up
205952_at	KCNK3	3777	potassium channel, subfamily K, member 3	47.8351	20.4838	2.33527	0.00965367	Up
203186_s_at	S100A4	6275	S100 calcium binding protein A4	2541.74	1091.43	2.32882	0.00391004	Up
207131_x_at	GGT1	2678	gamma-glutamyltransferase 1	247.93	106.518	2.32759	0.00242113	Up
59375_at	MYO15B /// LOC728225	728225 /// 80022	myosin XVB pseudogene /// similar to Myosin-15 (Myosin XV) (Unconventional myosin-15)	115.183	49.5091	2.3265	0.00173966	Up
210069_at	CHKB /// CPT1B /// ARHGAP29	1120 /// 1375 /// 9411	choline kinase beta /// carnitine palmitoyltransferase 1B (muscle) /// Rho GTPase activating protein 29	71.7512	30.8525	2.32562	0.00960441	Up
213839_at	KIAA0500	57237	KIAA0500 protein	69.8651	30.1413	2.31792	0.00893552	Up
202006_at	PTPN12	5782	protein tyrosine phosphatase, non-receptor type 12	334.462	144.578	2.31336	0.00436483	Up
202387_at	BAG1	573	BCL2-associated athanogene /// BCL2-associated athanogene	211.281	91.3499	2.31288	0.00185684	Up
203074_at	ANXA8 /// ANXA8L1 /// LOC728113	244 /// 653145 /// 728113	annexin A8 /// annexin A8-like 1 /// similar to Annexin A8 (Annexin VIII) (Vascular anticoagulant-beta) (VAC-beta)	1432.85	620.561	2.30895	0.00117277	Up
202174_s_at	PCM1 /// TPTE	5108 /// 7179	pericentriolar material 1 /// transmembrane phosphatase with tensin homology	172.54	74.8104	2.30637	0.00334416	Up
202636_at	RNF103	7844	ring finger protein 103	284.592	123.408	2.30611	0.00399323	Up
218750_at	JOSD3	79101	Josephin domain containing 3	65.294	28.3511	2.30305	0.00167383	Up
202813_at	TARBP1	6894	Tar (HIV-1) RNA binding protein 1	217.065	94.4001	2.29942	0.0024072	Up
203569_s_at	OFD1	8481	oral-facial-digital syndrome 1	190.57	82.96	2.29713	0.00351544	Up
202962_at	KIF13B	23303	kinesin family member 13B	71.8895	31.2988	2.29688	0.00271214	Up
208322_s_at	ST3GAL1	6482	ST3 beta-galactoside alpha-2,3-sialyltransferase 1	64.7444	28.2371	2.29288	0.00720261	Up
215404_x_at	FGFR1	2260	fibroblast growth factor receptor 1 (fms-related tyrosine kinase 2, Pfeiffer syndrome)	62.963	27.4673	2.29229	0.00366615	Up
206323_x_at	OPHN1	4983	oligophrenin 1	255.704	111.684	2.28953	0.00207999	Up
202194_at	TMED5	50999	transmembrane emp24 protein transport domain containing 5	216.969	94.7897	2.28895	0.00219505	Up
202054_s_at	ALDH3A2	224	aldehyde dehydrogenase 3 family, member A2	562.866	245.953	2.28851	0.00554909	Up
206056_x_at	SPN	6693	sialophorin (leukosialin, CD43)	67.4155	29.4696	2.28763	0.000910727	Up
200839_s_at	CTSB	1508	cathepsin B	1255.6	549.197	2.28624	0.00229949	Up
208779_x_at	DDR1	780	discoidin domain receptor family, member 1	204.827	89.6486	2.28478	0.00511876	Up
218309_at	CAMK2N1	55450	calcium/calmodulin-dependent protein kinase II inhibitor 1	424.255	185.788	2.28354	0.00177278	Up
204014_at	DUSP4	1846	dual specificity phosphatase 4	349.25	153.38	2.27702	0.000871278	Up
212593_s_at	PDCD4	27250	programmed cell death 4 (neoplastic transformation inhibitor)	126.041	55.4161	2.27445	0.00140742	Up
200743_s_at	TPP1	1200	tripeptidyl peptidase I	417.188	183.94	2.26807	0.000881324	Up
212232_at	FNBP4	23360	formin binding protein 4	114.514	50.565	2.26469	0.00884099	Up
207414_s_at	PCSK6	5046	proprotein convertase subtilisin/kexin type 6	54.5068	24.0756	2.26398	0.00186595	Up
201471_s_at	SQSTM1	8878	sequestosome 1	1108.62	489.874	2.26306	0.000796128	Up
206376_at	SLC6A15	55117	solute carrier family 6, member 15	49.5882	21.9142	2.26283	0.00561147	Up
222358_x_at	ALG13	55849	Asparagine-linked glycosylation 13 homolog (S. cerevisiae)	45.3129	20.0323	2.26199	0.00249099	Up
217771_at	GOLPH2	51280	golgi phosphoprotein 2	277.852	122.931	2.26022	0.00227894	Up
201408_at	PPP1CB	5500	protein phosphatase 1, catalytic subunit, beta isoform	92.3063	40.8942	2.2572	0.00431144	Up
222127_s_at	EXOC1	55763	exocyst complex component 1	131.19	58.1619	2.2556	0.00377377	Up
208407_s_at	CTNND1	1500	catenin (cadherin-associated protein), delta 1	126.13	55.933	2.25502	0.00745956	Up
210958_s_at	MAST4	23227	microtubule associated serine/threonine kinase family member 4	125.227	55.5453	2.2545	0.00630251	Up
222173_s_at	TBC1D2	55357	TBC1 domain family, member 2	65.3474	28.9896	2.25416	0.00957275	Up
214016_s_at	SFPQ	6421	splicing factor proline/glutamine-rich (polypyrimidine tract binding protein associated)	76.797	34.0887	2.25286	0.00862797	Up
213677_s_at	PMS1	5378	PMS1 postmeiotic segregation increased 1 (S. cerevisiae)	118.048	52.4178	2.25206	0.00875059	Up
202430_s_at	PLSCR1	5359	phospholipid scramblase 1	62.6077	27.8124	2.25107	0.00823457	Up
201024_x_at	EIF5B	9669	eukaryotic translation initiation factor 5B	242.401	107.683	2.25107	0.00115575	Up
209164_s_at	CYB561	1534	cytochrome b-561	127.48	56.6835	2.24897	0.00248455	Up
216942_s_at	CD58	965	CD58 molecule	67.7372	30.1308	2.24811	0.0081889	Up
213956_at	CEP350	9857	centrosomal protein 350kDa	45.078	20.1005	2.24263	0.00911772	Up
201829_at	NET1	10276	neuroepithelial cell transforming gene 1	115.176	51.3718	2.24201	0.00526783	Up
213857_s_at	CD47	961	CD47 molecule	338.516	150.993	2.24193	0.00279364	Up
210026_s_at	CARD10	29775	caspase recruitment domain family, member 10	131.32	58.5919	2.24127	0.00591023	Up
205111_s_at	PLCE1	51196	phospholipase C, epsilon 1	57.2718	25.5592	2.24075	0.00890898	Up
218699_at	RAB7L1	8934	RAB7, member RAS oncogene family-like 1	131.03	58.4868	2.24033	0.00286264	Up
219383_at	FLJ14213	79899	hypothetical protein FLJ14213	36.7169	16.3919	2.23995	0.00990895	Up
201861_s_at	LRRFIP1	9208	leucine rich repeat (in FLII) interacting protein 1	166.981	74.6341	2.23733	0.00632257	Up
202888_s_at	ANPEP	290	alanyl (membrane) aminopeptidase (aminopeptidase N, aminopeptidase M, microsomal aminopeptidase, CD13, p150)	127.484	57.0148	2.23598	0.00286264	Up
202318_s_at	SENP6	26054	SUMO1/sentrin specific peptidase 6	51.2302	22.9229	2.2349	0.00798597	Up
218608_at	ATP13A2	23400	ATPase type 13A2	101.42	45.4214	2.23287	0.00262719	Up
202076_at	BIRC2	329	baculoviral IAP repeat-containing 2	193.183	86.5511	2.23202	0.00424534	Up
200833_s_at	RAP1B	5908	RAP1B, member of RAS oncogene family	534.286	239.376	2.232	0.00616346	Up
205311_at	DDC	1644	dopa decarboxylase (aromatic L-amino acid decarboxylase)	42.1134	18.8967	2.22861	0.00342889	Up
203319_s_at	ZNF148	7707	zinc finger protein 148	53.2859	23.9711	2.22292	0.00997735	Up
217862_at	PIAS1	8554	protein inhibitor of activated STAT, 1	59.1279	26.6154	2.22156	0.00757755	Up
203420_at	FAM8A1	51439	family with sequence similarity 8, member A1	68.6988	30.9695	2.21827	0.00564301	Up
205481_at	ADORA1	134	adenosine A1 receptor	53.2393	24.005	2.21785	0.00406102	Up
215504_x_at	ANKRD10	55608	Ankyrin repeat domain 10	135.24	61.0043	2.21688	0.00283889	Up
218545_at	CCDC91	55297	coiled-coil domain containing 91	55.0564	24.8684	2.21391	0.00718793	Up
218854_at	SART2	29940	squamous cell carcinoma antigen recognized by T cells 2	86.2706	38.9948	2.21236	0.00346378	Up
218109_s_at	MFSD1	64747	major facilitator superfamily domain containing 1	355.705	160.802	2.21207	0.00308697	Up
201431_s_at	DPYSL3	1809	dihydropyrimidinase-like 3	134.484	60.81	2.21155	0.00622113	Up
209426_s_at	AMACR	23600	alpha-methylacyl-CoA racemase	83.4263	37.7357	2.2108	0.00421232	Up
201301_s_at	ANXA4	307	annexin A4	1680.46	760.154	2.21069	0.000717621	Up
202373_s_at	RAB3GAP2	25782	RAB3 GTPase activating protein subunit 2 (non-catalytic)	152.764	69.1391	2.20952	0.00389369	Up
201674_s_at	AKAP1	8165	A kinase (PRKA) anchor protein 1	277.992	125.89	2.20821	0.00104243	Up
209417_s_at	IFI35	3430	interferon-induced protein 35	190.584	86.3543	2.207	0.00351516	Up
208634_s_at	MACF1	23499	microtubule-actin crosslinking factor 1	225.857	102.433	2.20491	0.00803805	Up
207126_x_at	UGT1A4	54657	UDP glucuronosyltransferase 1 family, polypeptide A4	1694.64	769.438	2.20244	0.00177278	Up
221879_at	CALML4	91860	calmodulin-like 4	126.706	57.5443	2.20188	0.0058544	Up
203327_at	IDE	3416	insulin-degrading enzyme	181.177	82.3048	2.20129	0.00140742	Up
200810_s_at	CIRBP	1153	cold inducible RNA binding protein	408.541	186.087	2.19543	0.00305226	Up
210230_at	LOC728965	728965	Hypothetical protein LOC728965	150.758	68.6744	2.19525	0.00377377	Up
203071_at	SEMA3B	7869	sema domain, immunoglobulin domain (Ig), short basic domain, secreted, (semaphorin) 3B	92.4074	42.1321	2.19328	0.00254098	Up
211416_x_at	GGTLA4	92086	gamma-glutamyltransferase-like activity 4	101.922	46.4914	2.19229	0.00516697	Up
206332_s_at	IFI16	3428	interferon, gamma-inducible protein 16	96.0981	43.8634	2.19085	0.00667954	Up
218155_x_at	TSR1	55720	TSR1, 20S rRNA accumulation, homolog (S. cerevisiae)	149.735	68.3923	2.18935	0.00939651	Up
218700_s_at	RAB7L1	8934	RAB7, member RAS oncogene family-like 1	45.0671	20.598	2.18793	0.00528425	Up
219412_at	RAB38	23682	RAB38, member RAS oncogene family	58.3012	26.7294	2.18116	0.00374348	Up
212061_at	SR140	23350	U2-associated SR140 protein	38.8265	17.8237	2.17836	0.00878855	Up
212043_at	TGOLN2	10618	trans-golgi network protein 2	730.47	335.473	2.17743	0.00085724	Up
208161_s_at	ABCC3	8714	ATP-binding cassette, sub-family C (CFTR/MRP), member 3	1833.34	842.788	2.17533	0.00157099	Up
215603_x_at	GGT1 /// GGT2 /// GGTL4 /// LOC653590 /// LOC728226 /// LOC728441	2678 /// 2679 /// 653590 /// 728226 /// 728441 /// 91227	gamma-glutamyltransferase 1 /// gamma-glutamyltransferase 2 /// gamma-glutamyltransferase-like 4 /// similar to gamma-glutamyltransferase 2 /// similar to gamma-glutamyltransferase 2 /// similar to Gamma-glutamyltranspeptidase 1 precursor (Gamma-glutamyltransferase 1) (CD224 antigen)	256.629	117.979	2.1752	0.0085468	Up
200977_s_at	TAX1BP1	8887	Tax1 (human T-cell leukemia virus type I) binding protein 1	317.604	146.122	2.17356	0.00478788	Up
218518_at	C5orf5	51306	chromosome 5 open reading frame 5	55.9171	25.7326	2.17301	0.0056821	Up
206390_x_at	PF4	5196	platelet factor 4 (chemokine (C-X-C motif) ligand 4)	126.746	58.3821	2.17098	0.000614674	Up
209561_at	THBS3	7059	thrombospondin 3	109.296	50.3708	2.16983	0.00175758	Up
205305_at	FGL1	2267	fibrinogen-like 1	125.737	57.9708	2.16897	0.00778883	Up
204403_x_at	KIAA0738	9747	KIAA0738 gene product	54.3347	25.0881	2.16576	0.00883129	Up
215553_x_at	WDR45	11152	WD repeat domain 45	111.393	51.6711	2.1558	0.00979921	Up
212586_at	CAST	831	calpastatin	452.598	210.132	2.15388	0.00605971	Up
214434_at	HSPA12A	259217	heat shock 70kDa protein 12A	76.0482	35.3226	2.15296	0.00230233	Up
213405_at	RAB22A	57403	RAB22A, member RAS oncogene family	67.6003	31.4024	2.15271	0.00892471	Up
212917_x_at	RECQL	5965	RecQ protein-like (DNA helicase Q1-like)	155.187	72.1617	2.15055	0.0021934	Up
222122_s_at	THOC2	57187	THO complex 2	159.843	74.3721	2.14923	0.00420674	Up
218331_s_at	C10orf18	54906	chromosome 10 open reading frame 18	119.013	55.5118	2.14393	0.00350538	Up
215116_s_at	DNM1	1759	dynamin 1	435.111	202.973	2.14369	0.00163502	Up
220720_x_at	FAM128B	80097	family with sequence similarity 128, member B	128.362	59.9306	2.14184	0.0024486	Up
214701_s_at	FN1	2335	fibronectin 1	142.925	66.8123	2.1392	0.0093741	Up
201924_at	AFF1	4299	AF4/FMR2 family, member 1	103.007	48.2332	2.13561	0.00774068	Up
201959_s_at	MYCBP2	23077	MYC binding protein 2	132.869	62.275	2.13359	0.00957275	Up
203096_s_at	RAPGEF2	9693	Rap guanine nucleotide exchange factor (GEF) 2	83.2577	39.0408	2.13258	0.00453125	Up
201658_at	ARL1	400	ADP-ribosylation factor-like 1	151.366	71.1979	2.126	0.00107241	Up
217814_at	CCDC47	57003	coiled-coil domain containing 47	67.9953	32.0098	2.1242	0.00852535	Up
215588_x_at	RIOK3	8780	RIO kinase 3 (yeast)	220.954	104.1	2.12251	0.00649377	Up
201418_s_at	SOX4	6659	SRY (sex determining region Y)-box 4	220.121	103.924	2.1181	0.0061851	Up
209748_at	SPAST	6683	spastin	54.2272	25.6592	2.11336	0.00537953	Up
202606_s_at	TLK1	9874	tousled-like kinase 1	138.892	65.7321	2.113	0.00888223	Up
212341_at	YIPF6	286451	Yip1 domain family, member 6	385.251	182.472	2.11129	0.00234532	Up
211529_x_at	HLA-G	3135	HLA-G histocompatibility antigen, class I, G	533.935	253.088	2.10968	0.00328229	Up
213518_at	PRKCI	5584	protein kinase C, iota	68.4254	32.4484	2.10874	0.00947475	Up
202739_s_at	PHKB	5257	phosphorylase kinase, beta	68.0337	32.3405	2.10367	0.00264351	Up
212281_s_at	TMEM97	27346	transmembrane protein 97	249.018	118.446	2.10238	0.00414377	Up
209679_s_at	LOC57228	57228	small trans-membrane and glycosylated protein	118.699	56.4834	2.10148	0.0073503	Up
212943_at	KIAA0528	9847	KIAA0528	155.215	73.9461	2.09902	0.00547751	Up
207305_s_at	KIAA1012	22878	KIAA1012	93.1406	44.4353	2.0961	0.00245992	Up
214989_x_at	PLEKHA5	54477	Pleckstrin homology domain containing, family A member 5	147.529	70.4397	2.0944	0.0080671	Up
212582_at	OSBPL8	114882	oxysterol binding protein-like 8	148.619	70.9647	2.09427	0.00424683	Up
218066_at	SLC12A7	10723	solute carrier family 12 (potassium/chloride transporters), member 7	239.682	114.515	2.09301	0.00655583	Up
218757_s_at	UPF3B	65109	UPF3 regulator of nonsense transcripts homolog B (yeast)	59.009	28.2038	2.09224	0.00207802	Up
212982_at	ZDHHC17	23390	zinc finger, DHHC-type containing 17	74.0917	35.4169	2.09198	0.00985471	Up
218191_s_at	LMBRD1	55788	LMBR1 domain containing 1	198.907	95.0864	2.09185	0.0088278	Up
214937_x_at	PCM1	5108	pericentriolar material 1	187.973	90.0378	2.08771	0.00255994	Up
202061_s_at	SEL1L	6400	sel-1 suppressor of lin-12-like (C. elegans)	199.348	95.5321	2.08672	0.0013281	Up
200732_s_at	PTP4A1	7803	protein tyrosine phosphatase type IVA, member 1	637.919	305.715	2.08664	0.00604308	Up
200958_s_at	SDCBP	6386	syndecan binding protein (syntenin)	646.352	309.975	2.08517	0.0020659	Up
201914_s_at	SEC63	11231	SEC63 homolog (S. cerevisiae)	59.9482	28.8006	2.08149	0.00866972	Up
209627_s_at	OSBPL3	26031	oxysterol binding protein-like 3	46.7972	22.5006	2.07982	0.0085468	Up
215529_x_at	DIP2A	23181	DIP2 disco-interacting protein 2 homolog A (Drosophila)	193.573	93.0743	2.07977	0.00418826	Up
205726_at	DIAPH2	1730	diaphanous homolog 2 (Drosophila)	55.7238	26.801	2.07917	0.00384856	Up
212635_at	---	---	CDNA FLJ31107 fis, clone IMR322000152	115.51	55.5864	2.07803	0.00571329	Up
215807_s_at	PLXNB1	5364	plexin B1	80.6331	38.8251	2.07683	0.00161191	Up
213524_s_at	G0S2	50486	G0/G1switch 2	157.066	75.7604	2.0732	0.00277945	Up
219295_s_at	PCOLCE2	26577	procollagen C-endopeptidase enhancer 2	186.177	89.8811	2.07137	0.00271214	Up
220833_at	---	---	---	43.3534	20.9308	2.07127	0.000859835	Up
216524_x_at	ROBO2	6092	Roundabout, axon guidance receptor, homolog 2 (Drosophila)	164.45	79.4045	2.07104	0.00491761	Up
213294_at	---	---	Full-length cDNA clone CS0DK002YF13 of HeLa cells Cot 25-normalized of Homo sapiens (human)	120.896	58.3976	2.07022	0.00875059	Up
218857_s_at	ASRGL1	80150	asparaginase like 1	85.9736	41.5338	2.06997	0.00455338	Up
218490_s_at	ZNF302	55900	zinc finger protein 302	46.5955	22.5176	2.06929	0.0089766	Up
213168_at	SP3	6670	Sp3 transcription factor	112.143	54.2629	2.06666	0.00620881	Up
201340_s_at	ENC1	8507	ectodermal-neural cortex (with BTB-like domain)	47.5774	23.0544	2.0637	0.00787966	Up
203346_s_at	MTF2	22823	metal response element binding transcription factor 2	57.2175	27.7257	2.0637	0.00533094	Up
206555_s_at	THUMPD1	55623	THUMP domain containing 1	54.248	26.3044	2.06231	0.0049101	Up
213018_at	GATAD1	57798	GATA zinc finger domain containing 1	100.076	48.6109	2.05871	0.00381363	Up
209023_s_at	STAG2	10735	stromal antigen 2	63.3833	30.7945	2.05826	0.00405094	Up
217875_s_at	TMEPAI	56937	transmembrane, prostate androgen induced RNA	265.284	128.899	2.05807	0.00494303	Up
219678_x_at	DCLRE1C	64421	DNA cross-link repair 1C (PSO2 homolog, S. cerevisiae)	88.0412	42.8255	2.05581	0.00205288	Up
213932_x_at	HLA-A	3105	major histocompatibility complex, class I, A	1233.48	600.204	2.0551	0.00333035	Up
212900_at	SEC24A	10802	SEC24 related gene family, member A (S. cerevisiae)	98.2673	47.829	2.05455	0.000898837	Up
201844_s_at	RYBP	23429	RING1 and YY1 binding protein	105.861	51.5803	2.05236	0.00752469	Up
214580_x_at	KRT6A /// KRT6B /// KRT6C /// KRT6E	140446 /// 286887 /// 3853 /// 3854	keratin 6A /// keratin 6B /// keratin 6C /// keratin 6C	69.1451	33.6906	2.05236	0.0072583	Up
219833_s_at	EFHC1	114327	EF-hand domain (C-terminal) containing 1	117.327	57.1886	2.05157	0.00768473	Up
202017_at	EPHX1	2052	epoxide hydrolase 1, microsomal (xenobiotic)	1507.47	735.086	2.05074	0.000357914	Up
202538_s_at	CHMP2B	25978	chromatin modifying protein 2B	256.002	124.921	2.04931	0.00140742	Up
213675_at	---	---	CDNA FLJ25106 fis, clone CBR01467	131.441	64.182	2.04795	0.000418007	Up
210676_x_at	RGPD5 /// RGPD8 /// RGPD6	727851 /// 729540 /// 84220	RANBP2-like and GRIP domain containing 5 /// RANBP2-like and GRIP domain containing 8 /// RANBP2-like and GRIP domain containing 6	68.2671	33.385	2.04484	0.00468655	Up
203763_at	DYNC2LI1	51626	dynein, cytoplasmic 2, light intermediate chain 1	133.106	65.0947	2.04481	0.00852535	Up
209403_at	TBC1D3 /// TBC1D3C /// LOC653380 /// LOC653498 /// LOC727735 /// LOC729837 /// LOC729873 /// LOC729877	414060 /// 653380 /// 653498 /// 727735 /// 729837 /// 729873 /// 729877 /// 84218	TBC1 domain family, member 3 /// TBC1 domain family, member 3C /// similar to USP6 N-terminal like /// similar to USP6 N-terminal like /// similar to TBC1 domain family member 3 (Rab GTPase-activating protein PRC17) (Prostate cancer gene 17 protein) (TRE17 alpha protein) /// similar to USP6 N-terminal like /// similar to TBC1 domain family, member 3 /// similar to TBC1 domain family, member 3	107.248	52.4857	2.04337	0.00593631	Up
212992_at	C14orf78	113146	chromosome 14 open reading frame 78	675.912	330.803	2.04324	0.00351516	Up
201722_s_at	GALNT1	2589	UDP-N-acetyl-alpha-D-galactosamine:polypeptide N-acetylgalactosaminyltransferase 1 (GalNAc-T1)	251.574	123.247	2.04121	0.00554909	Up
212977_at	CXCR7	57007	chemokine (C-X-C motif) receptor 7	861.177	422.484	2.03837	0.00198906	Up
AFFX-hum_alu_at	---	---	---	11183.4	5488.04	2.03777	0.0013942	Up
218079_s_at	ZNF403	79893	zinc finger protein 403	206.875	101.533	2.03752	0.00657334	Up
207616_s_at	TANK	10010	TRAF family member-associated NFKB activator	150.008	73.6633	2.0364	0.00824147	Up
209771_x_at	CD24	934	CD24 molecule	3637.92	1786.61	2.03621	0.00478788	Up
210210_at	MPZL1	9019	myelin protein zero-like 1	43.1757	21.2574	2.03109	0.00275729	Up
202950_at	CRYZ	1429	crystallin, zeta (quinone reductase)	314.117	154.851	2.02852	0.00752469	Up
206153_at	CYP4F11	57834	cytochrome P450, family 4, subfamily F, polypeptide 11	68.749	34.065	2.01817	0.00513167	Up
210701_at	CFDP1	10428	craniofacial development protein 1	49.9502	24.7518	2.01804	0.00288469	Up
205870_at	BDKRB2	624	bradykinin receptor B2	148.915	73.9081	2.01487	0.00667786	Up
221804_s_at	FAM45B /// FAM45A /// LOC731832	404636 /// 55855 /// 731832	family with sequence similarity 45, member B /// family with sequence similarity 45, member A /// similar to family with sequence similarity 45, member A	378.73	187.99	2.01463	0.00407927	Up
212783_at	RBBP6	5930	retinoblastoma binding protein 6	92.3991	45.8733	2.01422	0.00271214	Up
204917_s_at	MLLT3	4300	myeloid/lymphoid or mixed-lineage leukemia (trithorax homolog, Drosophila); translocated to, 3	104.766	52.0189	2.01399	0.00140742	Up
217586_x_at	---	---	---	79.5372	39.5071	2.01324	0.00354433	Up
217579_x_at	ARL6IP2	64225	ADP-ribosylation factor-like 6 interacting protein 2	78.4487	39.0577	2.00853	0.00605971	Up
212754_s_at	MON2	23041	MON2 homolog (S. cerevisiae)	93.9763	46.7903	2.00846	0.00888223	Up
202271_at	FBXO28	23219	F-box protein 28	54.3936	27.0939	2.0076	0.00485439	Up
201487_at	CTSC	1075	cathepsin C	388.16	193.87	2.00216	0.00147107	Up
213116_at	NEK3	4752	NIMA (never in mitosis gene a)-related kinase 3	59.8572	29.8999	2.00192	0.00633085	Up
202372_at	---	---	Full-length cDNA clone CS0DC007YG11 of Neuroblastoma Cot 25-normalized of Homo sapiens (human)	92.3302	46.1534	2.00051	0.00914191	Up
209147_s_at	PPAP2A	8611	phosphatidic acid phosphatase type 2A	201.72	100.925	1.9987	0.00226469	Up
203742_s_at	TDG /// LOC645233 /// LOC732360	645233 /// 6996 /// 732360	thymine-DNA glycosylase /// similar to G/T mismatch-specific thymine DNA glycosylase /// similar to G/T mismatch-specific thymine DNA glycosylase	58.1867	29.135	1.99714	0.00549947	Up
1007_s_at	DDR1	780	discoidin domain receptor family, member 1	360.297	180.423	1.99695	0.0012668	Up
201846_s_at	RYBP	23429	RING1 and YY1 binding protein	130.287	65.3337	1.99418	0.00281145	Up
208860_s_at	ATRX /// LOC728849	546 /// 728849	alpha thalassemia/mental retardation syndrome X-linked (RAD54 homolog, S. cerevisiae) /// similar to transcriptional regulator ATRX isoform 1	101.719	51.0132	1.99398	0.00464977	Up
219625_s_at	COL4A3BP	10087	collagen, type IV, alpha 3 (Goodpasture antigen) binding protein	62.3861	31.3228	1.99171	0.00310645	Up
200761_s_at	ARL6IP5	10550	ADP-ribosylation-like factor 6 interacting protein 5	499.641	251.267	1.98849	0.00506169	Up
203874_s_at	SMARCA1	6594	SWI/SNF related, matrix associated, actin dependent regulator of chromatin, subfamily a, member 1	107.879	54.3669	1.98427	0.00531917	Up
221830_at	RAP2A	5911	RAP2A, member of RAS oncogene family	124.912	62.9797	1.98338	0.00706822	Up
220113_x_at	POLR1B	84172	polymerase (RNA) I polypeptide B, 128kDa	94.3753	47.5928	1.98297	0.00500491	Up
205229_s_at	COCH	1690	coagulation factor C homolog, cochlin (Limulus polyphemus)	217.75	110.069	1.97831	0.00608789	Up
220334_at	RGS17	26575	regulator of G-protein signalling 17	71.6759	36.252	1.97716	0.00864657	Up
221463_at	CCL24	6369	chemokine (C-C motif) ligand 24	58.6218	29.664	1.9762	0.00407749	Up
222282_at	PAPD4	167153	PAP associated domain containing 4	50.8753	25.7564	1.97525	0.00580094	Up
209181_s_at	RABGGTB	5876	Rab geranylgeranyltransferase, beta subunit	273.7	138.575	1.9751	0.0028237	Up
201991_s_at	KIF5B	3799	kinesin family member 5B	425.5	215.526	1.97424	0.00673163	Up
221816_s_at	PHF11 /// RP13-36C9.1 /// RP13-36C9.3	158852 /// 441519 /// 51131	PHD finger protein 11 /// cancer/testis antigen CT45-2 /// cancer/testis antigen CT45-3	111.244	56.5743	1.96633	0.00855075	Up
209574_s_at	C18orf1	753	chromosome 18 open reading frame 1	46.1042	23.4509	1.96599	0.00911334	Up
266_s_at	CD24	934	CD24 molecule	380.646	193.731	1.96482	0.0044899	Up
213275_x_at	CTSB	1508	cathepsin B	353.995	180.501	1.96118	0.00372734	Up
211075_s_at	CD47	961	CD47 molecule /// CD47 molecule	357.617	182.635	1.9581	0.0038614	Up
202173_s_at	VEZF1	7716	vascular endothelial zinc finger 1	97.3461	49.724	1.95773	0.00682524	Up
217388_s_at	KYNU	8942	kynureninase (L-kynurenine hydrolase)	1352.32	690.951	1.95719	0.00715718	Up
212386_at	---	---	CDNA FLJ11918 fis, clone HEMBB1000272	54.2333	27.7326	1.95557	0.00360919	Up
222001_x_at	FAM91A2	57234	family with sequence similarity 91, member A2	140.312	71.7765	1.95485	0.00339804	Up
220547_s_at	FAM35A	54537	family with sequence similarity 35, member A	289.842	148.327	1.95408	0.00407927	Up
201027_s_at	EIF5B	9669	eukaryotic translation initiation factor 5B	112.598	57.6912	1.95174	0.000655281	Up
213464_at	SHC2	25759	SHC (Src homology 2 domain containing) transforming protein 2	87.9508	45.0829	1.95087	0.0039569	Up
217518_at	FER1L3	26509	fer-1-like 3, myoferlin (C. elegans)	47.0846	24.1462	1.94998	0.00365902	Up
209369_at	ANXA3	306	annexin A3	173.95	89.2902	1.94814	0.0073503	Up
209163_at	CYB561	1534	cytochrome b-561	139.015	71.3936	1.94716	0.0017378	Up
220035_at	NUP210	23225	nucleoporin 210kDa	52.5186	27.0187	1.94379	0.00451193	Up
205141_at	ANG /// RNASE4	283 /// 6038	angiogenin, ribonuclease, RNase A family, 5 /// ribonuclease, RNase A family, 4	98.4018	50.7303	1.93971	0.00436707	Up
202909_at	EPM2AIP1	9852	EPM2A (laforin) interacting protein 1	112.975	58.2703	1.93881	0.00454713	Up
218397_at	FANCL	55120	Fanconi anemia, complementation group L	90.6976	46.7879	1.93849	0.00309443	Up
211528_x_at	HLA-G	3135	HLA-G histocompatibility antigen, class I, G	472.254	243.904	1.93623	0.00998697	Up
219799_s_at	DHRS9	10170	dehydrogenase/reductase (SDR family) member 9	78.1943	40.407	1.93517	0.00150793	Up
219757_s_at	C14orf101	54916	chromosome 14 open reading frame 101	51.5016	26.6152	1.93504	0.00531917	Up
200891_s_at	SSR1	6745	signal sequence receptor, alpha (translocon-associated protein alpha)	422.442	218.362	1.9346	0.00261134	Up
212692_s_at	LRBA	987	LPS-responsive vesicle trafficking, beach and anchor containing	77.5591	40.1098	1.93367	0.00399693	Up
204526_s_at	TBC1D8	11138	TBC1 domain family, member 8 (with GRAM domain)	301.146	155.83	1.93253	0.00148353	Up
205059_s_at	IDUA	3425	iduronidase, alpha-L-	78.8906	40.8279	1.93227	0.00399889	Up
202951_at	STK38	11329	serine/threonine kinase 38	146.376	75.7609	1.93208	0.00204872	Up
201481_s_at	PYGB	5834	phosphorylase, glycogen; brain	917.662	475.127	1.9314	0.00185051	Up
213064_at	ZC3H14	79882	zinc finger CCCH-type containing 14	89.4356	46.3184	1.93089	0.00575637	Up
219398_at	CIDEC	63924	cell death-inducing DFFA-like effector c	124.876	64.7199	1.92948	0.00890898	Up
203048_s_at	KIAA0372	9652	KIAA0372	91.6026	47.5672	1.92575	0.00163502	Up
202794_at	INPP1	3628	inositol polyphosphate-1-phosphatase	132.443	68.7854	1.92545	0.00171346	Up
200995_at	IPO7	10527	Importin 7	80.8779	42.0073	1.92533	0.00630507	Up
213590_at	SLC16A5	9121	solute carrier family 16, member 5 (monocarboxylic acid transporter 6)	93.4095	48.5201	1.92517	0.00139496	Up
212240_s_at	PIK3R1	5295	phosphoinositide-3-kinase, regulatory subunit 1 (p85 alpha)	44.3552	23.0781	1.92196	0.00405886	Up
207122_x_at	SULT1A2	6799	sulfotransferase family, cytosolic, 1A, phenol-preferring, member 2	219.306	114.177	1.92075	0.00528425	Up
206094_x_at	UGT1A6	54578	UDP glucuronosyltransferase 1 family, polypeptide A6	1065.29	554.672	1.92058	0.00479032	Up
212690_at	DDHD2	23259	DDHD domain containing 2	118.259	61.5776	1.92049	0.00932174	Up
218373_at	FTS	64400	fused toes homolog (mouse)	91.8417	47.8877	1.91786	0.00223514	Up
212622_at	TMEM41B	440026	transmembrane protein 41B	165.699	86.4533	1.91663	0.00620708	Up
209534_x_at	AKAP13	11214	A kinase (PRKA) anchor protein 13	87.639	45.7565	1.91534	0.00180788	Up
212253_x_at	DST	667	dystonin	74.4596	38.877	1.91526	0.00544785	Up
201536_at	DUSP3	1845	dual specificity phosphatase 3 (vaccinia virus phosphatase VH1-related)	269.84	141.259	1.91026	0.00547782	Up
212798_s_at	ANKMY2	57037	ankyrin repeat and MYND domain containing 2	213.632	112.001	1.90741	0.00611933	Up
201061_s_at	STOM	2040	stomatin	515.924	270.491	1.90736	0.00424134	Up
204137_at	GPR137B	7107	G protein-coupled receptor 137B	79.8568	41.8898	1.90635	0.00630507	Up
202906_s_at	NBN	4683	nibrin	66.0156	34.6305	1.90628	0.0095599	Up
217985_s_at	BAZ1A	11177	bromodomain adjacent to zinc finger domain, 1A	50.4639	26.4809	1.90567	0.00151943	Up
205068_s_at	ARHGAP26	23092	Rho GTPase activating protein 26	84.8238	44.5819	1.90265	0.0012877	Up
203354_s_at	PSD3	23362	pleckstrin and Sec7 domain containing 3	42.672	22.43	1.90245	0.00978311	Up
212339_at	EPB41L1	2036	erythrocyte membrane protein band 4.1-like 1	101.102	53.1725	1.9014	0.00414377	Up
203636_at	MID1	4281	midline 1 (Opitz/BBB syndrome)	240.467	126.512	1.90075	0.00314242	Up
38671_at	PLXND1	23129	plexin D1	118.264	62.3977	1.89532	0.00230736	Up
212765_at	CAMSAP1L1	23271	calmodulin regulated spectrin-associated protein 1-like 1	129.784	68.5506	1.89326	0.00706089	Up
201664_at	SMC4	10051	structural maintenance of chromosomes 4	227.048	119.947	1.8929	0.00924084	Up
201018_at	EIF1AX	1964	eukaryotic translation initiation factor 1A, X-linked	72.7721	38.4649	1.89191	0.00561155	Up
202812_at	GAA	2548	glucosidase, alpha; acid (Pompe disease, glycogen storage disease type II)	244.333	129.206	1.89103	0.00204551	Up
202132_at	WWTR1	25937	WW domain containing transcription regulator 1	73.8614	39.0697	1.8905	0.00940826	Up
213902_at	ASAH1	427	N-acylsphingosine amidohydrolase (acid ceramidase) 1	246.68	130.581	1.88909	0.00254098	Up
201731_s_at	TPR /// BTRC	7175 /// 8945	translocated promoter region (to activated MET oncogene) /// beta-transducin repeat containing	188.337	99.712	1.88881	0.0032724	Up
203883_s_at	RAB11FIP2	22841	RAB11 family interacting protein 2 (class I)	74.6924	39.5582	1.88816	0.0021886	Up
203480_s_at	OTUD4	54726	OTU domain containing 4	86.9403	46.054	1.88779	0.0042792	Up
210715_s_at	SPINT2	10653	serine peptidase inhibitor, Kunitz type, 2	493.881	262.087	1.88442	0.00199112	Up
209184_s_at	IRS2	8660	insulin receptor substrate 2	151.398	80.3525	1.88418	0.00132735	Up
203140_at	BCL6	604	B-cell CLL/lymphoma 6 (zinc finger protein 51) /// B-cell CLL/lymphoma 6 (zinc finger protein 51)	73.9226	39.2479	1.88348	0.00245992	Up
221196_x_at	BRCC3	79184	BRCA1/BRCA2-containing complex, subunit 3	68.4716	36.3766	1.8823	0.0019106	Up
201069_at	MMP2	4313	matrix metallopeptidase 2 (gelatinase A, 72kDa gelatinase, 72kDa type IV collagenase)	269.032	143.082	1.88026	0.00894899	Up
220755_s_at	C6orf48	50854	chromosome 6 open reading frame 48	656.099	349.253	1.87858	0.00516697	Up
208120_x_at	FKSG49 /// LOC730444	400949 /// 730444	FKSG49 /// FKSG49 /// hypothetical protein LOC730444 /// hypothetical protein LOC730444	167.288	89.2373	1.87464	0.000747608	Up
204491_at	PDE4D	5144	phosphodiesterase 4D, cAMP-specific (phosphodiesterase E3 dunce homolog, Drosophila)	250.137	133.54	1.87312	0.00255935	Up
202956_at	ARFGEF1	10565	ADP-ribosylation factor guanine nucleotide-exchange factor 1(brefeldin A-inhibited)	81.7131	43.6324	1.87276	0.00120729	Up
204519_s_at	PLLP	51090	plasma membrane proteolipid (plasmolipin)	69.2067	36.9795	1.87149	0.00668594	Up
207318_s_at	CDC2L5	8621	cell division cycle 2-like 5 (cholinesterase-related cell division controller)	100.273	53.5969	1.87086	0.00893519	Up
203637_s_at	MID1	4281	midline 1 (Opitz/BBB syndrome)	189.656	101.522	1.86814	0.00666659	Up
200742_s_at	TPP1	1200	tripeptidyl peptidase I	161.476	86.4709	1.8674	0.00431613	Up
220252_x_at	CXorf21	80231	chromosome X open reading frame 21	61.6145	33.0167	1.86616	0.00374348	Up
221518_s_at	USP47	55031	ubiquitin specific peptidase 47	179.46	96.2099	1.8653	0.0034356	Up
201807_at	VPS26A	9559	vacuolar protein sorting 26 homolog A (yeast)	375.296	201.503	1.86248	0.0048074	Up
213044_at	ROCK1	6093	Rho-associated, coiled-coil containing protein kinase 1	158.664	85.225	1.8617	0.00741316	Up
203324_s_at	CAV2	858	caveolin 2	325.699	175.196	1.85906	0.0069284	Up
204573_at	CROT	54677	carnitine O-octanoyltransferase	67.1278	36.1121	1.85887	0.00778883	Up
217858_s_at	ARMCX3	51566	armadillo repeat containing, X-linked 3	95.7668	51.5346	1.8583	0.00574341	Up
200905_x_at	HLA-E	3133	major histocompatibility complex, class I, E	534.163	287.528	1.85778	0.0081354	Up
218217_at	SCPEP1	59342	serine carboxypeptidase 1	151.474	81.5371	1.85773	0.00451807	Up
202446_s_at	PLSCR1	5359	phospholipid scramblase 1	186.75	100.62	1.85598	0.00998456	Up
203556_at	ZHX2	22882	zinc fingers and homeoboxes 2	64.7599	34.9448	1.8532	0.00730678	Up
203253_s_at	HISPPD1	23262	histidine acid phosphatase domain containing 1	71.708	38.7605	1.85003	0.00300975	Up
201348_at	GPX3	2878	glutathione peroxidase 3 (plasma)	61.285	33.1331	1.84966	0.00327084	Up
208082_x_at	---	---	---	116.859	63.1884	1.84937	0.00638505	Up
208966_x_at	IFI16	3428	interferon, gamma-inducible protein 16	113.572	61.4751	1.84744	0.00400148	Up
212676_at	NF1	4763	neurofibromin 1 (neurofibromatosis, von Recklinghausen disease, Watson disease)	120.618	65.3048	1.847	0.005931	Up
201613_s_at	AP1G2	8906	adaptor-related protein complex 1, gamma 2 subunit	204.786	110.934	1.84602	0.00162245	Up
209094_at	DDAH1	23576	dimethylarginine dimethylaminohydrolase 1	156.002	84.5962	1.84408	0.00477351	Up
212399_s_at	VGLL4	9686	vestigial like 4 (Drosophila)	206.198	111.819	1.84403	0.000871278	Up
210224_at	MR1	3140	major histocompatibility complex, class I-related	69.3224	37.6208	1.84266	0.00302742	Up
201084_s_at	BCLAF1	9774	BCL2-associated transcription factor 1	223.817	121.503	1.84207	0.00586587	Up
209237_s_at	SLC23A2	9962	solute carrier family 23 (nucleobase transporters), member 2	76.4113	41.4903	1.84167	0.00360919	Up
216983_s_at	ZNF224	7767	zinc finger protein 224	47.0256	25.5508	1.84047	0.0058544	Up
220580_at	BICC1	80114	bicaudal C homolog 1 (Drosophila)	44.3237	24.1611	1.83451	0.0058989	Up
217436_x_at	LOC730399 /// LOC731974	730399 /// 731974	hypothetical protein LOC730399 /// hypothetical protein LOC731974	164.502	89.8	1.83187	0.00620708	Up
212305_s_at	MIA3	375056	melanoma inhibitory activity family, member 3	103.371	56.5102	1.82925	0.00167383	Up
205613_at	SYT17	51760	synaptotagmin XVII	110.38	60.3474	1.82908	0.00128426	Up
217033_x_at	NTRK3	4916	neurotrophic tyrosine kinase, receptor, type 3	157.461	86.1024	1.82876	0.00547464	Up
212573_at	ENDOD1	23052	endonuclease domain containing 1	97.612	53.3767	1.82874	0.00228841	Up
201432_at	CAT	847	catalase	681.537	372.703	1.82863	0.0048074	Up
222380_s_at	PDCD6	10016	Programmed cell death 6	53.7544	29.421	1.82707	0.0027464	Up
202967_at	GSTA4	2941	glutathione S-transferase A4	158.925	86.9997	1.82673	0.0019715	Up
219508_at	GCNT3	9245	glucosaminyl (N-acetyl) transferase 3, mucin type	270.758	148.221	1.82672	0.00167383	Up
201944_at	HEXB	3074	hexosaminidase B (beta polypeptide)	543.276	297.573	1.82569	0.00313938	Up
217952_x_at	PHF3	23469	PHD finger protein 3	47.2154	25.8759	1.82468	0.00789525	Up
205255_x_at	TCF7	6932	transcription factor 7 (T-cell specific, HMG-box)	271.199	148.685	1.82399	0.00284976	Up
208596_s_at	UGT1A10 /// UGT1A8 /// UGT1A7 /// UGT1A6 /// UGT1A5 /// UGT1A9 /// UGT1A4 /// UGT1A1 /// UGT1A3	54575 /// 54576 /// 54577 /// 54578 /// 54579 /// 54600 /// 54657 /// 54658 /// 54659	UDP glucuronosyltransferase 1 family, polypeptide A10 /// UDP glucuronosyltransferase 1 family, polypeptide A8 /// UDP glucuronosyltransferase 1 family, polypeptide A7 /// UDP glucuronosyltransferase 1 family, polypeptide A6 /// UDP glucuronosyltransferase 1 family, polypeptide A5 /// UDP glucuronosyltransferase 1 family, polypeptide A9 /// UDP glucuronosyltransferase 1 family, polypeptide A4 ///…	1161.84	637.006	1.82391	0.00534677	Up
212785_s_at	LARP7	51574	La ribonucleoprotein domain family, member 7	109.99	60.3175	1.82352	0.00638471	Up
205112_at	PLCE1	51196	phospholipase C, epsilon 1	47.6041	26.1281	1.82195	0.00501413	Up
203964_at	NMI	9111	N-myc (and STAT) interactor	125.568	68.9357	1.82153	0.00862797	Up
210946_at	PPAP2A	8611	phosphatidic acid phosphatase type 2A	137.952	75.8069	1.81979	0.00914191	Up
201070_x_at	SF3B1	23451	splicing factor 3b, subunit 1, 155kDa	135.117	74.2979	1.81858	0.0026207	Up
208886_at	H1F0	3005	H1 histone family, member 0	202.212	111.211	1.81827	0.00521244	Up
202350_s_at	MATN2	4147	matrilin 2	73.3673	40.3544	1.81807	0.00774461	Up
207747_s_at	DOK4	55715	docking protein 4	58.2604	32.0509	1.81775	0.00167383	Up
200686_s_at	SFRS11	9295	splicing factor, arginine/serine-rich 11	140.037	77.0666	1.8171	0.00418826	Up
210544_s_at	ALDH3A2	224	aldehyde dehydrogenase 3 family, member A2	231.251	127.271	1.817	0.00889387	Up
211615_s_at	LRPPRC	10128	leucine-rich PPR-motif containing /// leucine-rich PPR-motif containing	329.624	181.457	1.81654	0.00839616	Up
212203_x_at	IFITM3	10410	interferon induced transmembrane protein 3 (1-8U)	549.646	302.895	1.81464	0.00113547	Up
202305_s_at	FEZ2	9637	fasciculation and elongation protein zeta 2 (zygin II)	286.2	157.756	1.81419	0.00180788	Up
218142_s_at	CRBN	51185	cereblon	147.005	81.0472	1.81381	0.00407692	Up
203380_x_at	SFRS5	6430	splicing factor, arginine/serine-rich 5	359.415	198.237	1.81305	0.00267875	Up
213878_at	LOC642732 /// LOC730793	642732 /// 730793	similar to CG10721-PA /// similar to CG10721-PA	65.7731	36.2856	1.81265	0.0065329	Up
214870_x_at	NPIP /// LOC339047 /// LOC642799	339047 /// 642799 /// 9284	nuclear pore complex interacting protein /// hypothetical protein LOC339047 /// similar to nuclear pore complex interacting protein	449.21	247.902	1.81204	0.00202518	Up
204360_s_at	NAGLU	4669	N-acetylglucosaminidase, alpha- (Sanfilippo disease IIIB)	120.167	66.3606	1.81082	0.00604027	Up
200923_at	LGALS3BP	3959	lectin, galactoside-binding, soluble, 3 binding protein	774.549	427.85	1.81033	0.00112158	Up
216379_x_at	CD24	934	CD24 molecule	3261.73	1803.49	1.80857	0.0072583	Up
207133_x_at	ALPK1	80216	alpha-kinase 1	84.661	46.8355	1.80762	0.00668594	Up
219571_s_at	ZNF12	7559	zinc finger protein 12	54.0954	29.9411	1.80672	0.00359005	Up
209581_at	HRASLS3	11145	HRAS-like suppressor 3	417.951	231.481	1.80555	0.00927561	Up
215076_s_at	COL3A1	1281	collagen, type III, alpha 1 (Ehlers-Danlos syndrome type IV, autosomal dominant)	70.9274	39.317	1.80399	0.0082052	Up
213392_at	IQCK	124152	IQ motif containing K	72.3854	40.1286	1.80384	0.00540111	Up
212906_at	GRAMD1B	57476	GRAM domain containing 1B	147.828	82.069	1.80126	0.00153163	Up
208936_x_at	LGALS8	3964	lectin, galactoside-binding, soluble, 8 (galectin 8)	80.0566	44.5021	1.79894	0.00392343	Up
200989_at	HIF1A	3091	hypoxia-inducible factor 1, alpha subunit (basic helix-loop-helix transcription factor)	1262.76	702.378	1.79783	0.00282573	Up
209605_at	TST	7263	thiosulfate sulfurtransferase (rhodanese)	396.034	220.421	1.79672	0.00222507	Up
212268_at	SERPINB1	1992	serpin peptidase inhibitor, clade B (ovalbumin), member 1	178.316	99.487	1.79236	0.00411704	Up
221666_s_at	PYCARD	29108	PYD and CARD domain containing	47.7886	26.6668	1.79206	0.00533094	Up
209690_s_at	DOK4	55715	docking protein 4	58.8425	32.8514	1.79117	0.00978289	Up
213030_s_at	PLXNA2	5362	plexin A2	46.3679	25.8931	1.79075	0.00286264	Up
215115_x_at	NTRK3	4916	neurotrophic tyrosine kinase, receptor, type 3	141.332	79.0204	1.78855	0.0052408	Up
204630_s_at	GOSR1	9527	golgi SNAP receptor complex member 1	213.119	119.165	1.78844	0.00906643	Up
207983_s_at	STAG2	10735	stromal antigen 2	120.072	67.1416	1.78834	0.00597688	Up
217377_x_at	NTRK3	4916	neurotrophic tyrosine kinase, receptor, type 3	172.495	96.4734	1.78801	0.0047625	Up
204771_s_at	TTF1	7270	transcription termination factor, RNA polymerase I	82.0325	45.9048	1.78701	0.00634181	Up
201100_s_at	USP9X	8239	ubiquitin specific peptidase 9, X-linked	419.119	234.666	1.78602	0.00198906	Up
222275_at	---	---	---	47.6933	26.7079	1.78574	0.00795208	Up
218422_s_at	RBM26	64062	RNA binding motif protein 26	52.3086	29.302	1.78516	0.00961931	Up
210445_at	FABP6	2172	fatty acid binding protein 6, ileal (gastrotropin)	53.9155	30.2185	1.78419	0.0058989	Up
204404_at	SLC12A2	6558	solute carrier family 12 (sodium/potassium/chloride transporters), member 2	119.599	67.0551	1.78359	0.00738169	Up
214118_x_at	PCM1 /// TPTE	5108 /// 7179	pericentriolar material 1 /// transmembrane phosphatase with tensin homology	64.2875	36.1204	1.77981	0.00351366	Up
202421_at	IGSF3	3321	immunoglobulin superfamily, member 3	151.727	85.3628	1.77744	0.00285191	Up
218184_at	TULP4	56995	tubby like protein 4	46.0407	25.9556	1.77382	0.00839616	Up
204537_s_at	GABRE	2564	gamma-aminobutyric acid (GABA) A receptor, epsilon	116.469	65.6749	1.77341	0.00548162	Up
220349_s_at	FLJ21865	64772	endo-beta-N-acetylglucosaminidase	123.843	69.9955	1.7693	0.00392389	Up
209907_s_at	ITSN2	50618	intersectin 2	52.7056	29.8243	1.76721	0.00835158	Up
215628_x_at	PPP2CA	5515	Protein phosphatase 2 (formerly 2A), catalytic subunit, alpha isoform	107.746	60.9742	1.76707	0.00361883	Up
217852_s_at	ARL8B	55207	ADP-ribosylation factor-like 8B	432.709	245.045	1.76583	0.00491913	Up
204981_at	SLC22A18	5002	solute carrier family 22 (organic cation transporter), member 18	356.225	201.746	1.76571	0.000418007	Up
208866_at	CSNK1A1	1452	casein kinase 1, alpha 1	47.3164	26.8243	1.76394	0.00337957	Up
202605_at	GUSB	2990	glucuronidase, beta	399.022	226.408	1.7624	0.00520589	Up
212548_s_at	FRYL	285527	FRY-like	57.5455	32.7248	1.75847	0.0054854	Up
210128_s_at	LTB4R	1241	leukotriene B4 receptor	63.0061	35.8377	1.7581	0.00968152	Up
219113_x_at	HSD17B14	51171	hydroxysteroid (17-beta) dehydrogenase 14	78.0125	44.4127	1.75654	0.00550365	Up
212190_at	SERPINE2	5270	serpin peptidase inhibitor, clade E (nexin, plasminogen activator inhibitor type 1), member 2	575.381	327.573	1.7565	0.00244642	Up
219416_at	SCARA3	51435	scavenger receptor class A, member 3	111.333	63.4147	1.75564	0.00316482	Up
203911_at	RAP1GAP	5909	RAP1 GTPase activating protein	117.206	66.7787	1.75514	0.00605971	Up
201398_s_at	TRAM1	23471	translocation associated membrane protein 1	1332.64	759.754	1.75404	0.00350506	Up
201542_at	SAR1A	56681	SAR1 gene homolog A (S. cerevisiae)	204.8	116.888	1.75211	0.0080671	Up
207513_s_at	ZNF189	7743	zinc finger protein 189	62.1119	35.4575	1.75173	0.00911215	Up
212282_at	TMEM97	27346	transmembrane protein 97	378.631	216.473	1.74909	0.00539694	Up
212724_at	RND3	390	Rho family GTPase 3	465.54	266.173	1.74901	0.00491761	Up
201998_at	ST6GAL1	6480	ST6 beta-galactosamide alpha-2,6-sialyltranferase 1	125.612	71.9594	1.7456	0.00582448	Up
205070_at	ING3	54556	inhibitor of growth family, member 3	51.8535	29.7256	1.7444	0.00692901	Up
203519_s_at	UPF2	26019	UPF2 regulator of nonsense transcripts homolog (yeast)	51.2167	29.3702	1.74383	0.00108343	Up
209360_s_at	RUNX1	861	runt-related transcription factor 1 (acute myeloid leukemia 1; aml1 oncogene)	130.937	75.103	1.74343	0.00360919	Up
202172_at	VEZF1	7716	vascular endothelial zinc finger 1	173.961	100.535	1.73035	0.00271214	Up
220056_at	IL22RA1	58985	interleukin 22 receptor, alpha 1	63.011	36.4564	1.72839	0.00759107	Up
212658_at	LHFPL2	10184	lipoma HMGIC fusion partner-like 2	180.182	104.258	1.72822	0.00875837	Up
213164_at	SLC5A3	6526	solute carrier family 5 (inositol transporters), member 3	95.8573	55.7173	1.72042	0.00523753	Up
212368_at	ZNF292	23036	zinc finger protein 292	70.2406	40.8309	1.72028	0.00874622	Up
211031_s_at	CYLN2	7461	cytoplasmic linker 2 /// cytoplasmic linker 2	108.717	63.2013	1.72017	0.00641809	Up
215411_s_at	TRAF3IP2	10758	TRAF3 interacting protein 2	208.432	121.18	1.72002	0.00648736	Up
200710_at	ACADVL	37	acyl-Coenzyme A dehydrogenase, very long chain	733.604	426.749	1.71905	0.00171628	Up
218053_at	PRPF40A	55660	PRP40 pre-mRNA processing factor 40 homolog A (yeast)	210.455	122.506	1.71791	0.00936939	Up
221834_at	LONP2	83752	Lon peptidase 2, peroxisomal	51.8508	30.2021	1.71679	0.00883129	Up
203221_at	TLE1	7088	transducin-like enhancer of split 1 (E(sp1) homolog, Drosophila)	164.014	95.7376	1.71316	0.00181666	Up
200847_s_at	TMEM66	51669	transmembrane protein 66	735.609	430.973	1.70686	0.0083053	Up
205873_at	PIGL	9487	phosphatidylinositol glycan anchor biosynthesis, class L	79.5479	46.6554	1.70501	0.00470145	Up
218085_at	CHMP5	51510	chromatin modifying protein 5	103.069	60.455	1.70488	0.00437015	Up
203139_at	DAPK1	1612	death-associated protein kinase 1	106.425	62.4383	1.70448	0.00755322	Up
206542_s_at	SMARCA2	6595	SWI/SNF related, matrix associated, actin dependent regulator of chromatin, subfamily a, member 2	60.9059	35.8115	1.70074	0.00874622	Up
202776_at	DNTTIP2	30836	deoxynucleotidyltransferase, terminal, interacting protein 2	152.063	89.5125	1.69879	0.00565241	Up
201832_s_at	PAK1 /// VDP	5058 /// 8615	p21/Cdc42/Rac1-activated kinase 1 (STE20 homolog, yeast) /// vesicle docking protein p115	275.044	161.931	1.69852	0.00347672	Up
200838_at	CTSB	1508	cathepsin B	527.719	310.72	1.69838	0.00823572	Up
213689_x_at	RPL5	6125	Ribosomal protein L5	122.463	72.107	1.69835	0.00257287	Up
221041_s_at	SLC17A5	26503	solute carrier family 17 (anion/sugar transporter), member 5	92.6406	54.579	1.69737	0.0019715	Up
201409_s_at	PPP1CB	5500	protein phosphatase 1, catalytic subunit, beta isoform	128.048	75.5183	1.69558	0.00215677	Up
218740_s_at	CDK5RAP3	80279	CDK5 regulatory subunit associated protein 3	436.685	257.947	1.69292	0.00314242	Up
217761_at	ADI1	55256	acireductone dioxygenase 1	188.034	111.127	1.69206	0.00424683	Up
203762_s_at	DYNC2LI1	51626	dynein, cytoplasmic 2, light intermediate chain 1	59.1017	34.9405	1.69149	0.00367932	Up
201891_s_at	B2M	567	beta-2-microglobulin	2671.46	1579.67	1.69114	0.00888223	Up
209508_x_at	CFLAR	8837	CASP8 and FADD-like apoptosis regulator /// CASP8 and FADD-like apoptosis regulator	88.4949	52.3703	1.68979	0.00491119	Up
203651_at	ZFYVE16	9765	zinc finger, FYVE domain containing 16	69.6824	41.3129	1.6867	0.00167383	Up
204314_s_at	CREB1	1385	cAMP responsive element binding protein 1	61.4245	36.503	1.68273	0.00159234	Up
222040_at	HNRPA1 /// LOC728844 /// LOC731172	3178 /// 728844 /// 731172	heterogeneous nuclear ribonucleoprotein A1 /// hypothetical protein LOC728844 /// hypothetical protein LOC731172	66.5964	39.5941	1.68198	0.00418139	Up
202193_at	LIMK2	3985	LIM domain kinase 2	57.9785	34.4788	1.68157	0.00714009	Up
213002_at	MARCKS	4082	Myristoylated alanine-rich protein kinase C substrate	103.184	61.4432	1.67935	0.00254737	Up
202544_at	GMFB	2764	glia maturation factor, beta	240.097	143.1	1.67783	0.00572696	Up
214035_x_at	LOC399491	399491	LOC399491 protein	313.495	186.916	1.6772	0.00180607	Up
204168_at	MGST2	4258	microsomal glutathione S-transferase 2	157.386	93.8488	1.67702	0.000240337	Up
200904_at	HLA-E	3133	major histocompatibility complex, class I, E	225.252	134.349	1.67661	0.0026352	Up
209093_s_at	GBA /// GBAP	2629 /// 2630	glucosidase, beta; acid (includes glucosylceramidase) /// glucosidase, beta; acid, pseudogene	113.835	67.9321	1.67571	0.00275124	Up
204608_at	ASL	435	argininosuccinate lyase	195.14	116.541	1.67443	0.00314242	Up
218017_s_at	HGSNAT	138050	heparan-alpha-glucosaminide N-acetyltransferase	165.17	98.7405	1.67277	0.00564301	Up
217456_x_at	HLA-E	3133	major histocompatibility complex, class I, E	274.062	164.179	1.66929	0.00215677	Up
202040_s_at	JARID1A	5927	jumonji, AT rich interactive domain 1A	138.976	83.3542	1.66729	0.00745434	Up
208890_s_at	PLXNB2	23654	plexin B2	194.572	116.716	1.66705	0.00253119	Up
201837_s_at	SUPT7L	9913	suppressor of Ty 7 (S. cerevisiae)-like	186.647	112.052	1.66571	0.00399201	Up
222303_at	---	---	---	208.395	125.159	1.66505	0.00520155	Up
210589_s_at	GBA /// GBAP	2629 /// 2630	glucosidase, beta; acid (includes glucosylceramidase) /// glucosidase, beta; acid, pseudogene	205.516	123.437	1.66494	0.0020772	Up
218211_s_at	MLPH	79083	melanophilin	1466.12	881.805	1.66263	0.00125711	Up
210686_x_at	SLC25A16	8034	solute carrier family 25 (mitochondrial carrier; Graves disease autoantigen), member 16	202.141	121.849	1.65895	0.00300975	Up
200673_at	LAPTM4A	9741	lysosomal-associated protein transmembrane 4 alpha	1420.47	858.449	1.6547	0.00246262	Up
203344_s_at	RBBP8	5932	retinoblastoma binding protein 8	122.321	73.9252	1.65466	0.0084683	Up
217732_s_at	ITM2B	9445	integral membrane protein 2B	562.243	340.104	1.65315	0.00823341	Up
203028_s_at	CYBA	1535	cytochrome b-245, alpha polypeptide	478.049	289.185	1.65309	0.00595973	Up
204151_x_at	AKR1C1	1645	aldo-keto reductase family 1, member C1 (dihydrodiol dehydrogenase 1; 20-alpha (3-alpha)-hydroxysteroid dehydrogenase)	7907.03	4792.04	1.65004	0.000506262	Up
204385_at	KYNU	8942	kynureninase (L-kynurenine hydrolase)	555.305	337.114	1.64723	0.00714009	Up
213063_at	ZC3H14	79882	zinc finger CCCH-type containing 14	57.6381	35.2367	1.63574	0.00433594	Up
207705_s_at	RP4-691N24.1	22981	KIAA0980 protein	110.219	67.3844	1.63567	0.00711669	Up
40569_at	MZF1	7593	myeloid zinc finger 1	118.779	72.6613	1.63469	0.00595395	Up
200785_s_at	LRP1	4035	low density lipoprotein-related protein 1 (alpha-2-macroglobulin receptor)	65.2412	39.9412	1.63343	0.00586587	Up
213073_at	ZFYVE26	23503	zinc finger, FYVE domain containing 26	53.5422	32.827	1.63104	0.00344674	Up
208798_x_at	GOLGA8A	23015	golgi autoantigen, golgin subfamily a, 8A	106.884	65.581	1.62981	0.00820113	Up
211464_x_at	CASP6	839	caspase 6, apoptosis-related cysteine peptidase	86.0022	52.7831	1.62935	0.00759107	Up
202425_x_at	PPP3CA	5530	protein phosphatase 3 (formerly 2B), catalytic subunit, alpha isoform (calcineurin A alpha)	111.344	68.4578	1.62647	0.00755487	Up
201331_s_at	STAT6	6778	signal transducer and activator of transcription 6, interleukin-4 induced	286.4	176.915	1.61886	0.00481515	Up
218523_at	LHPP	64077	phospholysine phosphohistidine inorganic pyrophosphate phosphatase	58.8498	36.3677	1.61819	0.00247231	Up
209377_s_at	HMGN3	9324	high mobility group nucleosomal binding domain 3	342.534	211.768	1.6175	0.00283738	Up
221748_s_at	TNS1	7145	tensin 1 /// tensin 1	186.499	115.321	1.61722	0.00467504	Up
218988_at	SLC35E3	55508	solute carrier family 35, member E3	111.571	68.9946	1.6171	0.00436707	Up
201193_at	IDH1	3417	isocitrate dehydrogenase 1 (NADP+), soluble	941.084	583.502	1.61282	0.00441605	Up
211302_s_at	PDE4B	5142	phosphodiesterase 4B, cAMP-specific (phosphodiesterase E4 dunce homolog, Drosophila)	61.0324	37.8723	1.61153	0.00334743	Up
221850_x_at	CTGLF1 /// KIAA1975 /// CTGLF4 /// CTGLF9P /// CTGLF5	119016 /// 119385 /// 653268 /// 728005 /// 728404	centaurin, gamma-like family, member 1 /// KIAA1975 protein similar to MRIP2 /// centaurin, gamma-like family, member 4 /// centaurin, gamma-like family, member 9 pseudogene /// centaurin, gamma-like family, member 5	159.037	98.7042	1.61125	0.00254737	Up
220990_s_at	TMEM49 /// MIRN21	406991 /// 81671	transmembrane protein 49 /// transmembrane protein 49 /// microRNA 21 /// microRNA 21	498.982	309.827	1.61052	0.00245992	Up
221971_x_at	CTGLF1 /// CTGLF6 /// CTGLF9P /// CTGLF7 /// CTGLF2	119016 /// 642517 /// 728005 /// 728127 /// 729092	centaurin, gamma-like family, member 1 /// centaurin, gamma-like family, member 6 /// centaurin, gamma-like family, member 9 pseudogene /// centaurin, gamma-like family, member 7 /// centaurin, gamma-like family, member 2	135.995	84.6493	1.60657	0.002659	Up
210694_s_at	---	---	---	61.9666	38.615	1.60473	0.00627829	Up
202615_at	GNAQ	2776	Guanine nucleotide binding protein (G protein), q polypeptide	138.147	86.1635	1.60332	0.00365014	Up
214805_at	EIF4A1	1973	Eukaryotic translation initiation factor 4A, isoform 1	113.263	70.6942	1.60215	0.00627829	Up
205480_s_at	UGP2	7360	UDP-glucose pyrophosphorylase 2	563.174	351.803	1.60082	0.00640965	Up
201063_at	RCN1	5954	reticulocalbin 1, EF-hand calcium binding domain	621.909	389.593	1.5963	0.000505635	Up
215983_s_at	UBXD6	7993	UBX domain containing 6	55.8185	35.0601	1.59208	0.00436055	Up
202180_s_at	MVP	9961	major vault protein	378.47	237.864	1.59112	0.00108147	Up
208944_at	TGFBR2	7048	transforming growth factor, beta receptor II (70/80kDa)	675.649	425.455	1.58806	0.00967726	Up
220642_x_at	GPR89A /// LOC653519 /// LOC728932	51463 /// 653519 /// 728932	G protein-coupled receptor 89A /// similar to G protein-coupled receptor 89 /// similar to G protein-coupled receptor 89	117.508	74.0233	1.58744	0.008163	Up
211284_s_at	GRN	2896	granulin	231.855	146.206	1.58581	0.00466849	Up
207121_s_at	MAPK6	5597	mitogen-activated protein kinase 6	405.223	255.928	1.58335	0.00787966	Up
212875_s_at	C21orf25	25966	chromosome 21 open reading frame 25	106.881	67.5239	1.58287	0.00344674	Up
206242_at	TM4SF5	9032	transmembrane 4 L six family member 5	67.23	42.498	1.58196	0.0073904	Up
211454_x_at	FKSG49	400949	FKSG49	183.468	116.507	1.57474	0.00596177	Up
218746_at	TAPBPL	55080	TAP binding protein-like	57.3073	36.5091	1.56967	0.00336403	Up
213531_s_at	RAB3GAP1	22930	RAB3 GTPase activating protein subunit 1 (catalytic)	405.769	258.525	1.56955	0.00671715	Up
209099_x_at	JAG1	182	jagged 1 (Alagille syndrome)	882.763	562.834	1.56842	0.0013266	Up
201358_s_at	COPB1	1315	coatomer protein complex, subunit beta 1	663.44	423.117	1.56798	0.00835888	Up
210095_s_at	IGFBP3	3486	insulin-like growth factor binding protein 3	1702.79	1086.77	1.56684	0.00574836	Up
203633_at	CPT1A	1374	carnitine palmitoyltransferase 1A (liver)	285.144	182.265	1.56444	0.00617659	Up
202510_s_at	TNFAIP2	7127	tumor necrosis factor, alpha-induced protein 2	358.967	229.552	1.56378	0.00798597	Up
204538_x_at	NPIP /// LOC339047 /// LOC642778 /// LOC642799	339047 /// 642778 /// 642799 /// 9284	nuclear pore complex interacting protein /// hypothetical protein LOC339047 /// similar to nuclear pore complex interacting protein /// similar to nuclear pore complex interacting protein	478.095	306.605	1.55932	0.00489995	Up
212551_at	CAP2	10486	CAP, adenylate cyclase-associated protein, 2 (yeast)	100.163	64.2723	1.55842	0.005931	Up
201967_at	RBM6	10180	RNA binding motif protein 6	75.1542	48.2932	1.55621	0.0010509	Up
208436_s_at	IRF7	3665	interferon regulatory factor 7	72.9016	46.8748	1.55524	0.00342889	Up
212893_at	ZZZ3	26009	zinc finger, ZZ-type containing 3	79.2366	50.9883	1.55402	0.00630507	Up
214041_x_at	RPL37A	6168	Ribosomal protein L37a	123.045	79.1948	1.55369	0.00453145	Up
212897_at	CDC2L6	23097	cell division cycle 2-like 6 (CDK8-like)	60.2197	38.8292	1.55089	0.00605971	Up
202302_s_at	FLJ11021	65117	similar to splicing factor, arginine/serine-rich 4	173.344	111.838	1.54996	0.00796132	Up
201587_s_at	IRAK1	3654	interleukin-1 receptor-associated kinase 1	884.01	571.717	1.54624	0.0013266	Up
222252_x_at	UBQLN4	56893	ubiquilin 4	60.0911	38.9572	1.54249	0.00838599	Up
219821_s_at	GFOD1	54438	glucose-fructose oxidoreductase domain containing 1	83.1093	54.0448	1.53778	0.00954189	Up
208906_at	BSCL2 /// HNRPUL2	221092 /// 26580	Bernardinelli-Seip congenital lipodystrophy 2 (seipin) /// heterogeneous nuclear ribonucleoprotein U-like 2	285.301	185.731	1.5361	0.00512695	Up
209467_s_at	MKNK1	8569	MAP kinase interacting serine/threonine kinase 1	112.207	73.0623	1.53577	0.005899	Up
65133_i_at	ZNHIT4	83444	zinc finger, HIT type 4	58.706	38.2358	1.53537	0.0019715	Up
204015_s_at	DUSP4	1846	dual specificity phosphatase 4	164.582	107.286	1.53405	0.0019715	Up
205894_at	ARSE	415	arylsulfatase E (chondrodysplasia punctata 1)	179.886	117.266	1.534	0.00216266	Up
218241_at	GOLGA5	9950	golgi autoantigen, golgin subfamily a, 5	139.591	91.0736	1.53273	0.00786216	Up
214433_s_at	SELENBP1	8991	selenium binding protein 1 /// selenium binding protein 1	105.975	69.2269	1.53083	0.0021886	Up
201778_s_at	KIAA0494	9813	KIAA0494	157.741	103.071	1.53041	0.00653405	Up
213457_at	MFHAS1	9258	malignant fibrous histiocytoma amplified sequence 1	76.1025	49.7879	1.52854	0.00444549	Up
212383_at	ATP6V0A1	535	ATPase, H+ transporting, lysosomal V0 subunit a1	141.798	92.8411	1.52731	0.00811115	Up
38069_at	CLCN7	1186	chloride channel 7	161.539	106.08	1.52281	0.00199113	Up
222133_s_at	PHF20L1	51105	PHD finger protein 20-like 1	63.2953	41.7923	1.51452	0.00924333	Up
212781_at	RBBP6	5930	retinoblastoma binding protein 6	63.895	42.262	1.51188	0.00862796	Up
216041_x_at	GRN	2896	granulin	440.847	292.47	1.50732	0.00736213	Up
64418_at	---	---	CDNA FLJ34482 fis, clone HLUNG2004067	73.5379	48.7905	1.50722	0.00840051	Up
213074_at	IRAK1BP1	134728	Interleukin-1 receptor-associated kinase 1 binding protein 1	83.1205	55.2015	1.50576	0.00547557	Up
202555_s_at	MYLK	4638	myosin, light chain kinase /// myosin, light chain kinase	190.362	126.54	1.50436	0.00551396	Up
203906_at	IQSEC1	9922	IQ motif and Sec7 domain 1	76.5883	50.9463	1.50331	0.00424534	Up
218100_s_at	IFT57	55081	intraflagellar transport 57 homolog (Chlamydomonas)	79.8546	53.1671	1.50195	0.00714009	Up
217527_s_at	NFATC2IP	84901	nuclear factor of activated T-cells, cytoplasmic, calcineurin-dependent 2 interacting protein	80.671	53.7258	1.50153	0.00179159	Up
206924_at	IL11	3589	interleukin 11	15.8468	276.049	-17.4199	0.000288961	Down
205547_s_at	TAGLN	6876	transgelin	27.9847	324.795	-11.6062	0.000506262	Down
202800_at	SLC1A3	6507	solute carrier family 1 (glial high affinity glutamate transporter), member 3	35.433	292.593	-8.25765	0.00112395	Down
201289_at	CYR61	3491	cysteine-rich, angiogenic inducer, 61	41.1045	305.73	-7.43787	0.0008297	Down
219489_s_at	NXN	64359	nucleoredoxin	70.9884	520.021	-7.32544	0.000221071	Down
213201_s_at	TNNT1	7138	troponin T type 1 (skeletal, slow)	51.6019	356.871	-6.91585	0.000151662	Down
201848_s_at	BNIP3	664	BCL2/adenovirus E1B 19kDa interacting protein 3	85.3166	570.164	-6.68292	0.000600112	Down
214710_s_at	CCNB1	891	cyclin B1	63.6193	411.449	-6.46736	0.000476042	Down
202870_s_at	CDC20	991	cell division cycle 20 homolog (S. cerevisiae)	64.4782	395.565	-6.13487	0.000655281	Down
202998_s_at	LOXL2	4017	lysyl oxidase-like 2	129.443	791.066	-6.1113	0.000588371	Down
221541_at	CRISPLD2	83716	cysteine-rich secretory protein LCCL domain containing 2	25.3079	153.084	-6.04887	0.000506262	Down
218755_at	KIF20A	10112	kinesin family member 20A	34.8691	207.918	-5.96283	0.000941636	Down
204540_at	EEF1A2	1917	eukaryotic translation elongation factor 1 alpha 2	65.8803	347.16	-5.26955	0.00174499	Down
203554_x_at	PTTG1	9232	pituitary tumor-transforming 1	196.948	1036.65	-5.26358	0.000108811	Down
202912_at	ADM	133	adrenomedullin	75.0116	390.273	-5.20283	0.0017499	Down
202779_s_at	UBE2S /// LOC731049	27338 /// 731049	ubiquitin-conjugating enzyme E2S /// similar to Ubiquitin-conjugating enzyme E2S (Ubiquitin-conjugating enzyme E2-24 kDa) (Ubiquitin-protein ligase) (Ubiquitin carrier protein) (E2-EPF5)	118.525	612.472	-5.16747	0.000588371	Down
201849_at	BNIP3	664	BCL2/adenovirus E1B 19kDa interacting protein 3	173.725	868.383	-4.99861	0.0014593	Down
202954_at	PAK3 /// UBE2C	11065 /// 5063	p21 (CDKN1A)-activated kinase 3 /// ubiquitin-conjugating enzyme E2C	91.0279	452.045	-4.966	0.000898837	Down
201041_s_at	DUSP1	1843	dual specificity phosphatase 1	239.971	1187.68	-4.94929	0.00823341	Down
202628_s_at	SERPINE1	5054	serpin peptidase inhibitor, clade E (nexin, plasminogen activator inhibitor type 1), member 1	106.937	528.55	-4.94264	0.000418007	Down
204521_at	C12orf24	29902	chromosome 12 open reading frame 24	23.7299	115.14	-4.8521	0.00131096	Down
217356_s_at	PGK1	5230	phosphoglycerate kinase 1	592.132	2860.73	-4.83124	0.000796128	Down
204170_s_at	CKS2	1164	CDC28 protein kinase regulatory subunit 2	118.234	532.834	-4.50661	0.00140742	Down
221059_s_at	COTL1	23406	coactosin-like 1 (Dictyostelium)	101.569	446.345	-4.3945	0.000554599	Down
209457_at	DUSP5	1847	dual specificity phosphatase 5	54.6101	238.699	-4.37096	0.00205288	Down
212009_s_at	STIP1	10963	stress-induced-phosphoprotein 1 (Hsp70/Hsp90-organizing protein)	68.9683	298.372	-4.32622	0.000796128	Down
201037_at	PFKP	5214	phosphofructokinase, platelet	256.274	1102.49	-4.302	0.0010509	Down
218507_at	HIG2	29923	hypoxia-inducible protein 2	54.0004	230.87	-4.27535	0.000776943	Down
209773_s_at	RRM2	6241	ribonucleotide reductase M2 polypeptide	202.611	860.521	-4.24716	0.000588371	Down
218726_at	DKFZp762E1312	55355	hypothetical protein DKFZp762E1312	60.3401	250.06	-4.14417	0.00085724	Down
210052_s_at	TPX2	22974	TPX2, microtubule-associated, homolog (Xenopus laevis)	92.7859	383.456	-4.1327	0.000966214	Down
209015_s_at	DNAJB6	10049	DnaJ (Hsp40) homolog, subfamily B, member 6	24.0707	97.6879	-4.05838	0.000415275	Down
202627_s_at	SERPINE1	5054	serpin peptidase inhibitor, clade E (nexin, plasminogen activator inhibitor type 1), member 1	205.282	831.101	-4.04857	0.000222151	Down
204083_s_at	TPM2	7169	tropomyosin 2 (beta)	202.269	808.457	-3.99694	0.00140742	Down
213139_at	SNAI2	6591	snail homolog 2 (Drosophila)	27.8243	111.039	-3.99071	0.00119337	Down
202705_at	CCNB2	9133	cyclin B2	87.6624	347.175	-3.96037	0.00207927	Down
210935_s_at	WDR1	9948	WD repeat domain 1	30.9316	122.275	-3.95308	0.000756959	Down
201842_s_at	EFEMP1	2202	EGF-containing fibulin-like extracellular matrix protein 1	188.729	742.916	-3.93641	0.00186665	Down
213992_at	COL4A6	1288	collagen, type IV, alpha 6	82.2199	321.827	-3.91422	0.000962808	Down
204627_s_at	ITGB3	3690	integrin, beta 3 (platelet glycoprotein IIIa, antigen CD61)	32.4664	126.842	-3.90686	0.00101582	Down
203418_at	CCNA2	890	cyclin A2	20.1196	77.6428	-3.85906	0.00180607	Down
204610_s_at	CCDC85B	11007	coiled-coil domain containing 85B	71.1254	273.24	-3.84167	0.00154759	Down
206632_s_at	APOBEC3B	9582	apolipoprotein B mRNA editing enzyme, catalytic polypeptide-like 3B	16.3878	61.6313	-3.7608	0.00208936	Down
201105_at	LGALS1	3956	lectin, galactoside-binding, soluble, 1 (galectin 1)	1015.93	3795.28	-3.73578	0.000377876	Down
209464_at	AURKB	9212	aurora kinase B	37.1126	138.5	-3.73188	0.00162245	Down
200737_at	PGK1	5230	phosphoglycerate kinase 1	262.506	971.808	-3.70204	0.000203206	Down
210513_s_at	VEGFA	7422	vascular endothelial growth factor A	37.8149	139.529	-3.68979	0.00185374	Down
204975_at	EMP2	2013	epithelial membrane protein 2	36.1668	132.126	-3.65324	0.000889618	Down
209642_at	BUB1	699	BUB1 budding uninhibited by benzimidazoles 1 homolog (yeast)	23.3735	84.7276	-3.62494	0.000785409	Down
202037_s_at	SFRP1	6422	secreted frizzled-related protein 1	49.4069	178.318	-3.60917	0.0024072	Down
210764_s_at	CYR61	3491	cysteine-rich, angiogenic inducer, 61	44.8683	160.385	-3.57457	0.00103393	Down
211926_s_at	MYH9	4627	myosin, heavy chain 9, non-muscle	101.109	359.461	-3.55517	0.000973917	Down
210762_s_at	DLC1	10395	deleted in liver cancer 1	69.5717	246.649	-3.54525	0.0031437	Down
204420_at	FOSL1	8061	FOS-like antigen 1	33.2585	117.839	-3.54314	0.00112158	Down
200615_s_at	AP2B1	163	adaptor-related protein complex 2, beta 1 subunit	88.7578	311.645	-3.51118	0.000734965	Down
202409_at	IGF2 /// INS-IGF2	3481 /// 723961	insulin-like growth factor 2 (somatomedin A) /// insulin- insulin-like growth factor 2	21.8539	76.4828	-3.49973	0.00275547	Down
219271_at	GALNT14	79623	UDP-N-acetyl-alpha-D-galactosamine:polypeptide N-acetylgalactosaminyltransferase 14 (GalNAc-T14)	52.1452	182.272	-3.49547	0.00103393	Down
203325_s_at	COL5A1	1289	collagen, type V, alpha 1	128.582	440.108	-3.42279	0.00117619	Down
207543_s_at	P4HA1	5033	procollagen-proline, 2-oxoglutarate 4-dioxygenase (proline 4-hydroxylase), alpha polypeptide I	64.709	220.542	-3.40822	0.0013266	Down
205199_at	CA9	768	carbonic anhydrase IX	36.05	122.415	-3.39571	0.00127535	Down
218009_s_at	PRC1	9055	protein regulator of cytokinesis 1	78.7086	265.623	-3.37476	0.00108147	Down
209714_s_at	CDKN3	1033	cyclin-dependent kinase inhibitor 3 (CDK2-associated dual specificity phosphatase)	56.4351	190.302	-3.37205	0.00266244	Down
206307_s_at	FOXD1	2297	forkhead box D1	54.7036	183.568	-3.35569	0.00207999	Down
201044_x_at	DUSP1	1843	dual specificity phosphatase 1	44.2702	147.768	-3.33786	0.000598067	Down
202240_at	PLK1	5347	polo-like kinase 1 (Drosophila)	47.4726	158.25	-3.33351	0.00103444	Down
211527_x_at	VEGFA	7422	vascular endothelial growth factor A	39.2398	129.168	-3.29177	0.000836702	Down
202068_s_at	LDLR	3949	low density lipoprotein receptor (familial hypercholesterolemia)	44.3432	143.849	-3.24399	0.00270333	Down
203438_at	STC2	8614	stanniocalcin 2	60.5523	196.032	-3.2374	0.00196981	Down
208581_x_at	MT1X	4501	metallothionein 1X	453.686	1467.87	-3.23544	0.000506262	Down
219555_s_at	CENPN	55839	centromere protein N	55.7168	179.682	-3.22492	0.00152771	Down
200632_s_at	NDRG1	10397	N-myc downstream regulated gene 1	169.599	544.347	-3.20962	0.000771	Down
201250_s_at	SLC2A1	6513	solute carrier family 2 (facilitated glucose transporter), member 1	112.62	360.862	-3.20423	0.00162245	Down
211519_s_at	KIF2C	11004	kinesin family member 2C	32.4457	103.714	-3.19655	0.00604271	Down
221436_s_at	CDCA3	83461	cell division cycle associated 3 /// cell division cycle associated 3	41.2101	131.449	-3.18973	0.0027555	Down
202589_at	TYMS	7298	thymidylate synthetase	285.009	908.172	-3.18647	0.000588371	Down
210334_x_at	BIRC5	332	baculoviral IAP repeat-containing 5 (survivin)	47.6598	151.678	-3.18252	0.00162354	Down
201438_at	COL6A3	1293	collagen, type VI, alpha 3	20.3239	64.5491	-3.17602	0.000959928	Down
212185_x_at	MT2A	4502	metallothionein 2A	799.919	2530.7	-3.16369	0.00113138	Down
201267_s_at	PSMC3	5702	proteasome (prosome, macropain) 26S subunit, ATPase, 3	143.775	453.018	-3.15088	0.0027464	Down
207574_s_at	GADD45B	4616	growth arrest and DNA-damage-inducible, beta	37.1704	116.677	-3.13898	0.00139921	Down
202022_at	ALDOC	230	aldolase C, fructose-bisphosphate	45.3611	141.892	-3.12806	0.00159234	Down
207826_s_at	ID3	3399	inhibitor of DNA binding 3, dominant negative helix-loop-helix protein	132.538	413.948	-3.12324	0.000796128	Down
204092_s_at	AURKA	6790	aurora kinase A	71.5505	223.124	-3.11841	0.000669803	Down
208308_s_at	GPI	2821	glucose phosphate isomerase	726.011	2255.65	-3.1069	0.000476042	Down
203919_at	TCEA2	6919	transcription elongation factor A (SII), 2	78.244	243.062	-3.10646	0.00224015	Down
202094_at	BIRC5	332	baculoviral IAP repeat-containing 5 (survivin)	33.5058	103.983	-3.10343	0.0013266	Down
202580_x_at	FOXM1	2305	forkhead box M1	45.0111	139.506	-3.09936	0.000871278	Down
205462_s_at	HPCAL1	3241	hippocalcin-like 1	98.2458	304.227	-3.09659	0.000293054	Down
202503_s_at	KIAA0101	9768	KIAA0101	311.226	961.218	-3.08849	0.000378614	Down
209408_at	KIF2C	11004	kinesin family member 2C	70.9306	218.766	-3.08422	0.00270504	Down
201774_s_at	NCAPD2	9918	non-SMC condensin I complex, subunit D2	39.6714	122.265	-3.08193	0.00132735	Down
211456_x_at	LOC645745	645745	metallothionein 1H-like protein	384.927	1185.51	-3.07983	0.00038961	Down
212489_at	COL5A1	1289	collagen, type V, alpha 1	56.8922	174.658	-3.06998	0.00186595	Down
218468_s_at	GREM1	26585	gremlin 1, cysteine knot superfamily, homolog (Xenopus laevis)	11.3253	34.7296	-3.06656	0.00547825	Down
215189_at	KRT86	3892	keratin 86	29.8751	91.5993	-3.06608	0.000311677	Down
205691_at	SYNGR3	9143	synaptogyrin 3	18.7682	57.3539	-3.0559	0.00117277	Down
212472_at	MICAL2	9645	microtubule associated monoxygenase, calponin and LIM domain containing 2	90.5958	276.469	-3.05168	0.00189469	Down
213338_at	TMEM158	25907	transmembrane protein 158	32.4849	99.0993	-3.05063	0.000397908	Down
202095_s_at	BIRC5	332	baculoviral IAP repeat-containing 5 (survivin)	59.6732	181.502	-3.0416	0.00310645	Down
202338_at	TK1	7083	thymidine kinase 1, soluble	65.9813	199.048	-3.01673	0.00353691	Down
203439_s_at	STC2	8614	stanniocalcin 2	51.6074	155.675	-3.01652	0.00662195	Down
221591_s_at	FAM64A	54478	family with sequence similarity 64, member A	66.2856	198.954	-3.00146	0.0027464	Down
204962_s_at	CENPA	1058	centromere protein A	64.7019	193.596	-2.99212	0.00187384	Down
209288_s_at	CDC42EP3	10602	CDC42 effector protein (Rho GTPase binding) 3	49.5313	146.981	-2.96744	0.00940826	Down
208079_s_at	AURKA	6790	aurora kinase A	89.618	265.216	-2.95941	0.0019715	Down
202997_s_at	LOXL2	4017	lysyl oxidase-like 2	28.9309	85.2365	-2.94621	0.000444946	Down
203065_s_at	CAV1	857	caveolin 1, caveolae protein, 22kDa	182.862	538.1	-2.94265	0.00111491	Down
AFFX-HSAC07/X00351_5_at	ACTB	60	actin, beta	1682.73	4950.3	-2.94184	0.00254098	Down
221011_s_at	LBH	81606	limb bud and heart development homolog (mouse) /// limb bud and heart development homolog (mouse)	126.47	371.86	-2.94031	0.000916195	Down
202613_at	CTPS	1503	CTP synthase	106.133	311.539	-2.93536	0.00074557	Down
200831_s_at	SCD	6319	stearoyl-CoA desaturase (delta-9-desaturase)	61.6934	179.896	-2.91597	0.00171628	Down
210186_s_at	FKBP1A	2280	FK506 binding protein 1A, 12kDa	84.3934	245.558	-2.90968	0.00349637	Down
202887_s_at	DDIT4	54541	DNA-damage-inducible transcript 4	418.039	1216.15	-2.90918	0.00213174	Down
201014_s_at	PAICS	10606	phosphoribosylaminoimidazole carboxylase, phosphoribosylaminoimidazole succinocarboxamide synthetase	127.191	368.03	-2.89351	0.00177278	Down
210220_at	FZD2	2535	frizzled homolog 2 (Drosophila)	133.053	383.411	-2.88165	0.00450544	Down
201897_s_at	CKS1B	1163	CDC28 protein kinase regulatory subunit 1B	324.772	932.077	-2.86995	0.000105677	Down
219165_at	PDLIM2	64236	PDZ and LIM domain 2 (mystique)	70.0239	200.698	-2.86614	0.00288469	Down
201912_s_at	GSPT1	2935	G1 to S phase transition 1 /// G1 to S phase transition 1	64.9147	185.191	-2.85283	0.00396241	Down
217294_s_at	ENO1	2023	enolase 1, (alpha)	933.222	2662.24	-2.85274	0.00166453	Down
221520_s_at	CDCA8	55143	cell division cycle associated 8	46.6925	132.841	-2.84502	0.00170745	Down
201698_s_at	SFRS9	8683	splicing factor, arginine/serine-rich 9	231.477	656.554	-2.83637	0.00171171	Down
200966_x_at	ALDOA	226	aldolase A, fructose-bisphosphate	1460.36	4126.6	-2.82574	0.000203206	Down
200832_s_at	SCD	6319	stearoyl-CoA desaturase (delta-9-desaturase)	168.544	475.315	-2.82012	0.00322818	Down
218888_s_at	NETO2	81831	neuropilin (NRP) and tolloid (TLL)-like 2	136.466	383.982	-2.81375	0.00785415	Down
204326_x_at	MT1X	4501	metallothionein 1X	214.674	603.711	-2.81222	0.000333119	Down
203022_at	RNASEH2A	10535	ribonuclease H2, subunit A	85.0436	238.849	-2.80855	0.000865854	Down
211672_s_at	ARPC4	10093	actin related protein 2/3 complex, subunit 4, 20kDa /// actin related protein 2/3 complex, subunit 4, 20kDa	66.4707	186.678	-2.80843	0.00171618	Down
201001_s_at	UBE2V1 /// Kua-UEV	387522 /// 7335	ubiquitin-conjugating enzyme E2 variant 1 /// ubiquitin-conjugating enzyme E2 variant 1	95.904	268.034	-2.79482	0.00276283	Down
219654_at	PTPLA	9200	protein tyrosine phosphatase-like (proline instead of catalytic arginine), member A	70.8958	198.038	-2.79336	0.00544785	Down
211708_s_at	SCD	6319	stearoyl-CoA desaturase (delta-9-desaturase) /// stearoyl-CoA desaturase (delta-9-desaturase)	43.3648	120.436	-2.77728	0.00276061	Down
205493_s_at	DPYSL4	10570	dihydropyrimidinase-like 4	32.8997	91.3144	-2.77554	0.00140742	Down
AFFX-HUMGAPDH/M33197_5_at	GAPDH	2597	glyceraldehyde-3-phosphate dehydrogenase	2959.01	8212.37	-2.77538	0.00106805	Down
206461_x_at	MT1H	4496	metallothionein 1H	384.236	1061.85	-2.76354	0.000221071	Down
211762_s_at	KPNA2 /// LOC728860	3838 /// 728860	karyopherin alpha 2 (RAG cohort 1, importin alpha 1) /// karyopherin alpha 2 (RAG cohort 1, importin alpha 1) /// similar to Importin alpha-2 subunit (Karyopherin alpha-2 subunit) (SRP1-alpha) (RAG cohort protein 1) /// similar to Importin alpha-2 subunit (Karyopherin alpha-2 subunit) (SRP1-alpha) (RAG cohort protein 1)	379.356	1047.05	-2.76006	0.000669411	Down
221752_at	SSH1	54434	Slingshot homolog 1 (Drosophila)	39.5266	108.399	-2.74244	0.00140723	Down
220892_s_at	PSAT1	29968	phosphoserine aminotransferase 1	193.227	529.437	-2.73997	0.00399995	Down
201313_at	ENO2	2026	enolase 2 (gamma, neuronal)	64.8998	176.129	-2.71385	0.00174759	Down
210983_s_at	MCM7	4176	MCM7 minichromosome maintenance deficient 7 (S. cerevisiae)	115.778	313.992	-2.71203	0.0017378	Down
204684_at	NPTX1	4884	neuronal pentraxin I	38.5298	104.426	-2.71025	0.00505825	Down
212552_at	HPCAL1	3241	hippocalcin-like 1	344.853	933.306	-2.70638	0.000669803	Down
204114_at	NID2	22795	nidogen 2 (osteonidogen)	15.7169	42.4331	-2.69985	0.00489995	Down
205268_s_at	ADD2	119	adducin 2 (beta)	46.679	125.957	-2.69837	0.00143475	Down
AFFX-HUMGAPDH/M33197_M_at	GAPDH	2597	glyceraldehyde-3-phosphate dehydrogenase	3146.96	8488.76	-2.69745	0.000734965	Down
210559_s_at	CDC2	983	cell division cycle 2, G1 to S and G2 to M	62.7732	169.233	-2.69594	0.00177923	Down
222258_s_at	SH3BP4	23677	SH3-domain binding protein 4	109.71	295.748	-2.69572	0.00047066	Down
205990_s_at	WNT5A	7474	wingless-type MMTV integration site family, member 5A	13.6656	36.7954	-2.69255	0.00284976	Down
202693_s_at	STK17A	9263	serine/threonine kinase 17a (apoptosis-inducing)	70.8747	190.831	-2.69251	0.00499963	Down
218592_s_at	CECR5	27440	cat eye syndrome chromosome region, candidate 5	61.9165	166.201	-2.68427	0.00171628	Down
200738_s_at	PGK1	5230	phosphoglycerate kinase 1	1085.08	2898.76	-2.67146	0.000609814	Down
208808_s_at	HMGB2	3148	high-mobility group box 2	121.125	322.701	-2.6642	0.00633974	Down
208677_s_at	BSG	682	basigin (Ok blood group)	219.33	583.987	-2.66259	0.00140723	Down
210317_s_at	YWHAE	7531	tyrosine 3-monooxygenase/tryptophan 5-monooxygenase activation protein, epsilon polypeptide	88.3378	234.625	-2.656	0.00304334	Down
204955_at	SRPX	8406	sushi-repeat-containing protein, X-linked	77.4004	204.863	-2.6468	0.00245116	Down
214687_x_at	ALDOA	226	aldolase A, fructose-bisphosphate	1565.86	4137.02	-2.64202	0.000164712	Down
203865_s_at	ADARB1	104	adenosine deaminase, RNA-specific, B1 (RED1 homolog rat)	17.2955	45.5112	-2.63138	0.00167383	Down
212473_s_at	MICAL2	9645	microtubule associated monoxygenase, calponin and LIM domain containing 2	214.782	561.884	-2.61606	0.00266192	Down
208941_s_at	SEPHS1	22929	selenophosphate synthetase 1	76.5956	200.277	-2.61474	0.00157726	Down
205361_s_at	PFDN4	5203	prefoldin subunit 4	79.7792	208.531	-2.61385	0.00667886	Down
204462_s_at	SLC16A2	6567	solute carrier family 16, member 2 (monocarboxylic acid transporter 8)	28.5118	73.9593	-2.59399	0.00485439	Down
201605_x_at	CNN2	1265	calponin 2	100.549	260.325	-2.58904	0.000776943	Down
221479_s_at	BNIP3L	665	BCL2/adenovirus E1B 19kDa interacting protein 3-like /// BCL2/adenovirus E1B 19kDa interacting protein 3-like	101.778	263.188	-2.5859	0.00749826	Down
220016_at	AHNAK	79026	AHNAK nucleoprotein (desmoyokin)	43.362	111.615	-2.57403	0.00254737	Down
213484_at	---	---	Clone 23700 mRNA sequence	38.5534	99.1876	-2.57273	0.00285916	Down
218355_at	KIF4A	24137	kinesin family member 4A	45.1332	115.937	-2.56878	0.00625965	Down
201909_at	RPS4Y1	6192	ribosomal protein S4, Y-linked 1	61.7985	158.71	-2.56819	0.00302742	Down
203320_at	SH2B3	10019	SH2B adaptor protein 3	28.1176	72.1484	-2.56595	0.00401062	Down
200751_s_at	HNRPC	3183	heterogeneous nuclear ribonucleoprotein C (C1/C2)	189.898	485.347	-2.55583	0.00813277	Down
205567_at	CHST1	8534	carbohydrate (keratan sulfate Gal-6) sulfotransferase 1	29.4783	75.093	-2.5474	0.00131218	Down
222037_at	MCM4	4173	MCM4 minichromosome maintenance deficient 4 (S. cerevisiae)	20.8335	53.0386	-2.54583	0.00470749	Down
212646_at	RFTN1	23180	raftlin, lipid raft linker 1	27.013	68.7657	-2.54566	0.00433594	Down
214266_s_at	PDLIM7	9260	PDZ and LIM domain 7 (enigma)	35.8782	91.3028	-2.5448	0.00397955	Down
201946_s_at	CCT2	10576	chaperonin containing TCP1, subunit 2 (beta)	226.335	574.992	-2.54045	0.00107241	Down
200886_s_at	PGAM1 /// LOC642969 /// LOC643576	5223 /// 642969 /// 643576	phosphoglycerate mutase 1 (brain) /// similar to Phosphoglycerate mutase 1 (Phosphoglycerate mutase isozyme B) (PGAM-B) (BPG-dependent PGAM 1) /// similar to Phosphoglycerate mutase 1 (Phosphoglycerate mutase isozyme B) (PGAM-B) (BPG-dependent PGAM 1)	783.999	1991.53	-2.54022	0.000571508	Down
200622_x_at	CALM3	808	calmodulin 3 (phosphorylase kinase, delta)	76.2453	193.414	-2.53674	0.000598067	Down
209287_s_at	CDC42EP3	10602	CDC42 effector protein (Rho GTPase binding) 3	41.9463	106.261	-2.53326	0.00254098	Down
214290_s_at	HIST2H2AA3 /// HIST2H2AA4	723790 /// 8337	histone cluster 2, H2aa3 /// histone cluster 2, H2aa4	59.0701	149.44	-2.52988	0.00125847	Down
204595_s_at	STC1	6781	stanniocalcin 1	36.2054	91.4449	-2.52573	0.0063415	Down
209651_at	TGFB1I1	7041	transforming growth factor beta 1 induced transcript 1	184.256	465.343	-2.52552	0.00272663	Down
209053_s_at	WHSC1	7468	Wolf-Hirschhorn syndrome candidate 1	27.94	70.5286	-2.52429	0.00883129	Down
202369_s_at	TRAM2	9697	translocation associated membrane protein 2	93.1199	234.86	-2.52212	0.00226469	Down
201476_s_at	RRM1	6240	ribonucleotide reductase M1 polypeptide	57.7627	145.603	-2.5207	0.0066936	Down
221676_s_at	CORO1C	23603	coronin, actin binding protein, 1C	288.921	726.545	-2.51469	0.000333119	Down
200822_x_at	TPI1	7167	triosephosphate isomerase 1	1093.48	2729.95	-2.49657	0.00245992	Down
210821_x_at	CENPA	1058	centromere protein A	49.9106	124.545	-2.49537	0.0027464	Down
204900_x_at	SAP30	8819	Sin3A-associated protein, 30kDa	36.3134	90.211	-2.48423	0.00187384	Down
209825_s_at	UCK2	7371	uridine-cytidine kinase 2	121.594	301.18	-2.47694	0.00185326	Down
217972_at	CHCHD3	54927	coiled-coil-helix-coiled-coil-helix domain containing 3	117.482	290.592	-2.47349	0.000588371	Down
219162_s_at	MRPL11	65003	mitochondrial ribosomal protein L11	117.493	290.49	-2.47241	0.000959414	Down
202483_s_at	RANBP1	5902	RAN binding protein 1	219.43	542.189	-2.47089	0.0058989	Down
212175_s_at	AK2	204	adenylate kinase 2	73.3815	181.134	-2.46839	0.00151233	Down
203889_at	SCG5	6447	secretogranin V (7B2 protein)	24.5369	60.5616	-2.46819	0.00140742	Down
200897_s_at	PALLD	23022	palladin, cytoskeletal associated protein	348.7	857.851	-2.46014	0.00183591	Down
217165_x_at	MT1F	4494	metallothionein 1F (functional)	196.894	481.659	-2.44628	0.000391206	Down
201727_s_at	ELAVL1	1994	ELAV (embryonic lethal, abnormal vision, Drosophila)-like 1 (Hu antigen R)	49.0431	119.889	-2.44457	0.00162245	Down
212171_x_at	VEGFA	7422	vascular endothelial growth factor A	133.024	324.51	-2.43949	0.00104243	Down
204766_s_at	NUDT1	4521	nudix (nucleoside diphosphate linked moiety X)-type motif 1	61.5666	150.024	-2.43677	0.00431613	Down
202458_at	PRSS23	11098	protease, serine, 23	307.565	749.368	-2.43646	0.0013266	Down
203145_at	SPAG5	10615	sperm associated antigen 5	52.1589	126.923	-2.4334	0.00103393	Down
212563_at	BOP1 /// LOC727967	23246 /// 727967	block of proliferation 1 /// similar to block of proliferation 1	78.4553	190.486	-2.42795	0.00186595	Down
202899_s_at	SFRS3	6428	splicing factor, arginine/serine-rich 3	243.274	590.384	-2.42682	0.00283889	Down
204033_at	TRIP13	9319	thyroid hormone receptor interactor 13	74.8854	181.588	-2.42488	0.00476744	Down
217996_at	PHLDA1	22822	pleckstrin homology-like domain, family A, member 1	136.486	330.84	-2.42399	0.00786197	Down
202929_s_at	DDT	1652	D-dopachrome tautomerase	106.306	257.648	-2.42364	0.00307795	Down
204745_x_at	MT1G	4495	metallothionein 1G	347.261	840.728	-2.42103	0.000956555	Down
200650_s_at	LDHA	3939	lactate dehydrogenase A	2266.86	5477.33	-2.41627	0.00074557	Down
201397_at	PHGDH	26227	phosphoglycerate dehydrogenase	161.088	388.431	-2.4113	0.00042046	Down
201523_x_at	UBE2N	7334	ubiquitin-conjugating enzyme E2N (UBC13 homolog, yeast)	105.86	254.917	-2.40806	0.00226469	Down
208910_s_at	C1QBP	708	complement component 1, q subcomponent binding protein	352.876	847.799	-2.40254	0.00204872	Down
52940_at	SIGIRR	59307	single immunoglobulin and toll-interleukin 1 receptor (TIR) domain	117.911	283.158	-2.40145	0.000743607	Down
207891_s_at	UCHL5IP	55559	UCHL5 interacting protein	30.663	73.6015	-2.40034	0.00140742	Down
203744_at	HMGB3	3149	high-mobility group box 3	131.486	314.05	-2.38848	0.00301761	Down
208691_at	TFRC	7037	transferrin receptor (p90, CD71) /// transferrin receptor (p90, CD71)	286.686	683.681	-2.38477	0.00623368	Down
203184_at	FBN2	2201	fibrillin 2 (congenital contractural arachnodactyly)	32.1868	76.685	-2.3825	0.006904	Down
219076_s_at	PXMP2	5827	peroxisomal membrane protein 2, 22kDa	69.0937	164.489	-2.38067	0.000833095	Down
209191_at	TUBB6	84617	tubulin, beta 6	186.278	442.859	-2.37741	0.000796128	Down
202431_s_at	MYC	4609	v-myc myelocytomatosis viral oncogene homolog (avian)	162.687	386.394	-2.37508	0.00473405	Down
218951_s_at	PLCXD1	55344	phosphatidylinositol-specific phospholipase C, X domain containing 1	123.004	291.984	-2.37378	0.00187944	Down
206756_at	CHST7	56548	carbohydrate (N-acetylglucosamine 6-O) sulfotransferase 7	35.24	83.6179	-2.37281	0.00562572	Down
201163_s_at	IGFBP7	3490	insulin-like growth factor binding protein 7	141.356	334.513	-2.36645	0.00880863	Down
209304_x_at	GADD45B	4616	growth arrest and DNA-damage-inducible, beta	57.7241	136.077	-2.35736	0.000796128	Down
201088_at	KPNA2 /// LOC728860	3838 /// 728860	karyopherin alpha 2 (RAG cohort 1, importin alpha 1) /// similar to Importin alpha-2 subunit (Karyopherin alpha-2 subunit) (SRP1-alpha) (RAG cohort protein 1)	246.396	580.606	-2.3564	0.00601029	Down
217838_s_at	EVL	51466	Enah/Vasp-like	42.2299	99.4119	-2.35406	0.00427513	Down
207332_s_at	TFRC	7037	transferrin receptor (p90, CD71)	261.317	614.987	-2.35341	0.00630507	Down
206116_s_at	TPM1	7168	tropomyosin 1 (alpha)	411.116	966.816	-2.35169	0.00860667	Down
218308_at	TACC3	10460	transforming, acidic coiled-coil containing protein 3	55.846	130.567	-2.33798	0.0035838	Down
209609_s_at	MRPL9	65005	mitochondrial ribosomal protein L9	166.318	388.524	-2.33603	0.00284976	Down
208698_s_at	NONO	4841	non-POU domain containing, octamer-binding	227.948	531.58	-2.33203	0.00484467	Down
200790_at	ODC1	4953	ornithine decarboxylase 1	361.795	843.662	-2.33188	0.00217327	Down
200709_at	FKBP1A	2280	FK506 binding protein 1A, 12kDa	320.039	744.965	-2.32773	0.00656948	Down
204198_s_at	RUNX3	864	runt-related transcription factor 3	24.6056	57.2478	-2.32662	0.00157726	Down
201896_s_at	PSRC1	84722	proline/serine-rich coiled-coil 1	26.9544	62.5348	-2.32002	0.00208936	Down
208627_s_at	YBX1	4904	Y box binding protein 1	730.892	1693.02	-2.31638	0.00272008	Down
203832_at	SNRPF	6636	small nuclear ribonucleoprotein polypeptide F	281.31	650.859	-2.31367	0.00397955	Down
212142_at	MCM4	4173	MCM4 minichromosome maintenance deficient 4 (S. cerevisiae)	20.9499	48.3737	-2.30902	0.00611333	Down
202043_s_at	SMS	6611	spermine synthase	93.9351	216.7	-2.30691	0.00704855	Down
201292_at	TOP2A	7153	topoisomerase (DNA) II alpha 170kDa	108.084	249.2	-2.30562	0.00346123	Down
201629_s_at	ACP1	52	acid phosphatase 1, soluble	134.282	309.14	-2.30217	0.00177923	Down
201389_at	ITGA5	3678	integrin, alpha 5 (fibronectin receptor, alpha polypeptide)	107.291	246.93	-2.3015	0.00181666	Down
203764_at	DLG7	9787	discs, large homolog 7 (Drosophila)	39.1303	89.781	-2.29441	0.0049101	Down
206382_s_at	BDNF	627	brain-derived neurotrophic factor	26.6292	61.0512	-2.29264	0.00888223	Down
201459_at	RUVBL2	10856	RuvB-like 2 (E. coli)	340.677	780.739	-2.29173	0.00183686	Down
203109_at	UBE2M	9040	ubiquitin-conjugating enzyme E2M (UBC12 homolog, yeast)	108.266	248.049	-2.2911	0.00524104	Down
206377_at	FOXF2	2295	forkhead box F2	29.9496	68.3539	-2.28229	0.000222151	Down
212590_at	RRAS2	22800	related RAS viral (r-ras) oncogene homolog 2	46.7506	106.519	-2.27846	0.00805689	Down
200894_s_at	FKBP4	2288	FK506 binding protein 4, 59kDa	51.8874	118.08	-2.2757	0.00262719	Down
219522_at	FJX1	24147	four jointed box 1 (Drosophila)	43.5388	99.0638	-2.2753	0.00201883	Down
217992_s_at	EFHD2	79180	EF-hand domain family, member D2	95.4749	216.964	-2.27247	0.00346123	Down
212432_at	GRPEL1	80273	GrpE-like 1, mitochondrial (E. coli)	94.233	213.973	-2.27068	0.000796128	Down
213011_s_at	TPI1	7167	triosephosphate isomerase 1	1014.57	2301.62	-2.26857	0.00206993	Down
201457_x_at	BUB3	9184	BUB3 budding uninhibited by benzimidazoles 3 homolog (yeast)	213.724	484.502	-2.26695	0.00207999	Down
201520_s_at	GRSF1	2926	G-rich RNA sequence binding factor 1	127.623	288.669	-2.26189	0.0043715	Down
210512_s_at	VEGFA	7422	vascular endothelial growth factor A	194.569	439.537	-2.25903	0.0017369	Down
218542_at	CEP55	55165	centrosomal protein 55kDa	32.9631	74.3312	-2.25498	0.0084683	Down
209026_x_at	TUBB	203068	tubulin, beta	989.145	2219.79	-2.24415	0.00191698	Down
221521_s_at	GINS2	51659	GINS complex subunit 2 (Psf2 homolog)	89.9386	201.642	-2.242	0.00209789	Down
204465_s_at	INA	9118	internexin neuronal intermediate filament protein, alpha	32.7792	73.4357	-2.24032	0.00892471	Down
203453_at	SCNN1A	6337	sodium channel, nonvoltage-gated 1 alpha	19.2855	43.114	-2.23556	0.00448639	Down
212379_at	GART	2618	phosphoribosylglycinamide formyltransferase, phosphoribosylglycinamide synthetase, phosphoribosylaminoimidazole synthetase	57.6578	128.718	-2.23245	0.0017475	Down
209305_s_at	GADD45B	4616	growth arrest and DNA-damage-inducible, beta	42.6707	95.1982	-2.231	0.000588371	Down
200044_at	SFRS9	8683	splicing factor, arginine/serine-rich 9 /// splicing factor, arginine/serine-rich 9	193.156	430.751	-2.23007	0.00178192	Down
202487_s_at	H2AFV	94239	H2A histone family, member V	274.894	612.909	-2.22962	0.000418007	Down
213334_x_at	UCHL5IP	55559	UCHL5 interacting protein	54.0389	120.114	-2.22274	0.00155666	Down
216952_s_at	LMNB2	84823	lamin B2	65.0815	144.532	-2.22079	0.00262495	Down
208937_s_at	ID1	3397	inhibitor of DNA binding 1, dominant negative helix-loop-helix protein	450.932	1001.4	-2.22074	0.00720757	Down
203647_s_at	FDX1	2230	ferredoxin 1	100.548	223.128	-2.21913	0.000866423	Down
216548_x_at	HMG4L	128872	high-mobility group (nonhistone chromosomal) protein 4-like	38.4532	85.2491	-2.21696	0.00393597	Down
217973_at	DCXR	51181	dicarbonyl/L-xylulose reductase	109.344	242.333	-2.21625	0.00140742	Down
202671_s_at	PDXK	8566	pyridoxal (pyridoxine, vitamin B6) kinase	250.459	554.895	-2.21551	0.00482838	Down
218921_at	SIGIRR	59307	single immunoglobulin and toll-interleukin 1 receptor (TIR) domain	44.4433	98.4415	-2.21499	0.00186595	Down
201043_s_at	ANP32A	8125	acidic (leucine-rich) nuclear phosphoprotein 32 family, member A	42.1484	93.3205	-2.2141	0.00298915	Down
218284_at	SMAD3	4088	SMAD family member 3	73.2998	161.966	-2.20964	0.00274089	Down
204174_at	ALOX5AP	241	arachidonate 5-lipoxygenase-activating protein	22.9633	50.7043	-2.20806	0.000444955	Down
221932_s_at	GLRX5	51218	glutaredoxin 5 homolog (S. cerevisiae)	228.39	504.237	-2.20779	0.00171628	Down
209507_at	RPA3	6119	replication protein A3, 14kDa	206.95	456.714	-2.20689	0.00104243	Down
217960_s_at	TOMM22	56993	translocase of outer mitochondrial membrane 22 homolog (yeast)	56.5748	124.704	-2.20424	0.00074557	Down
205167_s_at	CDC25C	995	cell division cycle 25 homolog C (S. cerevisiae)	23.0032	50.6715	-2.20281	0.000588371	Down
207945_s_at	CSNK1D	1453	casein kinase 1, delta	144.474	318.153	-2.20214	0.00167383	Down
211730_s_at	POLR2L	5441	polymerase (RNA) II (DNA directed) polypeptide L, 7.6kDa /// polymerase (RNA) II (DNA directed) polypeptide L, 7.6kDa	712.749	1567.75	-2.19958	0.00215373	Down
210448_s_at	P2RX5	5026	purinergic receptor P2X, ligand-gated ion channel, 5	31.7839	69.8188	-2.19667	0.00642221	Down
213453_x_at	GAPDH	2597	glyceraldehyde-3-phosphate dehydrogenase	4951.18	10847.4	-2.19087	0.000288961	Down
214527_s_at	PQBP1	10084	polyglutamine binding protein 1	127.493	279.241	-2.19024	0.00261858	Down
206445_s_at	PRMT1	3276	protein arginine methyltransferase 1	400.789	877.807	-2.1902	0.00608789	Down
221870_at	EHD2	30846	EH-domain containing 2	155.963	341.448	-2.18929	0.0012856	Down
206117_at	TPM1	7168	tropomyosin 1 (alpha)	47.286	103.341	-2.18544	0.00728434	Down
209142_s_at	UBE2G1	7326	ubiquitin-conjugating enzyme E2G 1 (UBC7 homolog, yeast)	101.653	221.588	-2.17985	0.00685217	Down
201467_s_at	NQO1	1728	NAD(P)H dehydrogenase, quinone 1	702.318	1529.75	-2.17815	0.00167875	Down
201145_at	HAX1	10456	HCLS1 associated protein X-1	253.752	552.676	-2.17802	0.00333035	Down
213746_s_at	FLNA	2316	filamin A, alpha (actin binding protein 280)	303.319	660.364	-2.17713	0.00194802	Down
201021_s_at	DSTN	11034	destrin (actin depolymerizing factor)	649.842	1414.52	-2.17671	0.00255105	Down
217398_x_at	GAPDH	2597	glyceraldehyde-3-phosphate dehydrogenase	5342.75	11623.4	-2.17555	0.000687115	Down
212949_at	NCAPH	23397	non-SMC condensin I complex, subunit H	29.2493	63.6004	-2.17442	0.00506722	Down
201892_s_at	IMPDH2	3615	IMP (inosine monophosphate) dehydrogenase 2	557.067	1209.34	-2.17091	0.00140742	Down
213476_x_at	TUBB3	10381	tubulin, beta 3	465.086	1009.06	-2.16963	0.00509722	Down
202216_x_at	NFYC	4802	nuclear transcription factor Y, gamma	40.3119	87.4447	-2.1692	0.00245116	Down
212145_at	MRPS27	23107	mitochondrial ribosomal protein S27	146.401	317.303	-2.16736	0.00491913	Down
214214_s_at	C1QBP	708	complement component 1, q subcomponent binding protein	306.306	663.277	-2.1654	0.00860331	Down
213599_at	OIP5	11339	Opa interacting protein 5	24.6914	53.4532	-2.16485	0.00346123	Down
200907_s_at	PALLD	23022	palladin, cytoskeletal associated protein	180.436	390.076	-2.16184	0.00206291	Down
201770_at	SNRPA	6626	small nuclear ribonucleoprotein polypeptide A	212.7	459.548	-2.16055	0.00360919	Down
204686_at	IRS1	3667	insulin receptor substrate 1	88.885	191.957	-2.15961	0.00554453	Down
41037_at	TEAD4	7004	TEA domain family member 4	31.7289	68.4605	-2.15767	0.00309968	Down
210470_x_at	NONO	4841	non-POU domain containing, octamer-binding	336.323	725.554	-2.15731	0.00266807	Down
203214_x_at	CDC2	983	cell division cycle 2, G1 to S and G2 to M	84.3893	181.995	-2.15661	0.00347537	Down
203816_at	DGUOK	1716	deoxyguanosine kinase	56.2976	121.4	-2.1564	0.00271213	Down
210950_s_at	FDFT1	2222	farnesyl-diphosphate farnesyltransferase 1	151.79	327.309	-2.15632	0.0034702	Down
209449_at	LSM2	57819	LSM2 homolog, U6 small nuclear RNA associated (S. cerevisiae)	69.0519	148.886	-2.15615	0.00877787	Down
45297_at	EHD2	30846	EH-domain containing 2	112.322	242.124	-2.15563	0.00143354	Down
216283_s_at	PVR	5817	poliovirus receptor	27.9707	60.2769	-2.155	0.00351366	Down
221497_x_at	EGLN1	54583	egl nine homolog 1 (C. elegans)	26.5029	57.1015	-2.15454	0.00621303	Down
210511_s_at	INHBA	3624	inhibin, beta A (activin A, activin AB alpha polypeptide)	20.6173	44.3846	-2.15278	0.00235751	Down
205047_s_at	ASNS	440	asparagine synthetase	469.774	1010.75	-2.15156	0.0052408	Down
203746_s_at	HCCS	3052	holocytochrome c synthase (cytochrome c heme-lyase)	106.273	228.383	-2.14901	0.00858198	Down
203228_at	PAFAH1B3	5050	platelet-activating factor acetylhydrolase, isoform Ib, gamma subunit 29kDa	147.86	316.924	-2.14341	0.00140742	Down
202533_s_at	DHFR /// LOC643509	1719 /// 643509	dihydrofolate reductase /// similar to Dihydrofolate reductase	34.3045	73.4976	-2.1425	0.00128426	Down
208511_at	PTTG3	26255	pituitary tumor-transforming 3	18.7329	40.1119	-2.14125	0.00480307	Down
AFFX-HSAC07/X00351_M_at	ACTB	60	actin, beta	2608.21	5580.14	-2.13945	0.00158061	Down
215905_s_at	WDR57	9410	WD repeat domain 57 (U5 snRNP specific)	48.9777	104.739	-2.1385	0.00484467	Down
222039_at	LOC146909	146909	hypothetical protein LOC146909	58.6268	125.298	-2.13721	0.00540396	Down
202439_s_at	IDS	3423	iduronate 2-sulfatase (Hunter syndrome)	36.9318	78.8915	-2.13614	0.00399201	Down
211804_s_at	CDK2 /// BCDO2	1017 /// 83875	cyclin-dependent kinase 2 /// beta-carotene dioxygenase 2	28.0299	59.8332	-2.13462	0.00108147	Down
211623_s_at	FBL	2091	fibrillarin /// fibrillarin	578.483	1233.98	-2.13314	0.00162354	Down
201577_at	NME1	4830	non-metastatic cells 1, protein (NM23A) expressed in	721.854	1538.84	-2.13178	0.0013607	Down
218000_s_at	PHLDA1	22822	pleckstrin homology-like domain, family A, member 1	45.1119	96.0563	-2.12929	0.0012856	Down
219682_s_at	TBX3	6926	T-box 3 (ulnar mammary syndrome)	18.5826	39.5593	-2.12883	0.00904899	Down
201077_s_at	NHP2L1	4809	NHP2 non-histone chromosome protein 2-like 1 (S. cerevisiae)	243.458	516.829	-2.12286	0.000418007	Down
205436_s_at	H2AFX	3014	H2A histone family, member X	119.125	252.859	-2.12263	0.0085468	Down
202686_s_at	AXL	558	AXL receptor tyrosine kinase	148.792	315.487	-2.12032	0.00252148	Down
208789_at	PTRF	284119	polymerase I and transcript release factor	165.283	349.336	-2.11357	0.00372257	Down
215952_s_at	OAZ1	4946	ornithine decarboxylase antizyme 1	685.577	1448.79	-2.11325	0.00329632	Down
212581_x_at	GAPDH	2597	glyceraldehyde-3-phosphate dehydrogenase	7035.13	14820.2	-2.1066	0.00077832	Down
211594_s_at	MRPL9	65005	mitochondrial ribosomal protein L9 /// mitochondrial ribosomal protein L9	93.5216	196.678	-2.10303	0.00140742	Down
203210_s_at	RFC5	5985	replication factor C (activator 1) 5, 36.5kDa	32.0316	67.3314	-2.10203	0.00407749	Down
216969_s_at	KIF22 /// LOC728037	3835 /// 728037	kinesin family member 22 /// similar to Kinesin-like protein KIF22 (Kinesin-like DNA-binding protein) (Kinesin-like protein 4)	22.3724	47.0019	-2.10089	0.00212181	Down
212097_at	CAV1	857	caveolin 1, caveolae protein, 22kDa	361.395	759.084	-2.10043	0.00216266	Down
203270_at	DTYMK /// LOC727761	1841 /// 727761	deoxythymidylate kinase (thymidylate kinase) /// similar to deoxythymidylate kinase (thymidylate kinase)	83.8662	176.114	-2.09993	0.00770918	Down
202143_s_at	COPS8	10920	COP9 constitutive photomorphogenic homolog subunit 8 (Arabidopsis)	154.714	322.64	-2.0854	0.00233181	Down
202183_s_at	KIF22 /// LOC728037	3835 /// 728037	kinesin family member 22 /// similar to Kinesin-like protein KIF22 (Kinesin-like DNA-binding protein) (Kinesin-like protein 4)	35.9435	74.908	-2.08405	0.00621463	Down
203002_at	AMOTL2	51421	angiomotin like 2	44.0563	91.8062	-2.08384	0.000796128	Down
37408_at	MRC2	9902	mannose receptor, C type 2	139.575	290.593	-2.08199	0.00959568	Down
216237_s_at	MCM5	4174	MCM5 minichromosome maintenance deficient 5, cell division cycle 46 (S. cerevisiae)	94.3913	196.495	-2.0817	0.00473405	Down
200903_s_at	AHCY	191	S-adenosylhomocysteine hydrolase	328.933	683.31	-2.07736	0.00167875	Down
208967_s_at	AK2	204	adenylate kinase 2	152.331	315.859	-2.0735	0.000755564	Down
219715_s_at	TDP1	55775	tyrosyl-DNA phosphodiesterase 1	64.4022	133.448	-2.0721	0.00341052	Down
201322_at	ATP5B	506	ATP synthase, H+ transporting, mitochondrial F1 complex, beta polypeptide	718.833	1488.63	-2.07089	0.00471749	Down
217786_at	PRMT5	10419	protein arginine methyltransferase 5	159.416	329.971	-2.06987	0.00289543	Down
211473_s_at	COL4A6	1288	collagen, type IV, alpha 6	35.7301	73.942	-2.06946	0.00147867	Down
210519_s_at	NQO1	1728	NAD(P)H dehydrogenase, quinone 1	1832.5	3792.16	-2.06939	0.0019715	Down
218384_at	CARHSP1	23589	calcium regulated heat stable protein 1, 24kDa	139.391	288.279	-2.06813	0.00230966	Down
219979_s_at	C11orf73	51501	chromosome 11 open reading frame 73	23.7295	48.9835	-2.06425	0.000884732	Down
205398_s_at	SMAD3	4088	SMAD family member 3	65.9159	136.057	-2.06411	0.00460889	Down
220227_at	CDH4	1002	cadherin 4, type 1, R-cadherin (retinal)	20.4779	42.2298	-2.06221	0.0043925	Down
202444_s_at	SPFH1	10613	SPFH domain family, member 1	51.601	106.336	-2.06074	0.00606843	Down
201923_at	PRDX4	10549	peroxiredoxin 4	584.584	1204.67	-2.06073	0.00144972	Down
218717_s_at	LEPREL1	55214	leprecan-like 1	47.8826	98.4978	-2.05707	0.0012856	Down
217948_at	---	---	---	95.7737	196.991	-2.05683	0.00494473	Down
202468_s_at	CTNNAL1	8727	catenin (cadherin-associated protein), alpha-like 1	48.5811	99.7168	-2.05258	0.00796079	Down
217099_s_at	GEMIN4	50628	gem (nuclear organelle) associated protein 4	77.1255	158.119	-2.05016	0.000734965	Down
213061_s_at	NTAN1	123803	N-terminal asparagine amidase	37.0424	75.9227	-2.04962	0.00140742	Down
220058_at	C17orf39	79018	chromosome 17 open reading frame 39	20.6323	42.2401	-2.04728	0.00239042	Down
214507_s_at	EXOSC2	23404	exosome component 2	55.7464	114.087	-2.04653	0.00668594	Down
218653_at	SLC25A15	10166	solute carrier family 25 (mitochondrial carrier; ornithine transporter) member 15	57.0014	116.65	-2.04645	0.00379011	Down
219646_at	FLJ20186	54849	hypothetical protein FLJ20186	75.4831	154.459	-2.04628	0.00119386	Down
218474_s_at	KCTD5	54442	potassium channel tetramerisation domain containing 5	35.085	71.6539	-2.04229	0.006968	Down
208977_x_at	TUBB2C	10383	tubulin, beta 2C	568.596	1159.45	-2.03914	0.00899202	Down
210460_s_at	PSMD4	5710	proteasome (prosome, macropain) 26S subunit, non-ATPase, 4	273.21	556.408	-2.03656	0.00346123	Down
210250_x_at	ADSL	158	adenylosuccinate lyase	203.978	415.34	-2.0362	0.00153163	Down
201726_at	ELAVL1	1994	ELAV (embryonic lethal, abnormal vision, Drosophila)-like 1 (Hu antigen R)	153.31	312.001	-2.0351	0.00603961	Down
212891_s_at	GADD45GIP1	90480	growth arrest and DNA-damage-inducible, gamma interacting protein 1	67.4493	137.223	-2.03446	0.00207927	Down
213330_s_at	STIP1	10963	stress-induced-phosphoprotein 1 (Hsp70/Hsp90-organizing protein)	191.549	389.475	-2.03329	0.00161012	Down
201529_s_at	RPA1	6117	replication protein A1, 70kDa	165.318	336.057	-2.03279	0.00261662	Down
221452_s_at	C20orf7 /// TMEM14B	79133 /// 81853	chromosome 20 open reading frame 7 /// chromosome 20 open reading frame 7 /// transmembrane protein 14B /// transmembrane protein 14B	160.581	326.382	-2.03251	0.00370513	Down
201565_s_at	ID2	3398	inhibitor of DNA binding 2, dominant negative helix-loop-helix protein	74.1871	150.6	-2.03	0.00414174	Down
203300_x_at	AP1S2	8905	adaptor-related protein complex 1, sigma 2 subunit	54.5987	110.817	-2.02966	0.00288306	Down
208767_s_at	LAPTM4B	55353	lysosomal associated protein transmembrane 4 beta	310.03	629.153	-2.02933	0.00288872	Down
212141_at	MCM4	4173	MCM4 minichromosome maintenance deficient 4 (S. cerevisiae)	71.7149	145.302	-2.0261	0.00470854	Down
221620_s_at	FAM121B /// NOMO3	408050 /// 79135	family with sequence similarity 121B /// NODAL modulator 3	98.7822	199.998	-2.02463	0.00152545	Down
218046_s_at	MRPS16	51021	mitochondrial ribosomal protein S16	232.843	471.112	-2.0233	0.00302742	Down
217785_s_at	YKT6	10652	YKT6 v-SNARE homolog (S. cerevisiae)	36.1817	73.1978	-2.02306	0.00164061	Down
204126_s_at	CDC45L	8318	CDC45 cell division cycle 45-like (S. cerevisiae)	35.8759	72.4024	-2.01813	0.00303921	Down
209709_s_at	HMMR	3161	hyaluronan-mediated motility receptor (RHAMM)	46.5515	93.8332	-2.01569	0.000776943	Down
204252_at	CDK2 /// BCDO2	1017 /// 83875	cyclin-dependent kinase 2 /// beta-carotene dioxygenase 2	42.3642	85.3752	-2.01527	0.00505857	Down
211162_x_at	SCD	6319	stearoyl-CoA desaturase (delta-9-desaturase)	56.515	113.796	-2.01355	0.00275124	Down
200634_at	PFN1	5216	profilin 1	1334.38	2686.7	-2.01344	0.00226469	Down
218160_at	NDUFA8	4702	NADH dehydrogenase (ubiquinone) 1 alpha subcomplex, 8, 19kDa	136.223	274.017	-2.01153	0.000924881	Down
200957_s_at	SSRP1	6749	structure specific recognition protein 1	159.937	321.618	-2.01091	0.00296088	Down
209052_s_at	WHSC1	7468	Wolf-Hirschhorn syndrome candidate 1	29.7283	59.7698	-2.01054	0.00207999	Down
208909_at	UQCRFS1	7386	ubiquinol-cytochrome c reductase, Rieske iron-sulfur polypeptide 1	697.862	1402.7	-2.01	0.00208043	Down
211300_s_at	TP53	7157	tumor protein p53 (Li-Fraumeni syndrome)	53.8728	108.272	-2.00977	0.00379011	Down
213762_x_at	RBMX	27316	RNA binding motif protein, X-linked	270.574	543.157	-2.00743	0.00167383	Down
215438_x_at	GSPT1	2935	G1 to S phase transition 1	140.87	282.337	-2.00424	0.00309443	Down
206074_s_at	HMGA1	3159	high mobility group AT-hook 1	145.547	291.377	-2.00194	0.00439837	Down
210613_s_at	SYNGR1	9145	synaptogyrin 1	26.341	52.7146	-2.00124	0.00140742	Down
200956_s_at	SSRP1	6749	structure specific recognition protein 1	179.379	358.908	-2.00084	0.00104243	Down
204441_s_at	POLA2	23649	polymerase (DNA directed), alpha 2 (70kD subunit)	50.047	99.9715	-1.99755	0.00288306	Down
207030_s_at	CSRP2	1466	cysteine and glycine-rich protein 2	71.3204	142.128	-1.99281	0.00148272	Down
206102_at	GINS1	9837	GINS complex subunit 1 (Psf1 homolog)	73.7564	146.899	-1.99168	0.00481848	Down
200621_at	CSRP1	1465	cysteine and glycine-rich protein 1	370.98	737.029	-1.98671	0.000506262	Down
200812_at	CCT7	10574	chaperonin containing TCP1, subunit 7 (eta)	713.033	1412.4	-1.98083	0.00297986	Down
216236_s_at	SLC2A3	6515	solute carrier family 2 (facilitated glucose transporter), member 3	41.7341	82.6071	-1.97937	0.00882275	Down
218074_at	FAM96B	51647	family with sequence similarity 96, member B	363.341	719.054	-1.97901	0.00278055	Down
217772_s_at	MTCH2	23788	mitochondrial carrier homolog 2 (C. elegans)	310.493	613.833	-1.97696	0.00213174	Down
204559_s_at	LSM7	51690	LSM7 homolog, U6 small nuclear RNA associated (S. cerevisiae)	216.002	426.953	-1.97662	0.0031865	Down
218774_at	DCPS	28960	decapping enzyme, scavenger	71.0165	140.326	-1.97596	0.00187384	Down
200808_s_at	ZYX	7791	zyxin	108.513	214.326	-1.97512	0.00286264	Down
201853_s_at	CDC25B	994	cell division cycle 25 homolog B (S. cerevisiae)	280.623	554.241	-1.97503	0.00126591	Down
220239_at	KLHL7	55975	kelch-like 7 (Drosophila)	38.148	75.2934	-1.97372	0.00603961	Down
200079_s_at	KARS	3735	lysyl-tRNA synthetase /// lysyl-tRNA synthetase	364.23	718.81	-1.9735	0.00119229	Down
AFFX-HUMGAPDH/M33197_3_at	GAPDH	2597	glyceraldehyde-3-phosphate dehydrogenase	3937.36	7762.81	-1.97158	0.000588371	Down
206918_s_at	CPNE1	8904	copine I	152.276	299.676	-1.96798	0.00171628	Down
212496_s_at	JMJD2B	23030	jumonji domain containing 2B	56.8457	111.858	-1.96776	0.00143354	Down
200879_s_at	EPAS1	2034	endothelial PAS domain protein 1	26.4198	51.9869	-1.96772	0.00254098	Down
211797_s_at	NFYC	4802	nuclear transcription factor Y, gamma	35.4758	69.782	-1.96703	0.00334161	Down
210046_s_at	IDH2	3418	isocitrate dehydrogenase 2 (NADP+), mitochondrial	75.7399	148.967	-1.96683	0.00449734	Down
201364_s_at	OAZ2	4947	ornithine decarboxylase antizyme 2	84.1578	165.342	-1.96466	0.00608672	Down
210672_s_at	C16orf35	8131	chromosome 16 open reading frame 35	59.7666	117.405	-1.9644	0.00365744	Down
212488_at	COL5A1	1289	collagen, type V, alpha 1	258.365	507.53	-1.96439	0.00807581	Down
203119_at	CCDC86	79080	coiled-coil domain containing 86	92.0232	180.712	-1.96377	0.00254737	Down
200919_at	PHC2	1912	polyhomeotic homolog 2 (Drosophila)	149.193	292.625	-1.96139	0.00406383	Down
203023_at	HSPC111	51491	hypothetical protein HSPC111	44.4103	87.0104	-1.95924	0.00277945	Down
213617_s_at	C18orf10	25941	chromosome 18 open reading frame 10	109.596	214.606	-1.95816	0.00667886	Down
202397_at	NUTF2	10204	nuclear transport factor 2	119.461	233.848	-1.95752	0.00327876	Down
208795_s_at	MCM7	4176	MCM7 minichromosome maintenance deficient 7 (S. cerevisiae)	139.622	273.275	-1.95725	0.00194984	Down
212378_at	GART	2618	phosphoribosylglycinamide formyltransferase, phosphoribosylglycinamide synthetase, phosphoribosylaminoimidazole synthetase	88.7548	173.693	-1.957	0.00374348	Down
200788_s_at	PEA15	8682	phosphoprotein enriched in astrocytes 15	130.449	255.22	-1.95647	0.00249864	Down
216602_s_at	FARSLA	2193	phenylalanine-tRNA synthetase-like, alpha subunit	73.7994	144.342	-1.95587	0.00755322	Down
211793_s_at	ABI2	10152	abl interactor 2	93.3181	182.412	-1.95473	0.00640053	Down
207831_x_at	DHPS	1725	deoxyhypusine synthase	113.006	220.632	-1.9524	0.00278082	Down
201251_at	PKM2	5315	pyruvate kinase, muscle	1225.74	2392.96	-1.95226	0.00297986	Down
200734_s_at	ARF3	377	ADP-ribosylation factor 3	182.124	355.495	-1.95194	0.000626506	Down
220240_s_at	TMCO3	55002	transmembrane and coiled-coil domains 3	31.4586	61.3544	-1.95032	0.00909844	Down
211160_x_at	ACTN1	87	actinin, alpha 1	408.338	796.284	-1.95006	0.00262719	Down
204228_at	PPIH	10465	peptidylprolyl isomerase H (cyclophilin H)	97.1565	189.334	-1.94876	0.00342889	Down
202697_at	NUDT21	11051	nudix (nucleoside diphosphate linked moiety X)-type motif 21	115.543	225.159	-1.9487	0.00189594	Down
218398_at	MRPS30	10884	mitochondrial ribosomal protein S30	51.8653	100.91	-1.94561	0.00338886	Down
209080_x_at	TXNL2	10539	thioredoxin-like 2	198.397	385.87	-1.94495	0.00772283	Down
203219_s_at	APRT	353	adenine phosphoribosyltransferase	151.624	294.701	-1.94363	0.00275124	Down
201002_s_at	UBE2V1 /// Kua-UEV	387522 /// 7335	ubiquitin-conjugating enzyme E2 variant 1 /// ubiquitin-conjugating enzyme E2 variant 1	190.282	369.793	-1.94339	0.00427513	Down
202138_x_at	JTV1	7965	JTV1 gene	303.68	589.726	-1.94193	0.00224913	Down
201066_at	CYC1	1537	cytochrome c-1	399.279	774.674	-1.94018	0.000697405	Down
207239_s_at	PCTK1	5127	PCTAIRE protein kinase 1	53.594	103.967	-1.9399	0.00171747	Down
209087_x_at	MCAM	4162	melanoma cell adhesion molecule	43.9481	85.1761	-1.93811	0.00856244	Down
211714_x_at	TUBB	203068	tubulin, beta /// tubulin, beta	1136.87	2203.24	-1.93799	0.00177702	Down
204117_at	PREP	5550	prolyl endopeptidase	56.6853	109.831	-1.93756	0.00215677	Down
217755_at	HN1	51155	hematological and neurological expressed 1	457.783	886.5	-1.93651	0.00207999	Down
205397_x_at	SMAD3	4088	SMAD family member 3	41.0445	79.4735	-1.93627	0.00271214	Down
204026_s_at	ZWINT	11130	ZW10 interactor	96.3502	186.519	-1.93584	0.00625965	Down
200609_s_at	WDR1	9948	WD repeat domain 1	518.711	1004.06	-1.93569	0.00176104	Down
200770_s_at	LAMC1	3915	laminin, gamma 1 (formerly LAMB2)	86.3055	166.949	-1.9344	0.00228841	Down
209330_s_at	HNRPD	3184	heterogeneous nuclear ribonucleoprotein D (AU-rich element RNA binding protein 1, 37kDa)	103.561	200.259	-1.93373	0.00140742	Down
217871_s_at	MIF	4282	macrophage migration inhibitory factor (glycosylation-inhibiting factor)	1348.9	2606.27	-1.93214	0.000164712	Down
201631_s_at	IER3	8870	immediate early response 3	303.275	585.784	-1.93153	0.00282573	Down
214205_x_at	TXNL2	10539	thioredoxin-like 2	76.1235	146.719	-1.92738	0.00522389	Down
201003_x_at	RNPEP /// UBE2V1 /// Kua /// Kua-UEV /// LOC730052 /// LOC732137	387521 /// 387522 /// 6051 /// 730052 /// 732137 /// 7335	arginyl aminopeptidase (aminopeptidase B) /// ubiquitin-conjugating enzyme E2 variant 1 /// ubiquitin-conjugating enzyme variant Kua /// ubiquitin-conjugating enzyme E2 variant 1 /// similar to ubiquitin-conjugating enzyme E2 variant 1 isoform d /// similar to ubiquitin-conjugating enzyme E2 variant 1 isoform d	235.093	452.34	-1.92409	0.00620708	Down
218982_s_at	MRPS17	51373	mitochondrial ribosomal protein S17	95.2764	183.25	-1.92335	0.000418007	Down
207622_s_at	ABCF2	10061	ATP-binding cassette, sub-family F (GCN20), member 2	103.866	199.765	-1.9233	0.00261134	Down
200658_s_at	PHB	5245	prohibitin	305.104	586.417	-1.92202	0.00307329	Down
208398_s_at	TBPL1	9519	TBP-like 1	49.343	94.8007	-1.92126	0.00838104	Down
214121_x_at	PDLIM7	9260	PDZ and LIM domain 7 (enigma)	40.3659	77.5231	-1.92051	0.00796132	Down
209264_s_at	TSPAN4	7106	tetraspanin 4	103.515	198.494	-1.91755	0.005931	Down
200039_s_at	PSMB2	5690	proteasome (prosome, macropain) subunit, beta type, 2 /// proteasome (prosome, macropain) subunit, beta type, 2	353.708	677.933	-1.91664	0.00219505	Down
213069_at	HEG1	57493	HEG homolog 1 (zebrafish)	54.095	103.673	-1.9165	0.000898837	Down
213911_s_at	H2AFZ	3015	H2A histone family, member Z	707.483	1355.35	-1.91574	0.00239787	Down
209731_at	NTHL1	4913	nth endonuclease III-like 1 (E. coli)	75.2748	144.168	-1.91522	0.00283738	Down
202188_at	NUP93	9688	nucleoporin 93kDa	110.023	210.456	-1.91283	0.00433594	Down
212816_s_at	CBS	875	cystathionine-beta-synthase	34.4852	65.9504	-1.91243	0.000915622	Down
204639_at	ADA	100	adenosine deaminase	81.5455	155.919	-1.91205	0.00246661	Down
203696_s_at	RFC2	5982	replication factor C (activator 1) 2, 40kDa	84.7392	162.02	-1.91199	0.00606843	Down
211759_x_at	TBCB	1155	tubulin folding cofactor B /// tubulin folding cofactor B	416.036	795.276	-1.91156	0.00537953	Down
202802_at	DHPS	1725	deoxyhypusine synthase	62.5447	119.502	-1.91067	0.00207927	Down
201306_s_at	ANP32B	10541	acidic (leucine-rich) nuclear phosphoprotein 32 family, member B	736.873	1407.73	-1.91042	0.000744022	Down
200073_s_at	HNRPD	3184	heterogeneous nuclear ribonucleoprotein D (AU-rich element RNA binding protein 1, 37kDa) /// heterogeneous nuclear ribonucleoprotein D (AU-rich element RNA binding protein 1, 37kDa)	221.34	422.823	-1.91029	0.00106805	Down
221847_at	---	---	Full-length cDNA clone CS0DE005YD08 of Placenta of Homo sapiens (human)	116.277	221.899	-1.90837	0.00633786	Down
218741_at	CENPM	79019	centromere protein M	57.2346	109.223	-1.90833	0.00342254	Down
200792_at	XRCC6	2547	X-ray repair complementing defective repair in Chinese hamster cells 6 (Ku autoantigen, 70kDa)	430.025	819.877	-1.90658	0.00208936	Down
222036_s_at	SLC12A4	6560	Solute carrier family 12 (potassium/chloride transporters), member 4	39.5049	75.3127	-1.90642	0.00171747	Down
204560_at	FKBP5	2289	FK506 binding protein 5	22.2029	42.3275	-1.9064	0.00162245	Down
208799_at	PSMB5	5693	proteasome (prosome, macropain) subunit, beta type, 5	370.817	706.71	-1.90582	0.00253208	Down
205024_s_at	RAD51	5888	RAD51 homolog (RecA homolog, E. coli) (S. cerevisiae)	27.2565	51.833	-1.90167	0.00999374	Down
213726_x_at	TUBB2C	10383	tubulin, beta 2C	594.679	1130.22	-1.90055	0.00159234	Down
201697_s_at	DNMT1	1786	DNA (cytosine-5-)-methyltransferase 1	64.7967	123.033	-1.89876	0.000785409	Down
212983_at	HRAS	3265	v-Ha-ras Harvey rat sarcoma viral oncogene homolog	93.5544	177.511	-1.89741	0.0019715	Down
200950_at	ARPC1A	10552	actin related protein 2/3 complex, subunit 1A, 41kDa	346.71	657.378	-1.89605	0.00298915	Down
218622_at	NUP37	79023	nucleoporin 37kDa	157.906	299.395	-1.89604	0.00601901	Down
204032_at	BCAR3	8412	breast cancer anti-estrogen resistance 3	48.9127	92.7105	-1.89543	0.00523592	Down
201898_s_at	UBE2A	7319	ubiquitin-conjugating enzyme E2A (RAD6 homolog)	146.737	278.046	-1.89485	0.00850146	Down
217829_s_at	USP39	10713	ubiquitin specific peptidase 39	86.3881	163.472	-1.8923	0.0088278	Down
210125_s_at	BANF1	8815	barrier to autointegration factor 1	521.737	987.219	-1.89218	0.00795208	Down
203422_at	POLD1	5424	polymerase (DNA directed), delta 1, catalytic subunit 125kDa	61.5184	116.292	-1.89036	0.00392317	Down
204977_at	DDX10	1662	DEAD (Asp-Glu-Ala-Asp) box polypeptide 10	152.231	287.681	-1.88977	0.00505253	Down
201051_at	ANP32A	8125	acidic (leucine-rich) nuclear phosphoprotein 32 family, member A	145.551	274.787	-1.88792	0.00949553	Down
203664_s_at	POLR2D	5433	polymerase (RNA) II (DNA directed) polypeptide D	43.8115	82.7044	-1.88774	0.00103393	Down
211375_s_at	ILF3	3609	interleukin enhancer binding factor 3, 90kDa	78.9093	148.943	-1.88753	0.00510879	Down
212330_at	TFDP1	7027	transcription factor Dp-1	92.479	174.483	-1.88674	0.00204872	Down
200750_s_at	RAN	5901	RAN, member RAS oncogene family	975.768	1840.94	-1.88666	0.0012668	Down
200052_s_at	ILF2	3608	interleukin enhancer binding factor 2, 45kDa /// interleukin enhancer binding factor 2, 45kDa	229.041	432.112	-1.88661	0.00121956	Down
208955_at	DUT	1854	dUTP pyrophosphatase	34.2045	64.443	-1.88405	0.00273963	Down
204432_at	SOX12	6666	SRY (sex determining region Y)-box 12	24.508	46.1675	-1.88377	0.00275124	Down
220057_at	XAGE1 /// LOC727767 /// LOC727784 /// LOC728259 /// LOC728266	727767 /// 727784 /// 728259 /// 728266 /// 9503	X antigen family, member 1 /// similar to G antigen, family D, 2 isoform 1c /// similar to G antigen, family D, 2 isoform 1a /// similar to G antigen, family D, 2 isoform 1a /// similar to G antigen, family D, 2 isoform 1c	176.539	332.164	-1.88153	0.00224913	Down
201804_x_at	TBCB	1155	tubulin folding cofactor B	409.447	770.12	-1.88088	0.00271755	Down
206621_s_at	EIF4H	7458	eukaryotic translation initiation factor 4H	305.823	575.149	-1.88066	0.00374377	Down
208668_x_at	HMGN2	3151	high-mobility group nucleosomal binding domain 2	707.192	1329.51	-1.87998	0.00531917	Down
208074_s_at	AP2S1	1175	adaptor-related protein complex 2, sigma 1 subunit	390.682	733.461	-1.87738	0.00914191	Down
208637_x_at	ACTN1	87	actinin, alpha 1	506.124	949.973	-1.87696	0.00448029	Down
200987_x_at	PSME3	10197	proteasome (prosome, macropain) activator subunit 3 (PA28 gamma; Ki)	178.205	334.472	-1.8769	0.00604703	Down
202139_at	AKR7A2	8574	aldo-keto reductase family 7, member A2 (aflatoxin aldehyde reductase)	106.297	199.358	-1.87549	0.0050826	Down
218866_s_at	POLR3K	51728	polymerase (RNA) III (DNA directed) polypeptide K, 12.3 kDa	74.8028	140.252	-1.87496	0.0021189	Down
202144_s_at	ADSL	158	adenylosuccinate lyase	288.982	541.8	-1.87486	0.00277952	Down
201115_at	POLD2	5425	polymerase (DNA directed), delta 2, regulatory subunit 50kDa	148.303	278.003	-1.87456	0.00397979	Down
209036_s_at	MDH2	4191	malate dehydrogenase 2, NAD (mitochondrial)	520.691	974.131	-1.87084	0.00308414	Down
216554_s_at	MBNL1	4154	Muscleblind-like (Drosophila)	69.0359	129.147	-1.87073	0.00346123	Down
213897_s_at	MRPL23	6150	mitochondrial ribosomal protein L23	247.175	462.388	-1.87069	0.00274089	Down
211450_s_at	MSH6	2956	mutS homolog 6 (E. coli)	68.4944	127.932	-1.86778	0.00813534	Down
215273_s_at	TADA3L	10474	transcriptional adaptor 3 (NGG1 homolog, yeast)-like	153.021	285.582	-1.86629	0.00196127	Down
207801_s_at	RNF10	9921	ring finger protein 10	102.209	190.651	-1.86532	0.00332898	Down
212822_at	HEG1	57493	HEG homolog 1 (zebrafish)	56.536	105.386	-1.86405	0.00306213	Down
201400_at	PSMB3	5691	proteasome (prosome, macropain) subunit, beta type, 3	553.796	1031.61	-1.8628	0.00271214	Down
219382_at	SERTAD3	29946	SERTA domain containing 3	44.4773	82.7909	-1.86142	0.00680897	Down
201930_at	MCM6	4175	minichromosome maintenance deficient 6 homolog (S. cerevisiae)	155.028	288.319	-1.85979	0.00547825	Down
211787_s_at	EIF4A1	1973	eukaryotic translation initiation factor 4A, isoform 1 /// eukaryotic translation initiation factor 4A, isoform 1	1938.32	3604.74	-1.85972	0.00356499	Down
212174_at	AK2	204	adenylate kinase 2	47.6832	88.6567	-1.85929	0.0085141	Down
201469_s_at	SHC1	6464	SHC (Src homology 2 domain containing) transforming protein 1	126.49	235.088	-1.85855	0.000859835	Down
203085_s_at	TGFB1	7040	transforming growth factor, beta 1 (Camurati-Engelmann disease)	156.607	290.553	-1.85531	0.00947827	Down
218820_at	C14orf132	56967	chromosome 14 open reading frame 132	34.7521	64.4575	-1.85478	0.00594317	Down
216080_s_at	FADS3	3995	fatty acid desaturase 3	94.1253	174.525	-1.85418	0.0035838	Down
211251_x_at	NFYC	4802	nuclear transcription factor Y, gamma	42.4326	78.6187	-1.85279	0.00274089	Down
211622_s_at	ARF3	377	ADP-ribosylation factor 3 /// ADP-ribosylation factor 3	88.3493	163.614	-1.8519	0.00920137	Down
38158_at	ESPL1	9700	extra spindle pole bodies homolog 1 (S. cerevisiae)	66.87	123.834	-1.85187	0.00452326	Down
204331_s_at	MRPS12	6183	mitochondrial ribosomal protein S12	297.393	550.689	-1.85172	0.000598067	Down
200878_at	EPAS1	2034	endothelial PAS domain protein 1	485.961	899.489	-1.85095	0.00373061	Down
221009_s_at	ANGPTL4	51129	angiopoietin-like 4	110.182	203.91	-1.85066	0.00176606	Down
201673_s_at	GYS1	2997	glycogen synthase 1 (muscle)	68.494	126.578	-1.84801	0.00253119	Down
203405_at	DSCR2	8624	Down syndrome critical region gene 2	53.6703	99.1515	-1.84742	0.00759535	Down
209157_at	DNAJA2	10294	DnaJ (Hsp40) homolog, subfamily A, member 2	80.0779	147.629	-1.84357	0.00718124	Down
200783_s_at	STMN1	3925	stathmin 1/oncoprotein 18	61.9582	114.16	-1.84254	0.00140742	Down
211558_s_at	DHPS	1725	deoxyhypusine synthase	87.1045	160.302	-1.84034	0.00622202	Down
206857_s_at	FKBP1B	2281	FK506 binding protein 1B, 12.6 kDa	40.0711	73.6705	-1.83849	0.00166453	Down
202364_at	MXI1	4601	MAX interactor 1 /// MAX interactor 1	87.0953	160.095	-1.83816	0.00649968	Down
204341_at	TRIM16 /// TRIM16L	10626 /// 147166	tripartite motif-containing 16 /// tripartite motif-containing 16-like	611.746	1123.44	-1.83646	0.00331588	Down
208951_at	ALDH7A1	501	aldehyde dehydrogenase 7 family, member A1	91.86	168.692	-1.83641	0.00360919	Down
217959_s_at	TRAPPC4	51399	trafficking protein particle complex 4	110.006	201.998	-1.83625	0.00347948	Down
201903_at	UQCRC1	7384	ubiquinol-cytochrome c reductase core protein I	456.478	838.144	-1.83611	0.00188802	Down
206686_at	PDK1	5163	pyruvate dehydrogenase kinase, isozyme 1	32.902	60.3814	-1.83519	0.00106805	Down
202154_x_at	TUBB3	10381	tubulin, beta 3	274.496	503.32	-1.83362	0.0010526	Down
214359_s_at	HSP90AB1	3326	heat shock protein 90kDa alpha (cytosolic), class B member 1	573.743	1051.99	-1.83356	0.0019715	Down
205412_at	ACAT1	38	acetyl-Coenzyme A acetyltransferase 1 (acetoacetyl Coenzyme A thiolase)	163.413	299.416	-1.83227	0.00224162	Down
202737_s_at	LSM4	25804	LSM4 homolog, U6 small nuclear RNA associated (S. cerevisiae)	159.552	292.24	-1.83163	0.00746207	Down
200720_s_at	ACTR1A	10121	ARP1 actin-related protein 1 homolog A, centractin alpha (yeast)	147.435	269.727	-1.82947	0.00222117	Down
212218_s_at	FASN	2194	fatty acid synthase	45.4498	83.0774	-1.82789	0.00230491	Down
212680_x_at	PPP1R14B	26472	protein phosphatase 1, regulatory (inhibitor) subunit 14B	274.3	501.308	-1.82759	0.00561147	Down
218574_s_at	LMCD1	29995	LIM and cysteine-rich domains 1	82.4702	150.706	-1.8274	0.0014572	Down
212509_s_at	MXRA7	439921	matrix-remodelling associated 7	495.985	905.408	-1.82548	0.00201067	Down
208828_at	POLE3	54107	polymerase (DNA directed), epsilon 3 (p17 subunit)	85.8515	156.643	-1.82458	0.00337925	Down
218399_s_at	CDCA4	55038	cell division cycle associated 4	89.7598	163.752	-1.82433	0.00283889	Down
200900_s_at	M6PR	4074	mannose-6-phosphate receptor (cation dependent)	86.8667	158.464	-1.82422	0.00361246	Down
212434_at	GRPEL1	80273	GrpE-like 1, mitochondrial (E. coli)	67.3321	122.796	-1.82374	0.00263492	Down
216396_s_at	EI24	9538	etoposide induced 2.4 mRNA	103.017	187.781	-1.82281	0.00554909	Down
221481_x_at	HNRPD	3184	heterogeneous nuclear ribonucleoprotein D (AU-rich element RNA binding protein 1, 37kDa)	396.64	722.369	-1.82122	0.00511876	Down
205996_s_at	AK2	204	adenylate kinase 2	34.8174	63.3923	-1.82071	0.00565096	Down
200041_s_at	BAT1	7919	HLA-B associated transcript 1 /// HLA-B associated transcript 1	322.1	585.927	-1.81908	0.00171628	Down
209849_s_at	RAD51C	5889	RAD51 homolog C (S. cerevisiae)	67.2629	122.321	-1.81855	0.00714267	Down
205324_s_at	FTSJ1	24140	FtsJ homolog 1 (E. coli)	127.204	231.21	-1.81763	0.00458293	Down
221582_at	HIST3H2A	92815	histone cluster 3, H2a	54.2324	98.5705	-1.81756	0.0052408	Down
203311_s_at	ARF6	382	ADP-ribosylation factor 6	77.1932	140.269	-1.81711	0.00608789	Down
219483_s_at	PORCN	64840	porcupine homolog (Drosophila)	86.521	157.212	-1.81704	0.00778324	Down
201108_s_at	THBS1	7057	thrombospondin 1	34.7858	63.1566	-1.81559	0.00254098	Down
200859_x_at	FLNA	2316	filamin A, alpha (actin binding protein 280)	709.637	1288.25	-1.81537	0.00346123	Down
211047_x_at	AP2S1	1175	adaptor-related protein complex 2, sigma 1 subunit /// adaptor-related protein complex 2, sigma 1 subunit	546.045	990.715	-1.81435	0.0083718	Down
205770_at	GSR	2936	glutathione reductase	101.477	184.099	-1.81419	0.0039172	Down
396_f_at	EPOR	2057	erythropoietin receptor	117.246	212.676	-1.81393	0.00763543	Down
205396_at	SMAD3	4088	SMAD family member 3	27.9437	50.6527	-1.81267	0.00477351	Down
204790_at	SMAD7	4092	SMAD family member 7	34.7703	63.026	-1.81264	0.00933704	Down
208636_at	ACTN1	87	actinin, alpha 1	599.773	1087.12	-1.81255	0.00188802	Down
44065_at	C12orf52	84934	chromosome 12 open reading frame 52	25.6625	46.4798	-1.8112	0.00270333	Down
202736_s_at	LSM4	25804	LSM4 homolog, U6 small nuclear RNA associated (S. cerevisiae)	181.157	328.058	-1.8109	0.0056821	Down
220588_at	BCAS4	55653	breast carcinoma amplified sequence 4	40.7817	73.8311	-1.8104	0.00959568	Down
201980_s_at	RSU1	6251	Ras suppressor protein 1	121.188	218.956	-1.80675	0.00667886	Down
215416_s_at	STOML2	30968	stomatin (EPB72)-like 2	309.838	559.39	-1.80543	0.00314242	Down
209247_s_at	ABCF2	10061	ATP-binding cassette, sub-family F (GCN20), member 2	115.582	208.65	-1.80522	0.00261858	Down
202586_at	POLR2L	5441	polymerase (RNA) II (DNA directed) polypeptide L, 7.6kDa	48.6649	87.7847	-1.80386	0.00839037	Down
201564_s_at	FSCN1	6624	fascin homolog 1, actin-bundling protein (Strongylocentrotus purpuratus)	88.6396	159.841	-1.80327	0.00117019	Down
200687_s_at	SF3B3	23450	splicing factor 3b, subunit 3, 130kDa	121.846	219.71	-1.80317	0.00140894	Down
216194_s_at	TBCB	1155	tubulin folding cofactor B	313.238	564.67	-1.80269	0.00884782	Down
206866_at	CDH4	1002	cadherin 4, type 1, R-cadherin (retinal)	43.3091	78.0177	-1.80142	0.00332165	Down
208931_s_at	ILF3	3609	interleukin enhancer binding factor 3, 90kDa	55.3855	99.7534	-1.80107	0.00140742	Down
201127_s_at	ACLY	47	ATP citrate lyase	179.788	323.771	-1.80085	0.000418007	Down
209214_s_at	EWSR1	2130	Ewing sarcoma breakpoint region 1	80.5778	145.059	-1.80023	0.00644332	Down
210337_s_at	ACLY	47	ATP citrate lyase	415.474	747.552	-1.79928	0.0072377	Down
200853_at	H2AFZ	3015	H2A histone family, member Z	920.205	1655.06	-1.79858	0.00110184	Down
217874_at	SUCLG1	8802	succinate-CoA ligase, GDP-forming, alpha subunit	395.185	710.051	-1.79676	0.0013942	Down
201516_at	SRM	6723	spermidine synthase	143.334	257.532	-1.79672	0.00236644	Down
202036_s_at	SFRP1	6422	secreted frizzled-related protein 1	30.4362	54.6396	-1.79522	0.00499963	Down
213616_at	C18orf10	25941	chromosome 18 open reading frame 10	73.5988	132.108	-1.79498	0.00246758	Down
201052_s_at	PSMF1	9491	proteasome (prosome, macropain) inhibitor subunit 1 (PI31)	214.505	384.737	-1.79361	0.0035838	Down
214011_s_at	HSPC111	51491	hypothetical protein HSPC111	169.582	304.042	-1.79289	0.00455338	Down
218321_x_at	STYXL1	51657	serine/threonine/tyrosine interacting-like 1	111.343	199.345	-1.79037	0.00388743	Down
220407_s_at	TGFB2	7042	transforming growth factor, beta 2	26.9638	48.2139	-1.78809	0.00936009	Down
200611_s_at	WDR1	9948	WD repeat domain 1	344.355	615.657	-1.78786	0.00339078	Down
203484_at	SEC61G	23480	Sec61 gamma subunit	366.501	655.075	-1.78737	0.000747608	Down
212411_at	IMP4	92856	IMP4, U3 small nucleolar ribonucleoprotein, homolog (yeast)	266.052	475.459	-1.78709	0.00272971	Down
202670_at	MAP2K1	5604	mitogen-activated protein kinase kinase 1	110.946	198.241	-1.78683	0.00636327	Down
202189_x_at	PTBP1	5725	polypyrimidine tract binding protein 1	358.183	639.189	-1.78453	0.000785409	Down
200030_s_at	SLC25A3	5250	solute carrier family 25 (mitochondrial carrier; phosphate carrier), member 3 /// solute carrier family 25 (mitochondrial carrier; phosphate carrier), member 3	1430.03	2551.8	-1.78444	0.00285181	Down
213062_at	NTAN1	123803	N-terminal asparagine amidase	62.6776	111.844	-1.78443	0.00267546	Down
212348_s_at	AOF2	23028	amine oxidase (flavin containing) domain 2	91.6276	163.19	-1.78101	0.0013942	Down
204214_s_at	RAB32	10981	RAB32, member RAS oncogene family	123.906	220.45	-1.77917	0.00565096	Down
217720_at	CHCHD2	51142	coiled-coil-helix-coiled-coil-helix domain containing 2	812.968	1444.97	-1.7774	0.00660244	Down
211150_s_at	DLAT	1737	dihydrolipoamide S-acetyltransferase (E2 component of pyruvate dehydrogenase complex)	42.1191	74.8391	-1.77684	0.00367932	Down
201119_s_at	COX8A	1351	cytochrome c oxidase subunit 8A (ubiquitous)	1100.17	1953.92	-1.77601	0.00126591	Down
219373_at	DPM3	54344	dolichyl-phosphate mannosyltransferase polypeptide 3	73.0442	129.717	-1.77588	0.000734965	Down
216705_s_at	ADA	100	adenosine deaminase	52.1451	92.5485	-1.77483	0.00204551	Down
202994_s_at	FBLN1	2192	fibulin 1	32.4602	57.6012	-1.77452	0.00371091	Down
203258_at	DRAP1	10589	DR1-associated protein 1 (negative cofactor 2 alpha)	115.944	205.621	-1.77345	0.0012668	Down
201801_s_at	SLC29A1	2030	solute carrier family 29 (nucleoside transporters), member 1	49.1716	87.1921	-1.77322	0.00465065	Down
221952_x_at	TRMT5	57570	TRM5 tRNA methyltransferase 5 homolog (S. cerevisiae)	323.597	573.764	-1.77308	0.000776943	Down
211955_at	RANBP5	3843	RAN binding protein 5	153.075	271.388	-1.7729	0.00360919	Down
209231_s_at	DCTN5	84516	dynactin 5 (p25)	41.7455	73.9518	-1.77149	0.00681939	Down
221434_s_at	C14orf156	81892	chromosome 14 open reading frame 156 /// chromosome 14 open reading frame 156	524.073	928.215	-1.77116	0.00641209	Down
200906_s_at	PALLD	23022	palladin, cytoskeletal associated protein	67.3877	119.342	-1.77097	0.00837879	Down
211609_x_at	PSMD4	5710	proteasome (prosome, macropain) 26S subunit, non-ATPase, 4 /// proteasome (prosome, macropain) 26S subunit, non-ATPase, 4	375.804	665.434	-1.77069	0.00178127	Down
212194_s_at	TM9SF4	9777	transmembrane 9 superfamily protein member 4	60.7484	107.505	-1.76967	0.0076297	Down
211783_s_at	MTA1	9112	metastasis associated 1 /// metastasis associated 1	56.16	99.3661	-1.76934	0.00728414	Down
208785_s_at	MAP1LC3B	81631	microtubule-associated protein 1 light chain 3 beta	127.303	225.21	-1.76908	0.0034356	Down
218001_at	MRPS2	51116	mitochondrial ribosomal protein S2	63.9202	113.066	-1.76886	0.00179045	Down
201420_s_at	WDR77	79084	WD repeat domain 77	77.2746	136.632	-1.76813	0.00586587	Down
208756_at	EIF3S2	8668	eukaryotic translation initiation factor 3, subunit 2 beta, 36kDa	381.54	674.524	-1.7679	0.000238216	Down
219219_at	TMEM160	54958	transmembrane protein 160	47.0977	83.2518	-1.76764	0.00364883	Down
213646_x_at	K-ALPHA-1	10376	alpha tubulin	3685.36	6514.26	-1.7676	0.000711764	Down
213887_s_at	POLR2E	5434	polymerase (RNA) II (DNA directed) polypeptide E, 25kDa	181.985	321.637	-1.76739	0.00593631	Down
220987_s_at	C11orf17 /// NUAK2	56672 /// 81788	chromosome 11 open reading frame 17 /// chromosome 11 open reading frame 17 /// NUAK family, SNF1-like kinase, 2 /// NUAK family, SNF1-like kinase, 2	114.954	203.11	-1.76688	0.00973466	Down
201361_at	TMEM109	79073	transmembrane protein 109	108.317	191.38	-1.76685	0.0021886	Down
201345_s_at	UBE2D2	7322	ubiquitin-conjugating enzyme E2D 2 (UBC4/5 homolog, yeast)	266.596	471.006	-1.76674	0.000289262	Down
208921_s_at	SRI	6717	sorcin	408.11	720.963	-1.76659	0.00183514	Down
217911_s_at	BAG3	9531	BCL2-associated athanogene 3	162.782	287.34	-1.76518	0.00998697	Down
217957_at	C16orf80	29105	chromosome 16 open reading frame 80	151.075	266.625	-1.76485	0.00547782	Down
201234_at	ILK	3611	integrin-linked kinase	274.103	483.589	-1.76426	0.00172426	Down
218156_s_at	TSR1	55720	TSR1, 20S rRNA accumulation, homolog (S. cerevisiae)	64.1731	113.18	-1.76367	0.00262719	Down
214752_x_at	FLNA	2316	filamin A, alpha (actin binding protein 280)	454.265	800.828	-1.76291	0.00140742	Down
215728_s_at	ACOT7	11332	acyl-CoA thioesterase 7	41.6101	73.2904	-1.76136	0.00228841	Down
208950_s_at	ALDH7A1	501	aldehyde dehydrogenase 7 family, member A1	176.526	310.917	-1.76131	0.000357914	Down
200771_at	LAMC1	3915	laminin, gamma 1 (formerly LAMB2)	244.582	430.492	-1.76012	0.0070996	Down
204565_at	THEM2	55856	thioesterase superfamily member 2	122.882	216.264	-1.75994	0.0043533	Down
201725_at	CDC123	8872	cell division cycle 123 homolog (S. cerevisiae)	260.477	458.193	-1.75905	0.008163	Down
214097_at	RPS21	6227	ribosomal protein S21	94.5958	166.29	-1.7579	0.00464977	Down
208629_s_at	HADHA	3030	hydroxyacyl-Coenzyme A dehydrogenase/3-ketoacyl-Coenzyme A thiolase/enoyl-Coenzyme A hydratase (trifunctional protein), alpha subunit	207.671	365.055	-1.75785	0.0098337	Down
207714_s_at	SERPINH1	871	serpin peptidase inhibitor, clade H (heat shock protein 47), member 1, (collagen binding protein 1)	188.296	330.804	-1.75683	0.0013266	Down
201740_at	NDUFS3	4722	NADH dehydrogenase (ubiquinone) Fe-S protein 3, 30kDa (NADH-coenzyme Q reductase)	239.194	419.953	-1.7557	0.0026207	Down
205354_at	GAMT	2593	guanidinoacetate N-methyltransferase	51.8588	90.8063	-1.75103	0.00253119	Down
34764_at	LARS2	23395	leucyl-tRNA synthetase 2, mitochondrial	27.9489	48.9117	-1.75004	0.00441881	Down
202232_s_at	PCID1	10480	PCI domain containing 1 (herpesvirus entry mediator)	215.09	376.214	-1.7491	0.00506169	Down
201627_s_at	INSIG1	3638	insulin induced gene 1	26.905	47.0381	-1.7483	0.00177656	Down
202799_at	CLPP	8192	ClpP caseinolytic peptidase, ATP-dependent, proteolytic subunit homolog (E. coli)	131.833	230.392	-1.7476	0.00374437	Down
201013_s_at	PAICS	10606	phosphoribosylaminoimidazole carboxylase, phosphoribosylaminoimidazole succinocarboxamide synthetase	208.84	364.31	-1.74444	0.0043715	Down
218258_at	POLR1D	51082	polymerase (RNA) I polypeptide D, 16kDa	212.247	370.241	-1.74439	0.00575637	Down
201390_s_at	CSNK2B	1460	casein kinase 2, beta polypeptide	286.979	500.515	-1.74408	0.00140742	Down
212016_s_at	PTBP1	5725	polypyrimidine tract binding protein 1	119.705	208.699	-1.74344	0.00811625	Down
205891_at	ADORA2B	136	adenosine A2b receptor	61.8411	107.803	-1.74322	0.00974036	Down
202810_at	DRG1	4733	developmentally regulated GTP binding protein 1	193.53	337.351	-1.74314	0.00974036	Down
202472_at	MPI	4351	mannose phosphate isomerase	32.6115	56.8015	-1.74176	0.00367644	Down
208827_at	PSMB6	5694	proteasome (prosome, macropain) subunit, beta type, 6	578.442	1007.08	-1.74103	0.00298597	Down
207357_s_at	GALNT10	55568	UDP-N-acetyl-alpha-D-galactosamine:polypeptide N-acetylgalactosaminyltransferase 10 (GalNAc-T10)	94.0536	163.736	-1.74088	0.00392317	Down
203782_s_at	POLRMT	5442	polymerase (RNA) mitochondrial (DNA directed)	63.3293	110.198	-1.74008	0.00140723	Down
202733_at	P4HA2	8974	procollagen-proline, 2-oxoglutarate 4-dioxygenase (proline 4-hydroxylase), alpha polypeptide II	280.77	488.495	-1.73984	0.00617228	Down
220789_s_at	TBRG4	9238	transforming growth factor beta regulator 4	75.5344	131.302	-1.73831	0.00125847	Down
203821_at	HBEGF	1839	heparin-binding EGF-like growth factor	38.2026	66.3534	-1.73688	0.0067797	Down
213926_s_at	HRB	3267	HIV-1 Rev binding protein	29.091	50.5209	-1.73665	0.00774068	Down
217946_s_at	SAE1	10055	SUMO1 activating enzyme subunit 1	201.884	350.394	-1.73562	0.00411577	Down
564_at	GNA11	2767	guanine nucleotide binding protein (G protein), alpha 11 (Gq class)	85.0993	147.698	-1.7356	0.00157426	Down
217185_s_at	ZNF259 /// LOC442240	442240 /// 8882	zinc finger protein 259 /// similar to zinc finger protein 259	59.1176	102.589	-1.73534	0.0056821	Down
206550_s_at	NUP155	9631	nucleoporin 155kDa	35.9512	62.3789	-1.7351	0.00384339	Down
1053_at	RFC2	5982	replication factor C (activator 1) 2, 40kDa	65.6525	113.892	-1.73478	0.00167383	Down
207654_x_at	DR1	1810	down-regulator of transcription 1, TBP-binding (negative cofactor 2)	56.4573	97.8172	-1.73259	0.00601514	Down
200846_s_at	PPP1CA	5499	protein phosphatase 1, catalytic subunit, alpha isoform	358.958	621.54	-1.73151	0.00201067	Down
217949_s_at	VKORC1	79001	vitamin K epoxide reductase complex, subunit 1	240.612	416.399	-1.73059	0.00392251	Down
200005_at	EIF3S7	8664	eukaryotic translation initiation factor 3, subunit 7 zeta, 66/67kDa /// eukaryotic translation initiation factor 3, subunit 7 zeta, 66/67kDa	349.929	605.547	-1.73049	0.00182219	Down
221082_s_at	NDRG3	57446	NDRG family member 3	45.5443	78.8069	-1.73033	0.00596627	Down
202001_s_at	NDUFA6	4700	NADH dehydrogenase (ubiquinone) 1 alpha subcomplex, 6, 14kDa	284.549	491.916	-1.72876	0.000614674	Down
208847_s_at	ADH5	128	alcohol dehydrogenase 5 (class III), chi polypeptide	245.053	423.249	-1.72717	0.00217327	Down
213358_at	KIAA0802 /// C21orf57	23255 /// 54059	KIAA0802 /// chromosome 21 open reading frame 57	69.653	120.178	-1.72538	0.0055521	Down
201524_x_at	UBE2N	7334	ubiquitin-conjugating enzyme E2N (UBC13 homolog, yeast)	410.564	708.087	-1.72467	0.000865854	Down
201035_s_at	HADH	3033	hydroxyacyl-Coenzyme A dehydrogenase	41.8251	72.0886	-1.72357	0.00341052	Down
217457_s_at	RAP1GDS1	5910	RAP1, GTP-GDP dissociation stimulator 1	89.4923	154.199	-1.72305	0.000785562	Down
202368_s_at	TRAM2	9697	translocation associated membrane protein 2	67.5682	116.42	-1.723	0.00664157	Down
217818_s_at	ARPC4	10093	actin related protein 2/3 complex, subunit 4, 20kDa	71.809	123.686	-1.72242	0.00446	Down
200997_at	RBM4	5936	RNA binding motif protein 4	220.787	379.873	-1.72054	0.00808012	Down
202279_at	C14orf2	9556	chromosome 14 open reading frame 2	208.351	358.361	-1.71999	0.00178192	Down
218027_at	MRPL15	29088	mitochondrial ribosomal protein L15	209.782	360.595	-1.7189	0.00442344	Down
210357_s_at	SMOX	54498	spermine oxidase	266.942	458.386	-1.71717	0.00309935	Down
213937_s_at	FTSJ1	24140	FtsJ homolog 1 (E. coli)	85.799	147.229	-1.71597	0.00341052	Down
213892_s_at	APRT	353	adenine phosphoribosyltransferase	215.101	369.039	-1.71565	0.00433594	Down
209477_at	EMD	2010	emerin (Emery-Dreifuss muscular dystrophy)	51.6023	88.4261	-1.71361	0.00767404	Down
209971_x_at	JTV1	7965	JTV1 gene	356.095	609.855	-1.71262	0.00324553	Down
218120_s_at	HMOX2	3163	heme oxygenase (decycling) 2	89.911	153.978	-1.71256	0.00834534	Down
211270_x_at	PTBP1	5725	polypyrimidine tract binding protein 1	396.77	679.396	-1.71232	0.00736213	Down
215706_x_at	ZYX	7791	zyxin	129.745	222.011	-1.71112	0.00783306	Down
221437_s_at	EPB41 /// MRPS15	2035 /// 64960	erythrocyte membrane protein band 4.1 (elliptocytosis 1, RH-linked) /// erythrocyte membrane protein band 4.1 (elliptocytosis 1, RH-linked) /// mitochondrial ribosomal protein S15 /// mitochondrial ribosomal protein S15	68.7026	117.512	-1.71045	0.00271214	Down
201585_s_at	SFPQ	6421	splicing factor proline/glutamine-rich (polypyrimidine tract binding protein associated)	62.6517	107.13	-1.70992	0.00894095	Down
208002_s_at	ACOT7	11332	acyl-CoA thioesterase 7	93.9283	160.27	-1.7063	0.00799093	Down
208696_at	CCT5	22948	chaperonin containing TCP1, subunit 5 (epsilon)	603.535	1029.75	-1.7062	0.00262707	Down
208117_s_at	LAS1L	81887	LAS1-like (S. cerevisiae) /// LAS1-like (S. cerevisiae)	188.886	322.199	-1.70579	0.00405886	Down
208824_x_at	PCTK1	5127	PCTAIRE protein kinase 1	111.611	190.349	-1.70547	0.00165449	Down
219126_at	PHF10	55274	PHD finger protein 10	103.573	176.64	-1.70547	0.0021892	Down
201714_at	TUBG1	7283	tubulin, gamma 1	172.101	293.494	-1.70536	0.00267875	Down
202402_s_at	CARS	833	cysteinyl-tRNA synthetase	88.2669	150.504	-1.7051	0.00109165	Down
214463_x_at	HIST1H4K /// HIST1H4J	8362 /// 8363	histone cluster 1, H4k /// histone cluster 1, H4j	31.7895	54.1751	-1.70418	0.00386101	Down
208969_at	NDUFA9	4704	NADH dehydrogenase (ubiquinone) 1 alpha subcomplex, 9, 39kDa	263.902	449.252	-1.70235	0.00392765	Down
201478_s_at	DKC1	1736	dyskeratosis congenita 1, dyskerin	165.826	282.104	-1.7012	0.00601514	Down
217748_at	ADIPOR1	51094	adiponectin receptor 1 /// adiponectin receptor 1	105.197	178.92	-1.7008	0.00213529	Down
217909_s_at	MLX	6945	MAX-like protein X	89.8382	152.764	-1.70044	0.00816603	Down
208846_s_at	ITPR2 /// VDAC3	3709 /// 7419	inositol 1,4,5-triphosphate receptor, type 2 /// voltage-dependent anion channel 3	176.047	299.357	-1.70044	0.00383289	Down
202961_s_at	ATP5J2	9551	ATP synthase, H+ transporting, mitochondrial F0 complex, subunit F2	532.518	905.2	-1.69985	0.000591523	Down
204257_at	FADS3	3995	fatty acid desaturase 3	81.0516	137.768	-1.69976	0.0087855	Down
218336_at	PFDN2	5202	prefoldin subunit 2	263.313	447.518	-1.69957	0.00253969	Down
212288_at	FNBP1	23048	formin binding protein 1	52.4894	89.1519	-1.69847	0.00601514	Down
204899_s_at	SAP30	8819	Sin3A-associated protein, 30kDa	33.0843	56.1644	-1.69761	0.00964132	Down
AFFX-M27830_M_at	---	---	---	357.127	605.372	-1.69512	0.00793936	Down
65588_at	LOC388796	388796	hypothetical LOC388796	176.457	299.043	-1.6947	0.00161125	Down
200625_s_at	CAP1	10487	CAP, adenylate cyclase-associated protein 1 (yeast)	468.8	792.016	-1.68945	0.00482364	Down
217998_at	PHLDA1 /// LOC652993	22822 /// 652993	pleckstrin homology-like domain, family A, member 1 /// hypothetical LOC652993	32.6204	55.0821	-1.68858	0.00246661	Down
214170_x_at	FH	2271	fumarate hydratase	146.495	246.885	-1.68528	0.00288469	Down
212801_at	CIT	11113	citron (rho-interacting, serine/threonine kinase 21)	70.6028	118.985	-1.68527	0.00391174	Down
208447_s_at	PRPS1	5631	phosphoribosyl pyrophosphate synthetase 1	72.8174	122.713	-1.68522	0.00441881	Down
218788_s_at	SMYD3	64754	SET and MYND domain containing 3	118.815	200.219	-1.68513	0.00239058	Down
214336_s_at	COPA	1314	coatomer protein complex, subunit alpha	40.2088	67.7477	-1.6849	0.00374348	Down
205460_at	NPAS2	4862	neuronal PAS domain protein 2	42.8098	72.1112	-1.68446	0.0027464	Down
204825_at	MELK	9833	maternal embryonic leucine zipper kinase	202.268	340.705	-1.68443	0.00780668	Down
203370_s_at	PDLIM7	9260	PDZ and LIM domain 7 (enigma)	79.9139	134.6	-1.68431	0.00670237	Down
200051_at	SART1	9092	squamous cell carcinoma antigen recognized by T cells /// squamous cell carcinoma antigen recognized by T cells	62.6331	105.492	-1.68429	0.00510879	Down
204031_s_at	PCBP2	5094	poly(rC) binding protein 2	875.793	1474.81	-1.68397	0.00485943	Down
201226_at	NDUFB8	4714	NADH dehydrogenase (ubiquinone) 1 beta subcomplex, 8, 19kDa	463.129	779.623	-1.68338	0.00593631	Down
212438_at	RY1	11017	putative nucleic acid binding protein RY-1	108.399	182.437	-1.68301	0.00875059	Down
209806_at	HIST1H2BK	85236	histone cluster 1, H2bk	122.316	205.793	-1.68247	0.00114838	Down
216640_s_at	PDIA6	10130	protein disulfide isomerase family A, member 6	504.864	848.817	-1.68128	0.00342634	Down
221711_s_at	HSPC142	29086	HSPC142 protein /// HSPC142 protein	100.587	169.092	-1.68105	0.00230736	Down
220367_s_at	SAP130	79595	Sin3A-associated protein, 130kDa	52.5355	88.2933	-1.68064	0.00162245	Down
213088_s_at	DNAJC9	23234	DnaJ (Hsp40) homolog, subfamily C, member 9	146.208	245.471	-1.67892	0.000598067	Down
200786_at	PSMB7	5695	proteasome (prosome, macropain) subunit, beta type, 7	368.63	618.603	-1.67811	0.00550635	Down
200006_at	PARK7	11315	Parkinson disease (autosomal recessive, early onset) 7 /// Parkinson disease (autosomal recessive, early onset) 7	802.05	1345.77	-1.67791	0.00307329	Down
202309_at	MTHFD1	4522	methylenetetrahydrofolate dehydrogenase (NADP+ dependent) 1, methenyltetrahydrofolate cyclohydrolase, formyltetrahydrofolate synthetase	200.501	336.394	-1.67776	0.00319613	Down
218504_at	FAHD2A	51011	fumarylacetoacetate hydrolase domain containing 2A	101.15	169.692	-1.67763	0.0043715	Down
208644_at	PARP1	142	poly (ADP-ribose) polymerase family, member 1	135.656	227.301	-1.67557	0.0072583	Down
200895_s_at	FKBP4	2288	FK506 binding protein 4, 59kDa	180.024	301.615	-1.67542	0.00649114	Down
213047_x_at	SET	6418	SET translocation (myeloid leukemia-associated)	279.726	468.447	-1.67467	0.00862797	Down
221261_x_at	MAGED4	81557	melanoma antigen family D, 4 /// melanoma antigen family D, 4	40.5593	67.8714	-1.67339	0.00407504	Down
207268_x_at	ABI2	10152	abl interactor 2	88.4009	147.924	-1.67333	0.00342889	Down
207507_s_at	ATP5G3	518	ATP synthase, H+ transporting, mitochondrial F0 complex, subunit C3 (subunit 9)	463.205	775.041	-1.67321	0.00620708	Down
201608_s_at	PWP1	11137	PWP1 homolog (S. cerevisiae)	229.377	382.811	-1.66892	0.00641412	Down
201530_x_at	EIF4A1	1973	eukaryotic translation initiation factor 4A, isoform 1	2499.91	4172.08	-1.66889	0.00666659	Down
219138_at	RPL14	9045	ribosomal protein L14	34.5945	57.6938	-1.66772	0.00924084	Down
201479_at	DKC1	1736	dyskeratosis congenita 1, dyskerin	215.351	358.851	-1.66635	0.00585532	Down
212512_s_at	CARM1	10498	coactivator-associated arginine methyltransferase 1	54.8467	91.3056	-1.66474	0.00487871	Down
209262_s_at	NR2F6	2063	nuclear receptor subfamily 2, group F, member 6	188.404	313.5	-1.66397	0.00342254	Down
208639_x_at	PDIA6	10130	protein disulfide isomerase family A, member 6	547.751	911.156	-1.66345	0.00267875	Down
218890_x_at	MRPL35	51318	mitochondrial ribosomal protein L35	104.084	173.06	-1.66269	0.00418826	Down
201405_s_at	COPS6	10980	COP9 constitutive photomorphogenic homolog subunit 6 (Arabidopsis)	367.549	610.941	-1.66221	0.00157099	Down
208918_s_at	NADK	65220	NAD kinase	54.7583	91.0149	-1.66212	0.00829396	Down
204937_s_at	ZNF274	10782	zinc finger protein 274	35.3082	58.6806	-1.66195	0.00727251	Down
200924_s_at	SLC3A2	6520	solute carrier family 3 (activators of dibasic and neutral amino acid transport), member 2	419.934	697.508	-1.66099	0.0072583	Down
202854_at	HPRT1	3251	hypoxanthine phosphoribosyltransferase 1 (Lesch-Nyhan syndrome)	338.055	561.441	-1.6608	0.00806922	Down
200818_at	ATP5O	539	ATP synthase, H+ transporting, mitochondrial F1 complex, O subunit (oligomycin sensitivity conferring protein)	582.892	966.842	-1.6587	0.0024072	Down
209429_x_at	EIF2B4	8890	eukaryotic translation initiation factor 2B, subunit 4 delta, 67kDa	192.682	319.303	-1.65715	0.00377377	Down
201570_at	SAMM50	25813	sorting and assembly machinery component 50 homolog (S. cerevisiae)	114.352	189.449	-1.65672	0.00667786	Down
201551_s_at	LAMP1	3916	lysosomal-associated membrane protein 1	81.0262	134.23	-1.65663	0.00275124	Down
219260_s_at	C17orf81	23587	chromosome 17 open reading frame 81	116.997	193.796	-1.65642	0.0052408	Down
211072_x_at	K-ALPHA-1	10376	alpha tubulin /// alpha tubulin	3848.35	6372.31	-1.65585	0.00245116	Down
200802_at	SARS	6301	seryl-tRNA synthetase	385.375	638.015	-1.65557	0.00281145	Down
214390_s_at	BCAT1	586	branched chain aminotransferase 1, cytosolic	35.458	58.7024	-1.65555	0.00339673	Down
211025_x_at	COX5B	1329	cytochrome c oxidase subunit Vb /// cytochrome c oxidase subunit Vb	590.799	977.91	-1.65523	0.00281692	Down
202041_s_at	FIBP	9158	fibroblast growth factor (acidic) intracellular binding protein	278.88	461.435	-1.6546	0.00768473	Down
203436_at	RPP30	10556	ribonuclease P/MRP 30kDa subunit	128.202	212.121	-1.65458	0.00360919	Down
202685_s_at	AXL	558	AXL receptor tyrosine kinase	51.4509	85.1085	-1.65417	0.00504101	Down
218408_at	TIMM10	26519	translocase of inner mitochondrial membrane 10 homolog (yeast)	183.501	303.541	-1.65416	0.00644332	Down
206335_at	GALNS	2588	galactosamine (N-acetyl)-6-sulfate sulfatase (Morquio syndrome, mucopolysaccharidosis type IVA)	112.312	185.721	-1.65362	0.00267331	Down
209853_s_at	PSME3	10197	proteasome (prosome, macropain) activator subunit 3 (PA28 gamma; Ki)	140.31	231.94	-1.65305	0.0030205	Down
218270_at	MRPL24	79590	mitochondrial ribosomal protein L24	154.703	255.717	-1.65296	0.00342889	Down
211126_s_at	CSRP2	1466	cysteine and glycine-rich protein 2	75.6713	124.967	-1.65145	0.0013266	Down
212626_x_at	HNRPC	3183	heterogeneous nuclear ribonucleoprotein C (C1/C2)	428.908	707.335	-1.64915	0.000255644	Down
216088_s_at	PSMA7	5688	proteasome (prosome, macropain) subunit, alpha type, 7	105.087	173.209	-1.64825	0.00347537	Down
37950_at	PREP	5550	prolyl endopeptidase	34.4407	56.7051	-1.64646	0.0042792	Down
209161_at	PRPF4	9128	PRP4 pre-mRNA processing factor 4 homolog (yeast)	94.6158	155.78	-1.64645	0.00174052	Down
203298_s_at	JARID2	3720	jumonji, AT rich interactive domain 2	43.3392	71.3436	-1.64617	0.00524104	Down
221777_at	C12orf52	84934	chromosome 12 open reading frame 52	86.0881	141.655	-1.64546	0.00667886	Down
200910_at	CCT3	7203	chaperonin containing TCP1, subunit 3 (gamma)	524.923	863.568	-1.64513	0.00285916	Down
213465_s_at	PPP1R7	5510	protein phosphatase 1, regulatory subunit 7	158.847	261.317	-1.64508	0.00506169	Down
212661_x_at	PPIA	5478	peptidylprolyl isomerase A (cyclophilin A)	4930.06	8109.08	-1.64482	0.00974554	Down
202084_s_at	SEC14L1	6397	SEC14-like 1 (S. cerevisiae)	161.21	265.156	-1.64479	0.00441881	Down
210620_s_at	GTF3C2	2976	general transcription factor IIIC, polypeptide 2, beta 110kDa	41.8598	68.8022	-1.64363	0.00885608	Down
201058_s_at	MYL9	10398	myosin, light chain 9, regulatory	31.9621	52.5334	-1.64362	0.00465065	Down
200882_s_at	PSMD4	5710	proteasome (prosome, macropain) 26S subunit, non-ATPase, 4	329.679	541.856	-1.64359	0.00309155	Down
203499_at	EPHA2	1969	EPH receptor A2	99.2495	163.119	-1.64353	0.00712013	Down
218101_s_at	NDUFC2	4718	NADH dehydrogenase (ubiquinone) 1, subcomplex unknown, 2, 14.5kDa	447.905	735.911	-1.64301	0.0058989	Down
209188_x_at	DR1	1810	down-regulator of transcription 1, TBP-binding (negative cofactor 2)	60.7816	99.8161	-1.64221	0.00396583	Down
202148_s_at	PYCR1	5831	pyrroline-5-carboxylate reductase 1	159.999	262.695	-1.64185	0.00351516	Down
204319_s_at	RGS10	6001	regulator of G-protein signalling 10	81.4193	133.661	-1.64163	0.00372734	Down
212639_x_at	K-ALPHA-1	10376	alpha tubulin	3302.8	5420.71	-1.64124	0.00158005	Down
218945_at	C16orf68	79091	chromosome 16 open reading frame 68	91.5687	150.269	-1.64106	0.00187384	Down
202753_at	PSMD6	9861	proteasome (prosome, macropain) 26S subunit, non-ATPase, 6	221.587	363.631	-1.64103	0.00880111	Down
201475_x_at	MARS	4141	methionine-tRNA synthetase	410.516	673.012	-1.63943	0.00636427	Down
217926_at	C19orf53	28974	chromosome 19 open reading frame 53	216.556	354.892	-1.6388	0.00478788	Down
209445_x_at	C7orf44	55744	chromosome 7 open reading frame 44	120.152	196.863	-1.63845	0.0034702	Down
202934_at	HK2	3099	hexokinase 2	32.6404	53.475	-1.63831	0.00490056	Down
219005_at	C19orf4	25789	chromosome 19 open reading frame 4	44.3366	72.6255	-1.63805	0.00436681	Down
218405_at	ABT1	29777	activator of basal transcription 1	52.4081	85.7494	-1.63618	0.00934566	Down
212055_at	C18orf10	25941	chromosome 18 open reading frame 10	98.1477	160.569	-1.636	0.00894899	Down
203564_at	FANCG	2189	Fanconi anemia, complementation group G	85.2073	139.26	-1.63437	0.00733631	Down
202243_s_at	PSMB4	5692	proteasome (prosome, macropain) subunit, beta type, 4	449.78	734.697	-1.63346	0.00757718	Down
200671_s_at	SPTBN1	6711	spectrin, beta, non-erythrocytic 1	42.6086	69.578	-1.63296	0.00405142	Down
217788_s_at	GALNT2	2590	UDP-N-acetyl-alpha-D-galactosamine:polypeptide N-acetylgalactosaminyltransferase 2 (GalNAc-T2)	177.052	288.882	-1.63162	0.0073503	Down
203234_at	UPP1	7378	uridine phosphorylase 1	38.2676	62.4199	-1.63114	0.00253339	Down
201064_s_at	PABPC4	8761	poly(A) binding protein, cytoplasmic 4 (inducible form)	147.975	241.226	-1.63018	0.00630251	Down
217025_s_at	DBN1	1627	drebrin 1	62.0085	101.079	-1.63008	0.000383373	Down
208787_at	MRPL3	11222	mitochondrial ribosomal protein L3	361.976	590.002	-1.62995	0.00341295	Down
201118_at	PGD /// UGDH	5226 /// 7358	phosphogluconate dehydrogenase /// phosphogluconate dehydrogenase /// UDP-glucose dehydrogenase /// UDP-glucose dehydrogenase	1017.83	1658.16	-1.62912	0.00640965	Down
209020_at	C20orf111	51526	chromosome 20 open reading frame 111	44.883	73.0213	-1.62693	0.00632648	Down
211595_s_at	MRPS11	64963	mitochondrial ribosomal protein S11 /// mitochondrial ribosomal protein S11	208.637	339.291	-1.62623	0.00224913	Down
202233_s_at	UQCRH	7388	ubiquinol-cytochrome c reductase hinge protein	684.527	1113.08	-1.62606	0.00147278	Down
201275_at	FDPS	2224	farnesyl diphosphate synthase (farnesyl pyrophosphate synthetase, dimethylallyltranstransferase, geranyltranstransferase)	199.22	323.94	-1.62604	0.00450601	Down
214853_s_at	SHC1	6464	SHC (Src homology 2 domain containing) transforming protein 1	960.251	1560.75	-1.62536	0.00400148	Down
200982_s_at	ANXA6	309	annexin A6	59.7909	97.1431	-1.62471	0.00599159	Down
212048_s_at	YARS	8565	tyrosyl-tRNA synthetase	418.407	679.778	-1.62468	0.00837562	Down
202205_at	VASP	7408	vasodilator-stimulated phosphoprotein	56.7054	92.0979	-1.62415	0.00830731	Down
202218_s_at	FADS2	9415	fatty acid desaturase 2	57.609	93.5525	-1.62392	0.0058544	Down
204454_at	LDOC1	23641	leucine zipper, down-regulated in cancer 1	192.505	312.543	-1.62356	0.00341052	Down
203536_s_at	CIAO1	9391	cytosolic iron-sulfur protein assembly 1 homolog (S. cerevisiae)	82.1043	133.239	-1.6228	0.00478788	Down
203576_at	BCAT2	587	branched chain aminotransferase 2, mitochondrial	107.059	173.708	-1.62255	0.00563562	Down
204268_at	S100A2	6273	S100 calcium binding protein A2	63.5245	103.07	-1.62253	0.00714009	Down
213798_s_at	CAP1	10487	CAP, adenylate cyclase-associated protein 1 (yeast)	392.037	635.184	-1.62021	0.00467561	Down
210156_s_at	PCMT1	5110	protein-L-isoaspartate (D-aspartate) O-methyltransferase	143.306	232.143	-1.61991	0.0086364	Down
200072_s_at	HNRPM	4670	heterogeneous nuclear ribonucleoprotein M /// heterogeneous nuclear ribonucleoprotein M	300.313	486.111	-1.61868	0.00215677	Down
208628_s_at	YBX1	4904	Y box binding protein 1	1173.67	1899.53	-1.61845	0.00347537	Down
209980_s_at	SHMT1	6470	serine hydroxymethyltransferase 1 (soluble)	66.4586	107.447	-1.61675	0.00991523	Down
208930_s_at	ILF3	3609	interleukin enhancer binding factor 3, 90kDa	33.0471	53.4264	-1.61667	0.00883659	Down
218229_s_at	POGK	57645	pogo transposable element with KRAB domain	92.2166	149.049	-1.61629	0.00752469	Down
211747_s_at	LSM5	23658	LSM5 homolog, U6 small nuclear RNA associated (S. cerevisiae) /// LSM5 homolog, U6 small nuclear RNA associated (S. cerevisiae)	193.178	312.077	-1.61549	0.0070966	Down
221263_s_at	SF3B5	83443	splicing factor 3b, subunit 5, 10kDa /// splicing factor 3b, subunit 5, 10kDa	405.083	654.126	-1.61479	0.0064479	Down
206342_x_at	IDS	3423	iduronate 2-sulfatase (Hunter syndrome)	94.736	152.978	-1.61478	0.00458652	Down
201298_s_at	MOBK1B	55233	MOB1, Mps One Binder kinase activator-like 1B (yeast)	145.46	234.826	-1.61437	0.00654821	Down
201136_at	PLP2	5355	proteolipid protein 2 (colonic epithelium-enriched)	672.361	1085.32	-1.61419	0.00956341	Down
213175_s_at	SNRPB	6628	small nuclear ribonucleoprotein polypeptides B and B1	833.807	1345	-1.61308	0.00226156	Down
213535_s_at	UBE2I	7329	ubiquitin-conjugating enzyme E2I (UBC9 homolog, yeast)	362.646	584.974	-1.61307	0.00163765	Down
212015_x_at	PTBP1	5725	polypyrimidine tract binding protein 1	278.199	448.208	-1.61111	0.00668039	Down
209856_x_at	ABI2	10152	abl interactor 2	81.9375	131.992	-1.61088	0.00120729	Down
204169_at	IMPDH1	3614	IMP (inosine monophosphate) dehydrogenase 1	69.9882	112.634	-1.60932	0.00388743	Down
200613_at	AP2M1	1173	adaptor-related protein complex 2, mu 1 subunit	419.341	674.743	-1.60906	0.0047052	Down
212320_at	TUBB	203068	tubulin, beta	447.081	719.199	-1.60866	0.00799759	Down
209100_at	IFRD2	7866	interferon-related developmental regulator 2	104.539	168.116	-1.60817	0.00341052	Down
201090_x_at	K-ALPHA-1	10376	alpha tubulin	3862.56	6206.82	-1.60692	0.00273963	Down
203316_s_at	SNRPE	6635	small nuclear ribonucleoprotein polypeptide E	384.272	617.188	-1.60612	0.00346223	Down
218664_at	MECR	51102	mitochondrial trans-2-enoyl-CoA reductase	55.7581	89.5426	-1.60591	0.00288306	Down
212910_at	THAP11	57215	THAP domain containing 11	71.0079	114.003	-1.60549	0.00285916	Down
212012_at	PXDN	7837	peroxidasin homolog (Drosophila)	121.613	195.104	-1.6043	0.00802374	Down
209233_at	EMG1	10436	EMG1 nucleolar protein homolog (S. cerevisiae)	181.33	290.882	-1.60415	0.00328373	Down
207740_s_at	NUP62	23636	nucleoporin 62kDa	42.1795	67.6288	-1.60336	0.00561147	Down
202819_s_at	TCEB3	6924	transcription elongation factor B (SIII), polypeptide 3 (110kDa, elongin A)	33.9053	54.3199	-1.60211	0.00704855	Down
212075_s_at	CSNK2A1	1457	casein kinase 2, alpha 1 polypeptide	145.192	232.35	-1.60029	0.000506262	Down
201264_at	COPE	11316	coatomer protein complex, subunit epsilon	172.264	275.529	-1.59946	0.00125711	Down
212627_s_at	EXOSC7	23016	exosome component 7	164.723	263.399	-1.59904	0.000582743	Down
208510_s_at	PPARG	5468	peroxisome proliferator-activated receptor gamma	64.8843	103.734	-1.59875	0.00308918	Down
217963_s_at	NGFRAP1	27018	nerve growth factor receptor (TNFRSF16) associated protein 1	1038.39	1659.25	-1.5979	0.0028631	Down
209549_s_at	DGUOK	1716	deoxyguanosine kinase	277.985	444.185	-1.59788	0.00307329	Down
213223_at	RPL28	6158	ribosomal protein L28	91.3516	145.953	-1.5977	0.0032724	Down
204119_s_at	ADK	132	adenosine kinase	164.012	261.97	-1.59726	0.00407591	Down
211750_x_at	TUBA6	84790	tubulin, alpha 6 /// tubulin, alpha 6	3238.86	5171.84	-1.59681	0.00613108	Down
218460_at	HEATR2	54919	HEAT repeat containing 2	153.446	244.994	-1.59662	0.00207927	Down
218077_s_at	ZDHHC3	51304	zinc finger, DHHC-type containing 3	35.0899	56.0157	-1.59635	0.00644332	Down
218267_at	CINP	51550	cyclin-dependent kinase 2-interacting protein	53.6491	85.5633	-1.59487	0.0074738	Down
211048_s_at	PDIA4	9601	protein disulfide isomerase family A, member 4 /// protein disulfide isomerase family A, member 4	155.477	247.847	-1.59411	0.00676182	Down
219104_at	RNF141	50862	ring finger protein 141	38.6578	61.501	-1.59091	0.00868665	Down
218118_s_at	TIMM23	10431	translocase of inner mitochondrial membrane 23 homolog (yeast)	178.898	284.598	-1.59084	0.00554909	Down
222047_s_at	ARS2	51593	ARS2 protein	167.906	266.72	-1.58851	0.00834706	Down
220942_x_at	C3orf28	26355	chromosome 3 open reading frame 28	383.704	609.387	-1.58817	0.00829396	Down
212165_at	TMEM183A	92703	transmembrane protein 183A	146.054	231.928	-1.58796	0.00884782	Down
201571_s_at	DCTD	1635	dCMP deaminase	84.3498	133.935	-1.58785	0.00856604	Down
203489_at	SIVA1	10572	SIVA1, apoptosis-inducing factor	116.013	184.196	-1.58772	0.00451925	Down
202497_x_at	SLC2A3	6515	solute carrier family 2 (facilitated glucose transporter), member 3	46.211	73.3616	-1.58753	0.00978586	Down
200023_s_at	EIF3S5	8665	eukaryotic translation initiation factor 3, subunit 5 epsilon, 47kDa /// eukaryotic translation initiation factor 3, subunit 5 epsilon, 47kDa	1059.81	1681.86	-1.58695	0.00947475	Down
212125_at	RANGAP1	5905	Ran GTPase activating protein 1	54.4135	86.2687	-1.58543	0.00103393	Down
201543_s_at	SAR1A	56681	SAR1 gene homolog A (S. cerevisiae)	146.574	232.331	-1.58508	0.00201067	Down
219862_s_at	NARF	26502	nuclear prelamin A recognition factor	158.276	250.771	-1.58439	0.0070966	Down
207769_s_at	PQBP1	10084	polyglutamine binding protein 1	83.5419	132.327	-1.58396	0.0027464	Down
218365_s_at	DARS2	55157	aspartyl-tRNA synthetase 2 (mitochondrial)	67.1679	106.294	-1.58251	0.00952757	Down
203660_s_at	PCNT	5116	pericentrin (kendrin)	48.2076	76.1942	-1.58054	0.00252592	Down
212625_at	STX10	8677	syntaxin 10	90.7149	143.355	-1.58028	0.00347537	Down
202675_at	SDHB	6390	succinate dehydrogenase complex, subunit B, iron sulfur (Ip)	147.162	232.465	-1.57966	0.00198358	Down
202116_at	DPF2	5977	D4, zinc and double PHD fingers family 2	80.0806	126.498	-1.57964	0.00879776	Down
214444_s_at	PVR	5817	poliovirus receptor	62.4551	98.6544	-1.57961	0.0058544	Down
32699_s_at	PVR	5817	poliovirus receptor	51.3849	81.1463	-1.57919	0.00189958	Down
216583_x_at	---	---	---	47.3977	74.7876	-1.57787	0.00425945	Down
202282_at	HSD17B10	3028	hydroxysteroid (17-beta) dehydrogenase 10	349.7	551.378	-1.57672	0.00827245	Down
204903_x_at	ATG4B	23192	ATG4 autophagy related 4 homolog B (S. cerevisiae)	122.521	193.164	-1.57659	0.00144161	Down
35201_at	HNRPL	3191	heterogeneous nuclear ribonucleoprotein L	96.7716	152.539	-1.57628	0.00486499	Down
1598_g_at	GAS6	2621	growth arrest-specific 6	113.264	178.502	-1.57598	0.0058544	Down
203150_at	RABEPK	10244	Rab9 effector protein with kelch motifs	96.0282	151.243	-1.57498	0.0027464	Down
202078_at	COPS3	8533	COP9 constitutive photomorphogenic homolog subunit 3 (Arabidopsis)	176.527	277.989	-1.57477	0.0052408	Down
212739_s_at	NME4	4833	non-metastatic cells 4, protein expressed in	235.069	369.917	-1.57365	0.00162364	Down
218105_s_at	MRPL4	51073	mitochondrial ribosomal protein L4	109.676	172.542	-1.5732	0.00638505	Down
208916_at	SLC1A5	6510	solute carrier family 1 (neutral amino acid transporter), member 5	156.177	245.609	-1.57263	0.0032724	Down
200826_at	SNRPD2	6633	small nuclear ribonucleoprotein D2 polypeptide 16.5kDa	1269.84	1996.29	-1.57208	0.00140742	Down
[truncated: 111 more rows]
