# Supplementary material for: mtDNA depletion confers specific gene expression profiles in human cells grown in culture and in xenograft
Source: BMC Genomics. 2008 Nov 3;9:521. doi: 10.1186/1471-2164-9-521 (PMC2612029; doi:10.1186/1471-2164-9-521)
Supplement: Additional file 11 — Probe sets where 50% or more of the variance in gene expression profiles is influenced by mtDNA status. Probe sets where 50% or more of the variance in gene expression profiles is influenced by mtDNA status are provided. [file 1471-2164-9-521-S11.xls]

## Sheet: Additional_File_11
Additional File 11. Probe sets where 50% or more of the variance in gene expression profiles is influenced by mtDNA status.
	Probe Set ID	Symbol	Gene ID	Gene Description	Prop. Variance explained by mtDNA	B-H corrected Bayes moderated F test P	r0 Vitro / A549 Vitro	B-H corrected P	Significant?	r0 Vivo / A549 Vivo	B-H corrected P	Significant?
Up-regulated in r0 cells	214247_s_at	DKK3	27122	dickkopf homolog 3 (Xenopus laevis)	0.979695	8.61981e-11	4.35495	0.000862814	Up	3.6871	0.000472861	Up
	209822_s_at	VLDLR	7436	very low density lipoprotein receptor	0.979583	7.05092e-10	3.26218	0.0057065	Up	2.67076	0.00017834	Up
	210105_s_at	FYN	2534	FYN oncogene related to SRC, FGR, YES	0.968016	9.84644e-09	3.42685	0.00821361	Up	2.74828	0.000893581	Up
	221305_s_at	UGT1A8 /// UGT1A9	54576 /// 54600	UDP glucuronosyltransferase 1 family, polypeptide A8 /// UDP glucuronosyltransferase 1 family, polypeptide A9	0.966353	1.20805e-08	8.30558	0.0088451	Up	13.0572	0.000657655	Up
	202242_at	TSPAN7	7102	tetraspanin 7	0.964425	3.4538e-11	9.31333	0.0046006	Up	9.27184	0.000535503	Up
	205119_s_at	FPR1	2357	formyl peptide receptor 1 /// formyl peptide receptor 1	0.964203	3.82287e-09	3.84052	0.0045039	Up	4.75192	0.000966732	Up
	208596_s_at	UGT1A10 /// UGT1A8 /// UGT1A7 /// UGT1A6 /// UGT1A5 /// UGT1A9 /// UGT1A4 /// UGT1A1 /// UGT1A3	54575 /// 54576 /// 54577 /// 54578 /// 54579 /// 54600 /// 54657 /// 54658 /// 54659	UDP glucuronosyltransferase 1 family, polypeptide A10 /// UDP glucuronosyltransferase 1 family, polypeptide A8 /// UDP glucuronosyltransferase 1 family, polypeptide A7 /// UDP glucuronosyltransferase 1 family, polypeptide A6 /// UDP glucuronosyltransferase 1 family, polypeptide A5 /// UDP glucuronosyltransferase 1 family, polypeptide A9 /// UDP glucuronosyltransferase 1 family, polypeptide A4 ///…	0.955339	1.19969e-10	6.16143	0.00514503	Up	10.2299	5.13321e-05	Up
	219093_at	FLJ20701	55022	hypothetical protein FLJ20701 /// hypothetical protein FLJ20701	0.952152	1.40934e-08	5.4222	0.00904794	Up	4.22263	0.00200456	Up
	209040_s_at	PSMB8	5696	proteasome (prosome, macropain) subunit, beta type, 8 (large multifunctional peptidase 7)	0.948562	2.72704e-10	3.18145	0.00478764	Up	2.87412	0.000294157	Up
	206094_x_at	UGT1A6	54578	UDP glucuronosyltransferase 1 family, polypeptide A6	0.945022	6.78979e-11	5.93238	0.00411497	Up	9.71817	7.70027e-05	Up
	219959_at	PTHLH /// MOCOS	55034 /// 5744	parathyroid hormone-like hormone /// molybdenum cofactor sulfurase	0.942638	2.7688e-09	2.81546	0.00792012	Up	3.06303	0.000535503	Up
	201042_at	TGM2	7052	transglutaminase 2 (C polypeptide, protein-glutamine-gamma-glutamyltransferase)	0.942284	1.63676e-06	1.63119	0.0244732	No	1.60269	0.00137748	Up
	207126_x_at	UGT1A4	54657	UDP glucuronosyltransferase 1 family, polypeptide A4	0.933566	3.4538e-11	6.71192	0.00476413	Up	11.5037	2.49752e-07	Up
	203113_s_at	EEF1D	1936	eukaryotic translation elongation factor 1 delta (guanine nucleotide exchange protein)	0.922914	1.10486e-05	1.50951	0.0290609	No	1.5941	0.00420924	Up
	204802_at	RRAD	6236	Ras-related associated with diabetes	0.922271	9.08742e-07	2.54791	0.0288525	No	2.6525	0.00438004	Up
	215125_s_at	UGT1A10 /// UGT1A8 /// UGT1A7 /// UGT1A6 /// UGT1A5 /// UGT1A9 /// UGT1A4 /// UGT1A1 /// UGT1A3	54575 /// 54576 /// 54577 /// 54578 /// 54579 /// 54600 /// 54657 /// 54658 /// 54659	UDP glucuronosyltransferase 1 family, polypeptide A10 /// UDP glucuronosyltransferase 1 family, polypeptide A8 /// UDP glucuronosyltransferase 1 family, polypeptide A7 /// UDP glucuronosyltransferase 1 family, polypeptide A6 /// UDP glucuronosyltransferase 1 family, polypeptide A5 /// UDP glucuronosyltransferase 1 family, polypeptide A9 /// UDP glucuronosyltransferase 1 family, polypeptide A4 ///…	0.922197	8.61981e-11	7.19572	0.00454937	Up	12.692	5.13321e-05	Up
	213587_s_at	ATP6V0E2	155066	ATPase, H+ transporting V0 subunit e2	0.918521	3.59746e-06	1.70627	0.0447148	No	1.87158	0.00209744	Up
	217739_s_at	PBEF1	10135	pre-B-cell colony enhancing factor 1	0.913545	4.53753e-07	3.82383	0.0141204	No	10.9648	0.000366278	Up
	204532_x_at	UGT1A4	54657	UDP glucuronosyltransferase 1 family, polypeptide A4	0.912661	3.95792e-10	5.77708	0.0054942	Up	10.9133	3.45483e-05	Up
	212160_at	XPOT	11260	exportin, tRNA (nuclear export receptor for tRNAs)	0.912286	1.52273e-05	1.63194	0.0524115	No	1.91738	0.00146736	Up
	212307_s_at	OGT	8473	O-linked N-acetylglucosamine (GlcNAc) transferase (UDP-N-acetylglucosamine:polypeptide-N-acetylglucosaminyl transferase)	0.910915	6.52054e-07	1.73502	0.0273378	No	2.37415	0.000708092	Up
	203262_s_at	FAM50A	9130	family with sequence similarity 50, member A	0.910369	3.00974e-05	1.45813	0.043459	No	1.60168	0.00296292	Up
	217738_at	PBEF1	10135	pre-B-cell colony enhancing factor 1	0.909303	1.7594e-07	4.50922	0.00540283	Up	11.2494	0.000708092	Up
	201462_at	SCRN1	9805	secernin 1	0.903797	2.78677e-05	1.38504	0.0185509	No	1.52651	0.00317801	Up
	219762_s_at	RPL36	25873	ribosomal protein L36	0.901815	8.03969e-06	1.38789	0.00731857	No	1.67929	0.00139183	Up
	212909_at	LYPD1	116372	LY6/PLAUR domain containing 1	0.900962	1.03841e-05	2.52248	0.00687192	Up	1.73674	0.00501938	Up
	215025_at	NTRK3	4916	neurotrophic tyrosine kinase, receptor, type 3	0.900692	6.52934e-07	2.61587	0.0178724	No	2.19601	0.00480899	Up
	201474_s_at	ITGA3	3675	integrin, alpha 3 (antigen CD49C, alpha 3 subunit of VLA-3 receptor)	0.896818	1.57065e-06	1.83976	0.0491052	No	1.83986	0.00177953	Up
	202147_s_at	IFRD1	3475	interferon-related developmental regulator 1	0.893992	1.69874e-06	2.21905	0.0635936	No	1.98062	0.000911001	Up
	212599_at	AUTS2	26053	autism susceptibility candidate 2	0.893394	1.13697e-06	2.31406	0.0273221	No	1.97612	0.00383283	Up
	209228_x_at	TUSC3	7991	tumor suppressor candidate 3	0.88726	5.17461e-05	1.64295	0.074304	No	1.6429	0.00124421	Up
	36030_at	HOM-TES-103	25900	hypothetical protein LOC25900	0.886295	4.20096e-05	1.63441	0.0406992	No	1.83697	0.00583723	Up
	207839_s_at	C9orf127	51754	chromosome 9 open reading frame 127	0.884059	1.96557e-05	1.51948	0.117716	No	1.70808	0.00121775	Up
	210143_at	ANXA10	11199	annexin A10	0.883849	1.67296e-07	8.76933	0.0046006	Up	61.4137	2.49752e-07	Up
	205081_at	CRIP1 /// GALK2	1396 /// 2585	cysteine-rich protein 1 (intestinal) /// galactokinase 2	0.883215	1.63676e-06	2.5144	0.00824847	Up	2.03548	0.00684397	Up
	202756_s_at	GPC1	2817	glypican 1	0.877116	1.87246e-07	1.75235	0.00868907	Up	1.81662	0.000587774	Up
	218718_at	PDGFC	56034	platelet derived growth factor C	0.876305	1.19163e-06	1.88891	0.0368116	No	2.68845	0.000512248	Up
	212810_s_at	SLC1A4	6509	solute carrier family 1 (glutamate/neutral amino acid transporter), member 4	0.874825	1.80777e-06	1.61934	0.0127739	No	1.79129	0.00239602	Up
	204854_at	LEPREL2	10536	leprecan-like 2	0.87336	6.39888e-06	1.49425	0.0885038	No	1.83128	0.000603062	Up
	203066_at	GALNAC4S-6ST	51363	B cell RAG associated protein	0.870798	1.01631e-05	2.25494	0.00156374	Up	1.6551	0.0209509	No
	208092_s_at	FAM49A	81553	family with sequence similarity 49, member A /// family with sequence similarity 49, member A	0.869465	1.63242e-05	1.61608	0.0500083	No	2.28653	0.00304403	Up
	200697_at	HK1	3098	hexokinase 1	0.867306	5.94837e-06	1.6849	0.0603532	No	2.82874	0.000262415	Up
	214110_s_at	LOC654342	654342	Similar to lymphocyte-specific protein 1	0.867256	2.2933e-08	1.97002	0.0100165	No	2.35848	0.000434902	Up
	201869_s_at	TBL1X	6907	transducin (beta)-like 1X-linked	0.8631	2.64917e-05	1.331	0.015018	No	1.83947	0.000639972	Up
	213428_s_at	COL6A1	1291	collagen, type VI, alpha 1	0.859242	4.10558e-07	2.02869	0.0369394	No	2.62018	0.000893581	Up
	222379_at	---	---	Transcribed locus	0.856677	2.09629e-06	2.93885	0.0072566	Up	2.59337	0.0140253	No
	208978_at	CRIP2	1397	cysteine-rich protein 2	0.855075	3.88296e-06	1.78444	0.0681031	No	1.92706	0.00242655	Up
	202555_s_at	MYLK	4638	myosin, light chain kinase /// myosin, light chain kinase	0.853335	6.32641e-06	1.79447	0.00895789	Up	2.74116	0.00205716	Up
	201704_at	ENTPD6	955	ectonucleoside triphosphate diphosphohydrolase 6 (putative function)	0.850234	0.000200831	1.34468	0.0861091	No	1.60624	0.00275072	Up
	207071_s_at	ACO1 /// ANKRD15	23189 /// 48	aconitase 1, soluble /// ankyrin repeat domain 15	0.850223	1.73632e-05	1.45223	0.028551	No	2.29817	0.000453591	Up
	203725_at	GADD45A	1647	growth arrest and DNA-damage-inducible, alpha	0.846955	0.000112165	1.78857	0.00821361	Up	1.39291	0.0226337	No
	204803_s_at	RRAD	6236	Ras-related associated with diabetes	0.846925	3.93734e-05	2.42799	0.00842281	Up	2.76276	0.0235957	No
	200629_at	WARS	7453	tryptophanyl-tRNA synthetase	0.844854	3.81343e-05	1.58108	0.0717998	No	2.50726	0.000966144	Up
	205743_at	STAC	6769	SH3 and cysteine rich domain	0.842339	1.78823e-05	1.90258	0.0734936	No	1.97908	0.00377409	Up
	212977_at	CXCR7	57007	chemokine (C-X-C motif) receptor 7	0.841537	2.20497e-10	29.4959	0.00437541	Up	11.9925	2.16781e-06	Up
	211530_x_at	HLA-G	3135	HLA-G histocompatibility antigen, class I, G	0.840922	0.000108709	1.41499	0.0944853	No	1.65466	0.00615841	Up
	202146_at	IFRD1	3475	interferon-related developmental regulator 1	0.840839	6.6256e-07	2.42662	0.0699686	No	2.48953	0.00125106	Up
	207563_s_at	OGT	8473	O-linked N-acetylglucosamine (GlcNAc) transferase (UDP-N-acetylglucosamine:polypeptide-N-acetylglucosaminyl transferase)	0.840324	4.66184e-05	1.41558	0.11733	No	1.8266	0.00191605	Up
	200701_at	NPC2	10577	Niemann-Pick disease, type C2	0.838746	4.24114e-05	1.50627	0.000908745	Up	1.48566	0.0161267	No
	213400_s_at	TBL1X	6907	transducin (beta)-like 1X-linked	0.837698	7.27733e-05	1.36047	0.0708867	No	2.00406	0.000980644	Up
	204862_s_at	NME3	4832	non-metastatic cells 3, protein expressed in	0.83466	2.3368e-05	1.37985	0.0284641	No	1.62942	0.00282	Up
	214864_s_at	GRHPR	9380	glyoxylate reductase/hydroxypyruvate reductase	0.834365	6.17197e-06	1.53222	0.0289265	No	1.64914	0.00143034	Up
	218245_at	TSKU	25987	tsukushin	0.832734	2.04131e-06	1.49267	0.035146	No	1.62521	0.000336273	Up
	202766_s_at	FBN1	2200	fibrillin 1	0.826399	2.50118e-06	3.13625	0.0204097	No	2.12749	0.00122836	Up
	212155_at	RNF187	149603	ring finger protein 187	0.823258	5.46078e-05	1.40475	0.1411	No	2.2199	0.000584912	Up
	208966_x_at	IFI16	3428	interferon, gamma-inducible protein 16	0.820428	4.24551e-09	3.33697	0.0212733	No	3.77206	0.000639972	Up
	207111_at	EMR1	2015	egf-like module containing, mucin-like, hormone receptor-like 1	0.818969	0.000376807	2.00923	0.0729277	No	1.61974	0.00937953	Up
	217967_s_at	FAM129A	116496	family with sequence similarity 129, member A	0.817445	6.17197e-06	2.44367	0.0323056	No	8.78718	9.44048e-06	Up
	219295_s_at	PCOLCE2	26577	procollagen C-endopeptidase enhancer 2	0.816239	1.12965e-05	1.87457	0.0417819	No	4.82851	7.36997e-05	Up
	209230_s_at	NUPR1	26471	nuclear protein 1	0.814431	1.0914e-05	2.31175	0.0504121	No	7.0407	0.000395889	Up
	204284_at	PPP1R3C	5507	protein phosphatase 1, regulatory (inhibitor) subunit 3C	0.808284	9.95313e-05	3.27728	0.024501	No	1.70111	0.00272829	Up
	201508_at	IGFBP4	3487	insulin-like growth factor binding protein 4	0.802954	4.16771e-08	2.31963	0.00491411	Up	2.3449	0.00143582	Up
	216033_s_at	FYN	2534	FYN oncogene related to SRC, FGR, YES	0.795471	4.61837e-07	1.76178	0.0263967	No	2.06865	0.00119788	Up
	201842_s_at	EFEMP1	2202	EGF-containing fibulin-like extracellular matrix protein 1	0.794919	3.82287e-09	12.7638	0.00480854	Up	6.07263	0.0003606	Up
	219054_at	C5orf23	79614	chromosome 5 open reading frame 23	0.790117	2.82285e-05	1.53078	0.0794043	No	2.54949	0.00132832	Up
	207564_x_at	OGT	8473	O-linked N-acetylglucosamine (GlcNAc) transferase (UDP-N-acetylglucosamine:polypeptide-N-acetylglucosaminyl transferase)	0.789625	0.00215649	1.43434	0.191936	No	1.64434	0.00625725	Up
	204977_at	DDX10	1662	DEAD (Asp-Glu-Ala-Asp) box polypeptide 10	0.785953	3.14078e-05	4.07829	0.0131031	No	1.82043	0.00112858	Up
	216231_s_at	B2M	567	beta-2-microglobulin	0.785176	2.84983e-05	1.66969	0.102788	No	2.60129	0.00137748	Up
	201540_at	FHL1	2273	four and a half LIM domains 1	0.783255	5.10589e-08	3.32869	0.0161735	No	3.53061	0.00227663	Up
	205100_at	GFPT2	9945	glutamine-fructose-6-phosphate transaminase 2	0.779874	0.000139161	2.87539	0.00903884	Up	1.65644	0.0530845	No
	212012_at	PXDN	7837	peroxidasin homolog (Drosophila)	0.776944	7.93619e-05	6.26094	0.00692776	Up	1.95401	0.00704038	Up
	209610_s_at	SLC1A4	6509	solute carrier family 1 (glutamate/neutral amino acid transporter), member 4	0.77593	7.02891e-05	2.00746	0.0559356	No	2.34971	0.00799859	Up
	218634_at	PHLDA3	23612	pleckstrin homology-like domain, family A, member 3	0.775388	0.000823742	1.33162	0.207626	No	1.62958	0.00315181	Up
	206462_s_at	NTRK3	4916	neurotrophic tyrosine kinase, receptor, type 3	0.771891	2.53673e-07	2.26213	0.0153804	No	3.16331	0.00151789	Up
	204158_s_at	TCIRG1	10312	T-cell, immune regulator 1, ATPase, H+ transporting, lysosomal V0 subunit A3	0.771576	3.3809e-06	1.81738	0.0301401	No	2.01635	0.0021948	Up
	213524_s_at	G0S2	50486	G0/G1switch 2	0.770677	3.09045e-08	2.33952	0.000707156	Up	3.41214	0.000535503	Up
	212912_at	RPS6KA2	6196	ribosomal protein S6 kinase, 90kDa, polypeptide 2	0.770189	7.30585e-06	2.59448	0.00480854	Up	1.68679	0.00736268	No
	209248_at	GHITM	27069	growth hormone inducible transmembrane protein	0.76907	0.00175461	1.19388	0.24898	No	1.52363	0.00210645	Up
	215690_x_at	GPAA1	8733	glycosylphosphatidylinositol anchor attachment protein 1 homolog (yeast)	0.767645	0.000487949	1.27781	0.123597	No	1.53585	0.00384914	Up
	218980_at	FHOD3	80206	formin homology 2 domain containing 3	0.766196	1.0914e-05	5.925	0.00529302	Up	2.26882	0.00257505	Up
	203695_s_at	DFNA5	1687	deafness, autosomal dominant 5	0.765527	0.000303738	1.31636	0.203817	No	2.29777	0.000655162	Up
	202721_s_at	GFPT1	2673	glutamine-fructose-6-phosphate transaminase 1	0.76307	0.00193757	1.35978	0.163799	No	1.90657	0.0079235	Up
	208502_s_at	PITX1	5307	paired-like homeodomain transcription factor 1	0.760798	0.000306959	1.26852	0.134035	No	2.09705	0.00121923	Up
	201762_s_at	PSME2	5721	proteasome (prosome, macropain) activator subunit 2 (PA28 beta)	0.759604	1.33296e-05	1.66366	0.0126991	No	1.55878	0.00765301	Up
	203335_at	PHYH	5264	phytanoyl-CoA 2-hydroxylase	0.758282	0.000456218	1.29839	0.199905	No	1.63059	0.00662941	Up
	201272_at	AKR1B1	231	aldo-keto reductase family 1, member B1 (aldose reductase)	0.752842	6.44128e-07	1.92797	0.0157981	No	2.52561	0.00250377	Up
	212013_at	PXDN	7837	peroxidasin homolog (Drosophila)	0.752055	0.000104116	3.54701	0.00967013	Up	1.67206	0.025462	No
	213069_at	HEG1	57493	HEG homolog 1 (zebrafish)	0.747266	1.75392e-06	3.11382	0.0081177	Up	2.06788	0.00530177	Up
	202659_at	PSMB10	5699	proteasome (prosome, macropain) subunit, beta type, 10	0.740017	0.000123542	1.38652	0.158933	No	1.93683	0.00200456	Up
	206332_s_at	IFI16	3428	interferon, gamma-inducible protein 16	0.739897	1.20402e-06	2.15619	0.043602	No	3.51394	0.000489433	Up
	209122_at	ADFP	123	adipose differentiation-related protein	0.739397	0.000244562	1.31016	0.0734335	No	2.92657	0.000593653	Up
	221746_at	UBL4A	8266	ubiquitin-like 4A	0.73866	0.00123368	1.22782	0.361993	No	1.57223	0.00129301	Up
	212811_x_at	SLC1A4	6509	solute carrier family 1 (glutamate/neutral amino acid transporter), member 4	0.735118	4.6218e-05	1.65037	0.0455048	No	2.04986	0.00704038	Up
	203188_at	B3GNT1	11041	UDP-GlcNAc:betaGal beta-1,3-N-acetylglucosaminyltransferase 1	0.731251	4.55282e-05	1.41697	0.127773	No	1.84114	0.000639972	Up
	201618_x_at	GPAA1	8733	glycosylphosphatidylinositol anchor attachment protein 1 homolog (yeast)	0.72934	0.000213369	1.33183	0.220074	No	1.53458	0.000573471	Up
	203179_at	GALT /// C10orf4	118924 /// 2592	galactose-1-phosphate uridylyltransferase /// chromosome 10 open reading frame 4	0.728684	0.000773385	1.19186	0.260328	No	1.85354	0.00143582	Up
	35626_at	SGSH	6448	N-sulfoglucosamine sulfohydrolase (sulfamidase)	0.724338	7.98423e-05	1.27623	0.0602859	No	1.51606	0.000708092	Up
	210869_s_at	MCAM	4162	melanoma cell adhesion molecule	0.722629	0.000338936	2.26978	0.00692776	Up	1.3567	0.0255492	No
	217377_x_at	NTRK3	4916	neurotrophic tyrosine kinase, receptor, type 3	0.72221	4.87243e-05	1.55406	0.035239	No	2.58283	0.00222392	Up
	202804_at	ABCC1	4363	ATP-binding cassette, sub-family C (CFTR/MRP), member 1	0.72052	0.000922402	1.16015	0.29141	No	1.71379	0.000336273	Up
	211529_x_at	HLA-G	3135	HLA-G histocompatibility antigen, class I, G	0.719861	4.26203e-05	1.57164	0.0404805	No	3.30665	0.000587774	Up
	208130_s_at	TBXAS1	6916	thromboxane A synthase 1 (platelet, cytochrome P450, family 5, subfamily A) /// thromboxane A synthase 1 (platelet, cytochrome P450, family 5, subfamily A)	0.719484	1.60841e-06	1.71714	0.0334254	No	1.80231	0.00258662	Up
	215115_x_at	NTRK3	4916	neurotrophic tyrosine kinase, receptor, type 3	0.719325	7.46692e-05	1.51847	0.0102347	No	2.59084	0.00278099	Up
	210514_x_at	HLA-G	3135	HLA-G histocompatibility antigen, class I, G	0.717209	0.000822249	1.27103	0.152708	No	1.90656	0.0047612	Up
	211668_s_at	PLAU	5328	plasminogen activator, urokinase /// plasminogen activator, urokinase	0.714209	0.000690345	1.29832	0.0740227	No	2.18338	0.00858607	Up
	213845_at	GRIK2	2898	glutamate receptor, ionotropic, kainate 2	0.713648	0.00029025	1.4465	0.0407814	No	5.39938	0.000369593	Up
	210762_s_at	DLC1	10395	deleted in liver cancer 1	0.712888	2.95167e-06	7.75087	0.00634272	Up	2.84102	0.00221876	Up
	218611_at	IER5	51278	immediate early response 5	0.710813	0.000781789	1.25899	0.19653	No	2.11747	0.00247177	Up
	214255_at	ATP10A	57194	ATPase, Class V, type 10A	0.706742	9.13821e-06	1.92126	0.0108682	No	1.54755	0.00538277	Up
	202437_s_at	CYP1B1	1545	cytochrome P450, family 1, subfamily B, polypeptide 1	0.70375	0.00121066	1.5568	0.216781	No	3.26113	0.00722749	Up
	200766_at	CTSD	1509	cathepsin D	0.702609	0.000586153	1.25767	0.107987	No	3.07395	0.00103956	Up
	201380_at	CRTAP	10491	cartilage associated protein	0.700785	0.000845557	1.1704	0.132463	No	2.1059	0.00121923	Up
	201859_at	PRG1	5552	proteoglycan 1, secretory granule	0.698898	1.44464e-06	1.72246	0.0282211	No	2.3912	0.000824498	Up
	209321_s_at	ADCY3	109	adenylate cyclase 3	0.696614	3.38958e-05	1.54332	0.0167565	No	1.55406	0.00748047	Up
	219182_at	FLJ22167	79583	hypothetical protein FLJ22167	0.692555	5.17461e-05	1.38487	0.0185509	No	1.70476	0.00499706	Up
	200904_at	HLA-E	3133	major histocompatibility complex, class I, E	0.688713	0.000177462	1.29638	0.128713	No	2.23035	0.000466641	Up
	202693_s_at	STK17A	9263	serine/threonine kinase 17a (apoptosis-inducing)	0.688117	1.0914e-05	4.7076	0.0105943	No	2.15743	0.00371271	Up
	206343_s_at	NRG1	3084	neuregulin 1	0.68802	1.14238e-05	1.60481	0.0325137	No	1.8492	0.00435641	Up
	213932_x_at	HLA-A	3105	major histocompatibility complex, class I, A	0.686762	4.52504e-06	1.73402	0.0261509	No	2.79612	0.000911001	Up
	211528_x_at	HLA-G	3135	HLA-G histocompatibility antigen, class I, G	0.686566	4.91282e-05	1.49813	0.0648185	No	2.69526	0.00124898	Up
	202328_s_at	PKD1	5310	polycystic kidney disease 1 (autosomal dominant)	0.684047	0.000697101	1.17711	0.166775	No	1.58753	0.00143582	Up
	208693_s_at	GARS	2617	glycyl-tRNA synthetase	0.681481	7.77497e-05	1.37444	0.113803	No	2.25121	0.000966732	Up
	204279_at	PSMB9	5698	proteasome (prosome, macropain) subunit, beta type, 9 (large multifunctional peptidase 2)	0.681038	1.63933e-07	2.1011	0.0346168	No	2.92516	0.000512248	Up
	200989_at	HIF1A	3091	hypoxia-inducible factor 1, alpha subunit (basic helix-loop-helix transcription factor)	0.679755	0.000299189	1.2806	0.252316	No	2.59202	0.000155754	Up
	217966_s_at	FAM129A	116496	family with sequence similarity 129, member A	0.674946	6.76704e-05	1.58698	0.0301401	No	4.21893	0.000541555	Up
	203041_s_at	LAMP2	3920	lysosomal-associated membrane protein 2	0.673837	0.00277583	1.26539	0.198266	No	1.68162	0.0090756	Up
	204037_at	EDG2	1902	endothelial differentiation, lysophosphatidic acid G-protein-coupled receptor, 2	0.671163	0.00841228	1.62608	0.271503	No	1.56202	0.00473426	Up
	209407_s_at	DEAF1	10522	deformed epidermal autoregulatory factor 1 (Drosophila)	0.669801	4.66184e-05	1.37266	0.0781681	No	1.57701	0.000886451	Up
	211566_x_at	BRE	9577	brain and reproductive organ-expressed (TNFRSF1A modulator)	0.669209	0.00252472	1.17326	0.342764	No	1.53402	0.00180029	Up
	208678_at	ATP6V1E1	529	ATPase, H+ transporting, lysosomal 31kDa, V1 subunit E1	0.668549	0.0046611	1.13727	0.493778	No	1.70286	0.00107779	Up
	209383_at	DDIT3	1649	DNA-damage-inducible transcript 3	0.668115	0.00211372	1.19591	0.138001	No	2.65813	0.00272829	Up
	202436_s_at	CYP1B1	1545	cytochrome P450, family 1, subfamily B, polypeptide 1	0.668004	0.00137136	1.32361	0.356401	No	5.73449	0.000535503	Up
	204820_s_at	BTN3A3 /// BTN3A2	10384 /// 11118	butyrophilin, subfamily 3, member A3 /// butyrophilin, subfamily 3, member A2	0.667655	0.000367431	1.20371	0.0205648	No	1.73283	0.00259782	Up
	215313_x_at	HLA-A	3105	major histocompatibility complex, class I, A	0.662571	5.21599e-08	2.27319	0.0127739	No	3.37399	0.000265988	Up
	208812_x_at	HLA-C /// LOC732037	3107 /// 732037	major histocompatibility complex, class I, C /// similar to major histocompatibility complex, class I, C	0.658413	0.00014228	1.45458	0.0275033	No	4.14575	0.000200616	Up
	201847_at	LIPA	3988	lipase A, lysosomal acid, cholesterol esterase (Wolman disease)	0.653582	0.00258788	1.1581	0.412782	No	1.81763	0.000966144	Up
	212345_s_at	CREB3L2	64764	cAMP responsive element binding protein 3-like 2	0.651175	4.71389e-05	1.70371	0.00438056	Up	1.66641	0.0320466	No
	205582_s_at	GGTLA1	2687	gamma-glutamyltransferase-like activity 1	0.64762	9.61e-07	1.74401	0.00930651	Up	1.84408	0.00190413	Up
	201069_at	MMP2	4313	matrix metallopeptidase 2 (gelatinase A, 72kDa gelatinase, 72kDa type IV collagenase)	0.644329	6.09577e-08	4.1323	0.00101834	Up	2.71091	0.0014504	Up
	214437_s_at	SHMT2	6472	serine hydroxymethyltransferase 2 (mitochondrial)	0.641443	3.35924e-05	1.48122	0.0289265	No	1.78544	0.00685288	Up
	214390_s_at	BCAT1	586	branched chain aminotransferase 1, cytosolic	0.636773	1.57548e-06	1.96922	0.00702207	Up	1.56932	0.00209332	No
	204627_s_at	ITGB3	3690	integrin, beta 3 (platelet glycoprotein IIIa, antigen CD61)	0.636633	3.01664e-05	7.15149	0.00279158	Up	2.20475	0.00269188	No
	212473_s_at	MICAL2	9645	microtubule associated monoxygenase, calponin and LIM domain containing 2	0.635865	0.000477457	4.8544	0.00634272	Up	1.56535	0.0123323	No
	209081_s_at	COL18A1	80781	collagen, type XVIII, alpha 1	0.634927	5.9962e-05	2.152	0.0376722	No	1.536	0.00278634	Up
	208971_at	SMAD3 /// UROD	4088 /// 7389	SMAD family member 3 /// uroporphyrinogen decarboxylase	0.632104	0.00144128	1.17585	0.306674	No	1.51108	0.00269989	Up
	209156_s_at	COL6A2	1292	collagen, type VI, alpha 2	0.630286	5.73677e-05	1.69734	0.0451037	No	3.89541	0.00113529	Up
	209683_at	FAM49A	81553	family with sequence similarity 49, member A	0.624555	0.000276272	1.32334	0.128713	No	3.36508	3.16213e-05	Up
	203324_s_at	CAV2	858	caveolin 2	0.622876	4.23201e-06	1.81433	0.0403298	No	2.22836	0.00217043	Up
	201587_s_at	IRAK1	3654	interleukin-1 receptor-associated kinase 1	0.620279	1.78765e-06	1.6915	0.0378962	No	1.77051	0.00144023	Up
	213711_at	KRT81	3887	keratin 81	0.619433	1.13697e-06	1.70825	0.0356193	No	1.65577	0.000708092	Up
	206376_at	SLC6A15	55117	solute carrier family 6, member 15	0.616882	0.00137077	1.22052	0.29404	No	3.48107	0.000893496	Up
	200762_at	DPYSL2	1808	dihydropyrimidinase-like 2	0.616214	0.000410918	1.61283	0.100674	No	1.51503	0.00937953	Up
	211799_x_at	HLA-C	3107	major histocompatibility complex, class I, C	0.613372	0.000134903	1.44163	0.035146	No	3.52389	0.00075204	Up
	213139_at	SNAI2	6591	snail homolog 2 (Drosophila)	0.611776	0.000264402	7.8525	0.005621	Up	1.85632	0.00221876	No
	208729_x_at	HLA-B	3106	major histocompatibility complex, class I, B	0.611557	4.71389e-05	1.6916	0.0465794	No	4.57846	0.000587774	Up
	209082_s_at	COL18A1	80781	collagen, type XVIII, alpha 1	0.61107	2.45268e-06	2.4376	0.015018	No	1.70795	0.00156598	Up
	209140_x_at	HLA-B	3106	major histocompatibility complex, class I, B	0.610278	0.000170323	1.5445	0.017664	No	5.50124	0.000535503	Up
	210605_s_at	MFGE8	4240	milk fat globule-EGF factor 8 protein	0.608916	0.002678	2.0285	0.00968826	Up	1.21048	0.0628029	No
	201891_s_at	B2M	567	beta-2-microglobulin	0.608113	2.34782e-06	1.70928	0.0551231	No	1.95473	0.00248553	Up
	212221_x_at	IDS	3423	iduronate 2-sulfatase (Hunter syndrome)	0.607887	1.61685e-05	2.40332	0.0181915	No	1.77293	0.00973766	Up
	217033_x_at	NTRK3	4916	neurotrophic tyrosine kinase, receptor, type 3	0.606063	0.00017535	1.37654	0.0901956	No	2.22933	0.00482903	Up
	200802_at	SARS	6301	seryl-tRNA synthetase	0.606053	5.21599e-08	1.92761	0.0120224	No	2.44468	0.000535503	Up
	220755_s_at	C6orf48	50854	chromosome 6 open reading frame 48	0.605554	2.64777e-05	1.51364	0.0434049	No	2.19947	0.00246172	Up
	203999_at	---	---	---	0.605167	0.00109048	1.25174	0.362158	No	3.26225	0.00158311	Up
	205479_s_at	PLAU	5328	plasminogen activator, urokinase	0.599648	0.000262451	1.33601	0.0224181	No	3.07249	0.00107259	Up
	201954_at	ARPC1B /// LOC653888	10095 /// 653888	actin related protein 2/3 complex, subunit 1B, 41kDa /// similar to Actin-related protein 2/3 complex subunit 1B (ARP2/3 complex 41 kDa subunit) (p41-ARC)	0.598939	0.00282364	1.13357	0.220224	No	1.53671	0.00322419	Up
	214095_at	SHMT2	6472	serine hydroxymethyltransferase 2 (mitochondrial)	0.598371	2.49504e-05	1.39641	0.0451037	No	1.71951	0.00155535	Up
	204070_at	RARRES3	5920	retinoic acid receptor responder (tazarotene induced) 3	0.596195	0.000363429	1.39662	0.229713	No	3.94667	0.00080098	Up
	208451_s_at	C4A /// C4B	720 /// 721	complement component 4A (Rodgers blood group) /// complement component 4B (Childo blood group)	0.594266	0.00326533	1.10898	0.324107	No	2.11571	0.00278388	Up
	204971_at	CSTA	1475	cystatin A (stefin A)	0.593523	0.000113202	1.73942	0.0504121	No	8.18963	3.69591e-05	Up
	214096_s_at	SHMT2	6472	serine hydroxymethyltransferase 2 (mitochondrial)	0.592619	0.000143012	1.27732	0.131467	No	1.71126	0.0011501	Up
	214211_at	FTH1	2495	ferritin, heavy polypeptide 1	0.589613	0.00148416	1.15567	0.233874	No	2.72151	0.000708092	Up
	201649_at	UBE2L6	9246	ubiquitin-conjugating enzyme E2L 6	0.587385	4.24731e-05	1.67693	0.0294427	No	4.96652	6.77645e-05	Up
	201553_s_at	LAMP1	3916	lysosomal-associated membrane protein 1	0.58647	0.00441241	1.10647	0.342783	No	1.5434	0.00515661	Up
	201761_at	MTHFD2	10797	methylenetetrahydrofolate dehydrogenase (NADP+ dependent) 2, methenyltetrahydrofolate cyclohydrolase	0.58595	2.80834e-05	1.7647	0.0252008	No	2.6421	0.00334854	Up
	216526_x_at	HLA-C	3107	major histocompatibility complex, class I, C	0.585158	0.000621627	1.26086	0.0647043	No	4.01212	0.000323334	Up
	216241_s_at	TCEA1	6917	transcription elongation factor A (SII), 1	0.584959	1.86384e-06	1.76396	0.0445774	No	1.6506	0.0013224	Up
	212875_s_at	C21orf25	25966	chromosome 21 open reading frame 25	0.582406	1.1731e-05	1.43635	0.0833134	No	1.72379	0.00071145	Up
	202435_s_at	CYP1B1	1545	cytochrome P450, family 1, subfamily B, polypeptide 1	0.581325	0.00699257	1.12396	0.560419	No	2.60544	0.00727678	Up
	214752_x_at	FLNA	2316	filamin A, alpha (actin binding protein 280)	0.580165	0.0046529	3.65725	0.00301616	Up	1.19406	0.00914844	No
	206245_s_at	IVNS1ABP	10625	influenza virus NS1A binding protein	0.578274	3.3495e-05	3.34708	0.00809958	Up	1.72892	0.00762639	Up
	203925_at	GCLM	2730	glutamate-cysteine ligase, modifier subunit	0.578009	2.09582e-05	1.51165	0.110122	No	1.96734	0.00155535	Up
	212067_s_at	C1R	715	complement component 1, r subcomponent	0.577154	7.05104e-07	3.07105	0.0252218	No	2.77409	0.00394526	Up
	211075_s_at	CD47	961	CD47 molecule /// CD47 molecule	0.576539	1.91637e-06	1.62759	0.0162515	No	2.16899	0.00124898	Up
	212190_at	SERPINE2	5270	serpin peptidase inhibitor, clade E (nexin, plasminogen activator inhibitor type 1), member 2	0.575488	1.6524e-06	5.18036	0.00108741	Up	2.37447	0.00142251	Up
	211911_x_at	HLA-B	3106	major histocompatibility complex, class I, B /// major histocompatibility complex, class I, B	0.5751	0.00017831	1.5233	0.0215183	No	4.90373	0.000708092	Up
	200923_at	LGALS3BP	3959	lectin, galactoside-binding, soluble, 3 binding protein	0.574668	1.7594e-07	2.3806	0.0104078	No	2.08058	0.0032955	Up
	214459_x_at	HLA-C	3107	major histocompatibility complex, class I, C	0.57428	0.000811287	1.22656	0.0454707	No	3.7506	0.000434902	Up
	215411_s_at	TRAF3IP2	10758	TRAF3 interacting protein 2	0.567236	0.00502913	1.04243	0.488786	No	2.38765	0.00113951	Up
	202847_at	PCK2	5106	phosphoenolpyruvate carboxykinase 2 (mitochondrial)	0.566876	0.000248965	1.40001	0.0932882	No	4.70101	9.68999e-06	Up
	212968_at	RFNG	5986	RFNG O-fucosylpeptide 3-beta-N-acetylglucosaminyltransferase	0.566723	0.000656689	1.29614	0.109508	No	1.51044	0.00969815	Up
	212026_s_at	EXOC7	23265	exocyst complex component 7	0.561569	0.00493166	1.15032	0.478135	No	1.58436	0.00902558	Up
	200859_x_at	FLNA	2316	filamin A, alpha (actin binding protein 280)	0.559503	0.00609819	3.32207	0.00454937	Up	1.16452	0.069518	No
	212472_at	MICAL2	9645	microtubule associated monoxygenase, calponin and LIM domain containing 2	0.556539	0.000208774	4.30646	0.00942776	Up	1.6211	0.00429253	Up
	213960_at	---	---	CDNA FLJ37610 fis, clone BRCOC2011398	0.554651	2.45268e-06	2.16654	0.0435532	No	4.13812	0.00105283	Up
	217436_x_at	LOC730399 /// LOC731974	730399 /// 731974	hypothetical protein LOC730399 /// hypothetical protein LOC731974	0.552458	0.000168454	1.29569	0.0451472	No	2.01544	0.00215405	Up
	212245_at	MCFD2	90411	multiple coagulation factor deficiency 2	0.552134	4.93533e-05	1.73987	0.119545	No	1.91311	0.00304403	Up
	200628_s_at	WARS	7453	tryptophanyl-tRNA synthetase	0.551964	2.38784e-05	1.50495	0.0450934	No	2.06346	0.00111834	Up
	204537_s_at	GABRE	2564	gamma-aminobutyric acid (GABA) A receptor, epsilon	0.551933	0.000260706	1.29294	0.0515824	No	1.94875	0.00320333	Up
	218997_at	POLR1E	64425	polymerase (RNA) I polypeptide E, 53kDa	0.551473	4.31728e-05	1.62084	0.00693626	Up	1.55678	0.0191476	No
	212203_x_at	IFITM3	10410	interferon induced transmembrane protein 3 (1-8U)	0.547448	0.00440247	1.04152	0.7185	No	2.3473	0.000535503	Up
	218085_at	CHMP5	51510	chromatin modifying protein 5	0.536083	0.000170491	1.3472	0.219386	No	1.8362	0.00119788	Up
	204806_x_at	HLA-F	3134	major histocompatibility complex, class I, F	0.533858	0.000353721	1.40801	0.079875	No	2.93258	0.00244543	Up
	200710_at	ACADVL	37	acyl-Coenzyme A dehydrogenase, very long chain	0.531893	0.00513367	1.04449	0.694351	No	2.10001	0.00104336	Up
	219716_at	APOL6	80830	apolipoprotein L, 6	0.531889	0.0037177	1.1779	0.458191	No	1.5857	0.00495337	Up
	208944_at	TGFBR2	7048	transforming growth factor, beta receptor II (70/80kDa)	0.53122	0.00563159	1.11868	0.53364	No	1.84723	0.00440036	Up
	209858_x_at	MPPE1	65258	metallophosphoesterase 1	0.529959	0.000819324	1.18974	0.291594	No	1.57011	0.000593653	Up
	217707_x_at	SMARCA2	6595	SWI/SNF related, matrix associated, actin dependent regulator of chromatin, subfamily a, member 2	0.524938	0.00020879	1.33507	0.159875	No	1.63761	0.00244936	Up
	201858_s_at	PRG1	5552	proteoglycan 1, secretory granule	0.521908	1.73632e-05	1.75448	0.0811583	No	2.45517	0.000655162	Up
	221875_x_at	HLA-F	3134	major histocompatibility complex, class I, F	0.51866	0.000161892	1.46236	0.0546464	No	3.56492	0.000986382	Up
	201347_x_at	GRHPR	9380	glyoxylate reductase/hydroxypyruvate reductase	0.511741	0.000491783	1.17017	0.0435693	No	1.64215	0.00120337	Up
	218436_at	SIL1	64374	SIL1 homolog, endoplasmic reticulum chaperone (S. cerevisiae)	0.508957	0.00993962	1.03267	0.726497	No	1.64105	0.00232577	Up
	208637_x_at	ACTN1	87	actinin, alpha 1	0.508131	0.000584653	2.15213	0.00997582	Up	1.29656	0.0394136	No
	209337_at	PSIP1	11168	PC4 and SFRS1 interacting protein 1	0.506131	0.00730392	1.16344	0.543903	No	1.57828	0.00344733	Up
	201063_at	RCN1	5954	reticulocalbin 1, EF-hand calcium binding domain	0.505799	1.0914e-05	1.53727	0.0611519	No	1.61957	0.000861351	Up
	218211_s_at	MLPH	79083	melanophilin	0.504253	0.00161585	1.16936	0.10421	No	1.7661	0.00466635	Up
	209017_s_at	LONP1	9361	lon peptidase 1, mitochondrial	0.504015	5.02455e-05	1.41134	0.142367	No	1.78211	0.000593653	Up
	218145_at	TRIB3	57761	tribbles homolog 3 (Drosophila)	0.503655	4.57323e-05	1.51511	0.0477081	No	3.12465	0.000535503	Up
	205660_at	OASL	8638	2'-5'-oligoadenylate synthetase-like	0.503645	0.00789283	1.07217	0.653833	No	1.8943	0.00202945	Up
Down-regulated in r0 cells	211600_at	MT-ND5	4540	mitochondrially encoded NADH dehydrogenase 5	0.991902	4.47968e-14	-73.6895	0.000711577	Down	-46.8791	6.77645e-05	Down
	205674_x_at	FXYD2	486	FXYD domain containing ion transport regulator 2	0.978796	3.4538e-11	-11.0054	0.00287514	Down	-14.8457	0.000395889	Down
	211203_s_at	CNTN1	1272	contactin 1	0.968233	4.65391e-09	-4.65628	0.000908745	Down	-3.56559	0.00153399	Down
	204698_at	ISG20	3669	interferon stimulated exonuclease gene 20kDa	0.961218	3.67192e-08	-3.53011	0.005621	Down	-2.94653	0.00135686	Down
	210065_s_at	UPK1B	7348	uroplakin 1B	0.953709	4.16771e-08	-4.33796	0.00711424	Down	-6.23374	0.00129838	Down
	203108_at	GPRC5A	9052	G protein-coupled receptor, family C, group 5, member A	0.953143	4.96221e-09	-3.40831	0.00480854	Down	-5.89428	0.000108394	Down
	207434_s_at	FXYD2 /// MB	4151 /// 486	FXYD domain containing ion transport regulator 2 /// myoglobin	0.951276	2.2882e-11	-9.84474	0.00634272	Down	-12.9229	0.000294157	Down
	201065_s_at	GTF2I /// GTF2IP1 /// LOC732437	2969 /// 2970 /// 732437	general transcription factor II, i /// general transcription factor II, i, pseudogene 1 /// similar to general transcription factor II, i isoform 1	0.948435	6.30315e-07	-1.96881	0.010946	No	-1.70499	0.00103776	Down
	210064_s_at	UPK1B	7348	uroplakin 1B	0.947977	1.51067e-08	-5.83244	0.0081177	Down	-5.87951	0.00199677	Down
	222088_s_at	SLC2A3	6515	solute carrier family 2 (facilitated glucose transporter), member 3	0.947687	1.45892e-08	-2.14082	0.00800767	Down	-2.36366	0.000966732	Down
	33304_at	ISG20	3669	interferon stimulated exonuclease gene 20kDa	0.946769	3.69681e-07	-2.90658	0.00774747	Down	-2.39815	0.00357615	Down
	218995_s_at	EDN1	1906	endothelin 1	0.938229	3.1625e-07	-2.24074	0.0333136	No	-2.68665	0.00143582	Down
	219045_at	RHOF	54509	ras homolog gene family, member F (in filopodia)	0.930873	4.80882e-07	-2.92385	0.00621785	Down	-2.00749	0.00181215	Down
	214774_x_at	TNRC9	27324	trinucleotide repeat containing 9	0.928417	4.39262e-07	-2.93836	0.0108562	No	-3.91309	0.00272829	Down
	206291_at	NTS	4922	neurotensin	0.926366	6.80533e-08	-101.782	0.000908745	Down	-17.8829	0.00110064	Down
	201909_at	RPS4Y1	6192	ribosomal protein S4, Y-linked 1	0.921853	3.55052e-08	-5.75408	0.00711668	Down	-18.7867	3.16213e-05	Down
	206700_s_at	JARID1D	8284	jumonji, AT rich interactive domain 1D	0.903422	2.40525e-07	-2.30227	0.0365937	No	-4.03314	2.50589e-05	Down
	203043_at	ZBED1	9189	zinc finger, BED-type containing 1	0.903372	6.00529e-06	-1.68391	0.0426662	No	-1.91421	0.00255035	Down
	202499_s_at	SLC2A3	6515	solute carrier family 2 (facilitated glucose transporter), member 3	0.897324	2.8567e-06	-1.89716	0.0127739	No	-2.30864	0.00725854	Down
	216623_x_at	TNRC9	27324	trinucleotide repeat containing 9	0.896708	5.79367e-07	-2.56907	0.0127739	No	-3.51132	0.00381066	Down
	207069_s_at	SMAD6	4091	SMAD family member 6	0.892544	3.66991e-05	-1.41644	0.0780015	No	-1.54289	0.00316978	Down
	32837_at	AGPAT2	10555	1-acylglycerol-3-phosphate O-acyltransferase 2 (lysophosphatidic acid acyltransferase, beta)	0.8916	1.32033e-05	-1.45412	0.0230139	No	-1.57818	0.0057453	Down
	209911_x_at	HIST1H2BD	3017	histone cluster 1, H2bd	0.888504	2.45268e-06	-1.66592	0.0113612	No	-2.23497	0.00146934	Down
	218113_at	TMEM2	23670	transmembrane protein 2	0.884782	3.01664e-05	-1.61658	0.0710347	No	-1.60966	0.00311228	Down
	209942_x_at	MAGEA3	4102	melanoma antigen family A, 3	0.882164	1.20805e-08	-7.94307	0.00920131	Down	-4.33637	7.70027e-05	Down
	206108_s_at	SFRS6	6431	splicing factor, arginine/serine-rich 6	0.881677	3.59761e-05	-1.43268	0.063761	No	-1.51569	0.0055963	Down
	200872_at	S100A10	6281	S100 calcium binding protein A10	0.879522	1.57388e-07	-1.72987	0.00454937	Down	-1.65031	0.000591802	Down
	208190_s_at	LSR	51599	lipolysis stimulated lipoprotein receptor	0.87951	2.82074e-07	-2.30931	0.00692776	Down	-2.5453	0.00422618	Down
	205226_at	PDGFRL	5157	platelet-derived growth factor receptor-like	0.875815	3.21272e-07	-3.64684	0.0142652	No	-2.46893	0.0011185	Down
	203474_at	IQGAP2	10788	IQ motif containing GTPase activating protein 2	0.87108	3.77081e-07	-3.16931	0.00702207	Down	-3.09543	0.00421074	Down
	200863_s_at	RAB11A	8766	RAB11A, member RAS oncogene family	0.870066	0.000131453	-1.44652	0.0277687	No	-1.56734	0.00869977	Down
	202814_s_at	HEXIM1	10614	hexamethylene bis-acetamide inducible 1	0.862328	1.19313e-05	-2.503	0.016069	No	-1.64213	0.00143582	Down
	209278_s_at	TFPI2	7980	tissue factor pathway inhibitor 2	0.858567	7.08549e-08	-3.19546	0.0054942	Down	-2.90381	0.00422618	Down
	210074_at	CTSL2	1515	cathepsin L2	0.853736	3.83208e-05	-1.64062	0.0637507	No	-1.82031	0.00950149	Down
	209277_at	TFPI2	7980	tissue factor pathway inhibitor 2	0.845254	8.51911e-06	-2.38517	0.00868907	Down	-2.25597	0.0156474	No
	214612_x_at	MAGEA6	4105	melanoma antigen family A, 6	0.844475	2.8358e-07	-8.4422	0.00454937	Down	-3.46799	0.000535503	Down
	204602_at	DKK1	22943	dickkopf homolog 1 (Xenopus laevis)	0.84243	1.19313e-05	-5.22632	0.00480854	Down	-2.31221	0.0104074	No
	202973_x_at	FAM13A1	10144	family with sequence similarity 13, member A1	0.836985	1.26577e-07	-3.05707	0.0174431	No	-3.1612	0.00156617	Down
	204115_at	GNG11	2791	guanine nucleotide binding protein (G protein), gamma 11	0.833602	1.48255e-06	-1.63985	0.0102347	No	-2.32943	0.000920683	Down
	200670_at	XBP1	7494	X-box binding protein 1	0.833017	8.71785e-05	-2.2097	0.00692776	Down	-1.56168	0.0300162	No
	214063_s_at	TF	7018	transferrin	0.832746	2.62126e-06	-2.95566	0.0179603	No	-2.03928	0.00851629	Down
	210619_s_at	HYAL1	3373	hyaluronoglucosaminidase 1	0.830876	5.66001e-06	-2.63146	0.01244	No	-1.70413	0.0021547	Down
	202454_s_at	ERBB3	2065	v-erb-b2 erythroblastic leukemia viral oncogene homolog 3 (avian)	0.826343	2.7897e-05	-5.68955	0.00491411	Down	-2.58049	0.0146848	No
	203932_at	HLA-DMB	3109	major histocompatibility complex, class II, DM beta /// major histocompatibility complex, class II, DM beta	0.823708	3.55512e-06	-4.89455	0.00478764	Down	-2.25352	0.00262601	Down
	203400_s_at	TF	7018	transferrin	0.81991	3.97178e-06	-3.92683	0.00993189	Down	-2.25225	0.00778358	Down
	212444_at	---	---	CDNA clone IMAGE:6025865	0.819476	1.32033e-05	-1.95743	0.015018	No	-4.25838	0.000977756	Down
	214355_x_at	LOC643854	643854	similar to CTAGE family, member 5	0.8137	0.00068611	-1.53812	0.00707989	Down	-1.38183	0.0563557	No
	221861_at	---	---	MRNA; cDNA DKFZp762M127 (from clone DKFZp762M127)	0.811345	3.69681e-07	-2.11174	0.00967013	Down	-1.91405	0.00380472	Down
	213390_at	C19orf7	23211	chromosome 19 open reading frame 7	0.810119	8.03969e-06	-1.54228	0.0333729	No	-1.66232	0.00499706	Down
	203637_s_at	MID1	4281	midline 1 (Opitz/BBB syndrome)	0.809967	5.79367e-07	-3.50902	0.00958797	Down	-2.1707	0.000977972	Down
	221654_s_at	USP3	9960	ubiquitin specific peptidase 3	0.805144	3.42846e-05	-1.6659	0.035146	No	-1.56421	0.00555541	Down
	49111_at	---	---	MRNA; cDNA DKFZp762M127 (from clone DKFZp762M127)	0.797664	9.74233e-07	-1.97178	0.0214288	No	-1.75668	0.00155535	Down
	203139_at	DAPK1	1612	death-associated protein kinase 1	0.796606	1.40943e-09	-3.47632	0.00179752	Down	-4.76311	0.000488046	Down
	203917_at	CXADR	1525	coxsackie virus and adenovirus receptor	0.792509	1.44464e-06	-3.13098	0.0045039	Down	-5.31736	0.00223875	Down
	217047_s_at	FAM13A1	10144	family with sequence similarity 13, member A1	0.792143	8.40318e-06	-2.12208	0.020537	No	-2.99241	0.00389578	Down
	220924_s_at	SLC38A2	54407	solute carrier family 38, member 2	0.790807	0.000219488	-1.73828	0.0650536	No	-1.50894	0.00404081	Down
	213349_at	TMCC1	23023	transmembrane and coiled-coil domain family 1	0.786975	1.65263e-06	-2.93785	0.0153804	No	-2.37529	0.00363516	Down
	222099_s_at	LSM14A	26065	LSM14A, SCD6 homolog A (S. cerevisiae)	0.786518	5.32669e-05	-1.33091	0.0933623	No	-1.56386	0.000966144	Down
	205141_at	ANG /// RNASE4	283 /// 6038	angiogenin, ribonuclease, RNase A family, 5 /// ribonuclease, RNase A family, 4	0.78369	2.38784e-05	-3.97987	0.000711577	Down	-1.94412	0.0122781	No
	201079_at	SYNGR2	9144	synaptogyrin 2	0.782834	4.0695e-05	-2.41193	0.0107008	No	-1.55916	0.00881901	Down
	212094_at	PEG10	23089	paternally expressed 10	0.782795	0.000170104	-1.5429	0.189496	No	-3.47715	0.000604873	Down
	202598_at	S100A13	6284	S100 calcium binding protein A13	0.782472	9.68781e-05	-1.32246	0.128202	No	-1.77076	0.000451541	Down
	204321_at	NEO1	4756	neogenin homolog 1 (chicken)	0.77858	0.000774948	-1.47349	0.191936	No	-1.74775	0.00402147	Down
	204836_at	GLDC	2731	glycine dehydrogenase (decarboxylating)	0.777807	9.10217e-06	-4.23383	0.00692776	Down	-2.07736	0.00540545	Down
	204404_at	SLC12A2	6558	solute carrier family 12 (sodium/potassium/chloride transporters), member 2	0.771956	1.20248e-07	-2.92362	0.016069	No	-2.30326	0.00183725	Down
	206549_at	INSL4	3641	insulin-like 4 (placenta)	0.769606	7.61505e-05	-20.2643	0.00707989	Down	-2.87075	0.000591802	Down
	206224_at	CST1	1469	cystatin SN	0.766637	6.9604e-05	-2.97435	0.00824847	Down	-7.07754	0.00702107	Down
	212023_s_at	MKI67	4288	antigen identified by monoclonal antibody Ki-67	0.766402	0.000669109	-1.19689	0.102555	No	-1.6084	0.00437609	Down
	219825_at	CYP26B1	56603	cytochrome P450, family 26, subfamily B, polypeptide 1	0.765595	2.03076e-05	-1.76232	0.0102347	No	-3.32311	0.00253919	Down
	213600_at	SIPA1L3	23094	signal-induced proliferation-associated 1 like 3	0.760106	0.000583672	-1.26079	0.238771	No	-1.64077	0.00402147	Down
	201549_x_at	JARID1B	10765	jumonji, AT rich interactive domain 1B	0.756524	0.0010738	-1.21278	0.231614	No	-1.69005	0.00155399	Down
	218189_s_at	NANS	54187	N-acetylneuraminic acid synthase (sialic acid synthase)	0.754941	6.26905e-06	-1.6801	0.0579034	No	-2.1895	0.00218314	Down
	201884_at	CEACAM5	1048	carcinoembryonic antigen-related cell adhesion molecule 5	0.753117	1.49281e-05	-3.59204	0.00707989	Down	-15.3077	0.00155535	Down
	212279_at	TMEM97	27346	transmembrane protein 97	0.749966	8.51911e-06	-2.18481	0.0197145	No	-1.73303	0.0066738	Down
	203636_at	MID1	4281	midline 1 (Opitz/BBB syndrome)	0.744406	6.5943e-05	-3.57708	0.00997582	Down	-1.63656	0.00289377	Down
	205009_at	TFF1	7031	trefoil factor 1 (breast cancer, estrogen-inducible sequence expressed in)	0.743102	1.09846e-06	-4.47995	0.00425757	Down	-22.5482	0.000170418	Down
	212092_at	PEG10	23089	paternally expressed 10	0.740513	9.13821e-06	-1.8341	0.0239908	No	-3.02505	0.00258851	Down
	201029_s_at	CD99	4267	CD99 molecule	0.738237	0.000335238	-1.27586	0.17246	No	-1.9229	0.00217643	Down
	214866_at	PLAUR	5329	plasminogen activator, urokinase receptor	0.738043	0.00138795	-1.19502	0.292813	No	-1.52542	0.00356512	Down
	211202_s_at	JARID1B	10765	jumonji, AT rich interactive domain 1B	0.735898	0.00114685	-1.20279	0.0892387	No	-1.75905	0.0052026	Down
	212032_s_at	PTOV1	53635	prostate tumor overexpressed gene 1	0.730671	0.0001162	-1.28581	0.095042	No	-1.54312	0.00221876	Down
	219232_s_at	EGLN3	112399	egl nine homolog 3 (C. elegans)	0.730241	0.00034058	-1.34805	0.0252218	No	-3.93012	0.000583781	Down
	202497_x_at	SLC2A3	6515	solute carrier family 2 (facilitated glucose transporter), member 3	0.723175	2.58852e-07	-2.52131	0.0199217	No	-2.30663	0.00211917	Down
	205733_at	BLM	641	Bloom syndrome	0.721464	0.00103958	-1.22531	0.259472	No	-1.65178	0.00785098	Down
	208744_x_at	HSPH1	10808	heat shock 105kDa/110kDa protein 1	0.720673	0.00157775	-1.25	0.215605	No	-1.90902	0.00627615	Down
	205506_at	VIL1	7429	villin 1	0.717531	1.0914e-05	-1.8399	0.0348318	No	-3.63446	0.000886451	Down
	205000_at	DDX3Y	8653	DEAD (Asp-Glu-Ala-Asp) box polypeptide 3, Y-linked	0.71428	3.75106e-05	-1.96665	0.0306058	No	-7.15862	0.000583781	Down
	210845_s_at	PLAUR	5329	plasminogen activator, urokinase receptor	0.712942	0.00210557	-1.14174	0.340104	No	-1.53284	0.00238615	Down
	219918_s_at	ASPM	259266	asp (abnormal spindle) homolog, microcephaly associated (Drosophila)	0.707723	0.0010017	-1.26603	0.251782	No	-1.84628	0.00689258	Down
	201596_x_at	KRT18	3875	keratin 18	0.707307	0.000164374	-5.35643	0.00263955	Down	-1.69666	0.00105283	Down
	212361_s_at	ATP2A2	488	ATPase, Ca++ transporting, cardiac muscle, slow twitch 2	0.705864	0.00209593	-1.24805	0.253278	No	-1.97151	0.00566601	Down
	207828_s_at	CENPF	1063	centromere protein F, 350/400ka (mitosin)	0.704173	0.000754686	-1.17148	0.143235	No	-2.17435	0.00080098	Down
	202972_s_at	FAM13A1	10144	family with sequence similarity 13, member A1	0.70352	4.08935e-05	-1.56937	0.0810359	No	-2.10051	0.00264839	Down
	216238_s_at	FGB	2244	fibrinogen beta chain	0.701918	0.00056757	-49.0511	0.000707156	Down	-3.84461	0.0841486	No
	209186_at	ATP2A2	488	ATPase, Ca++ transporting, cardiac muscle, slow twitch 2	0.69994	5.57868e-05	-1.33308	0.0944853	No	-1.53402	0.000966732	Down
	204034_at	ETHE1	23474	ethylmalonic encephalopathy 1	0.699886	0.000881528	-2.11115	0.00707989	Down	-1.28048	0.0453634	No
	220147_s_at	FAM60A	58516	family with sequence similarity 60, member A	0.69986	0.00308344	-1.45696	0.290356	No	-1.65351	0.00565092	Down
	33814_at	PAK4	10298	p21(CDKN1A)-activated kinase 4	0.696863	6.47501e-05	-1.32921	0.0202644	No	-1.62888	0.00483351	Down
	202773_s_at	SFRS8	6433	splicing factor, arginine/serine-rich 8 (suppressor-of-white-apricot homolog, Drosophila)	0.695631	0.0021103	-1.15447	0.0919321	No	-1.64862	0.00662941	Down
	212021_s_at	MKI67	4288	antigen identified by monoclonal antibody Ki-67	0.69397	0.00144128	-1.19476	0.285039	No	-1.62369	0.00775124	Down
	209806_at	HIST1H2BK	85236	histone cluster 1, H2bk	0.69108	1.65314e-07	-2.2525	0.00646988	Down	-2.24068	0.00211917	Down
	200644_at	MARCKSL1	65108	MARCKS-like 1	0.686995	2.20769e-05	-1.63465	0.00780238	Down	-1.41271	0.0102118	No
	203432_at	TMPO	7112	thymopoietin	0.681942	4.57323e-05	-1.60778	0.112424	No	-2.19824	0.00124898	Down
	212925_at	C19orf21	126353	chromosome 19 open reading frame 21	0.679665	1.61525e-05	-2.44819	0.0314223	No	-1.67611	0.00308128	Down
	212643_at	C14orf32	93487	chromosome 14 open reading frame 32	0.675849	2.97138e-05	-1.39477	0.0437351	No	-1.59402	0.00430202	Down
	213075_at	OLFML2A	169611	olfactomedin-like 2A	0.67217	0.00110398	-1.19586	0.180529	No	-2.92806	0.0010215	Down
	212584_at	AQR	9716	aquarius homolog (mouse)	0.672131	0.00078412	-1.39256	0.104688	No	-1.58363	0.005282	Down
	204988_at	FGB	2244	fibrinogen beta chain	0.670015	0.000304274	-19.2087	0.00600779	Down	-3.45173	0.0836549	No
	208893_s_at	DUSP6	1848	dual specificity phosphatase 6	0.664724	0.000166542	-1.32817	0.0633181	No	-1.72361	0.00455446	Down
	209185_s_at	IRS2	8660	insulin receptor substrate 2	0.658399	0.00186552	-2.74564	0.00692776	Down	-1.33625	0.157469	No
	212522_at	PDE8A	5151	phosphodiesterase 8A	0.65774	0.00317546	-1.27093	0.387932	No	-1.91112	0.00588946	Down
	212838_at	DNMBP	23268	dynamin binding protein	0.657556	0.00342164	-1.11299	0.452932	No	-1.69135	0.00234899	Down
	213050_at	COBL	23242	cordon-bleu homolog (mouse)	0.65736	1.01135e-06	-2.01145	0.00707989	Down	-1.98657	0.0076597	Down
	218302_at	PSENEN	55851	presenilin enhancer 2 homolog (C. elegans)	0.656483	0.000802721	-1.24722	0.134088	No	-1.62328	0.00662941	Down
	213352_at	TMCC1	23023	transmembrane and coiled-coil domain family 1	0.656048	1.73632e-05	-1.58743	0.0864456	No	-1.81291	0.00224968	Down
	205184_at	GNG4	2786	guanine nucleotide binding protein (G protein), gamma 4	0.655902	0.00198751	-1.14811	0.341526	No	-1.82084	0.00422618	Down
	203627_at	IGF1R	3480	Insulin-like growth factor 1 receptor	0.655693	0.00178128	-1.12058	0.283445	No	-2.31373	0.000886451	Down
	213093_at	PRKCA	5578	protein kinase C, alpha	0.652162	0.000191393	-1.31945	0.146348	No	-1.58988	0.00169992	Down
	222067_x_at	HIST1H2BD	3017	histone cluster 1, H2bd	0.651268	2.49504e-05	-1.39983	0.0775626	No	-1.52241	0.00180324	Down
	212547_at	FLJ35348	266655	FLJ35348	0.651006	0.00288614	-1.15295	0.395756	No	-1.9132	0.0042908	Down
	201830_s_at	NET1	10276	neuroepithelial cell transforming gene 1	0.650433	2.9216e-05	-1.86742	0.0716827	No	-3.00109	0.00403409	Down
	202678_at	GTF2A2	2958	general transcription factor IIA, 2, 12kDa	0.649703	0.000172231	-1.33983	0.179601	No	-1.85526	0.000980644	Down
	205649_s_at	FGA	2243	fibrinogen alpha chain	0.645451	0.00048327	-3.56436	0.00480854	Down	-2.75186	0.0785004	No
	209173_at	AGR2	10551	anterior gradient 2 homolog (Xenopus laevis)	0.645432	0.00052685	-5.86871	0.00592036	Down	-1.6823	0.028418	No
	202218_s_at	FADS2	9415	fatty acid desaturase 2	0.644607	9.87468e-06	-1.74059	0.0207878	No	-1.99808	0.00975847	Down
	211924_s_at	PLAUR	5329	plasminogen activator, urokinase receptor /// plasminogen activator, urokinase receptor	0.6443	0.00263834	-1.14164	0.208163	No	-1.58127	0.00888704	Down
	206385_s_at	ANK3	288	ankyrin 3, node of Ranvier (ankyrin G)	0.643212	1.66989e-05	-2.0861	0.0219676	No	-4.95369	0.00124678	Down
	201548_s_at	JARID1B	10765	jumonji, AT rich interactive domain 1B	0.642234	0.00173899	-1.13113	0.336189	No	-1.69472	0.00172053	Down
	218998_at	C9orf6	54942	chromosome 9 open reading frame 6	0.640714	0.000739225	-1.28402	0.16431	No	-1.71481	0.00349903	Down
	205251_at	PER2	8864	period homolog 2 (Drosophila)	0.640533	0.000131933	-1.49625	0.0715661	No	-2.69361	0.00146934	Down
	208579_x_at	HIST1H2BK	85236	histone cluster 1, H2bk	0.638869	1.86106e-06	-2.42123	0.0084824	Down	-1.86221	0.00587119	Down
	208753_s_at	NAP1L1	4673	nucleosome assembly protein 1-like 1	0.638123	0.000675399	-1.29026	0.151952	No	-2.18083	0.00423366	Down
	202481_at	DHRS3	9249	dehydrogenase/reductase (SDR family) member 3	0.638009	8.77436e-06	-1.77409	0.0216333	No	-1.53295	0.00457367	Down
	221526_x_at	PARD3	56288	par-3 partitioning defective 3 homolog (C. elegans)	0.637249	2.93944e-06	-1.56505	0.0363217	No	-2.06659	0.000359249	Down
	209184_s_at	IRS2	8660	insulin receptor substrate 2	0.636272	0.000196579	-2.58421	0.00503909	Down	-1.42928	0.0127425	No
	209008_x_at	KRT8	3856	keratin 8 /// keratin 8	0.635253	0.000589636	-4.89454	0.0045062	Down	-1.50275	0.00655158	Down
	219228_at	ZNF331	55422	zinc finger protein 331	0.633856	0.0001945	-1.3462	0.0546464	No	-1.9828	0.00320494	Down
	205967_at	HIST1H4C	8364	histone cluster 1, H4c	0.631037	0.0029941	-1.17957	0.313247	No	-1.99361	0.00695218	Down
	213005_s_at	ANKRD15	23189	ankyrin repeat domain 15	0.626723	4.94246e-05	-1.56736	0.104508	No	-2.30361	0.00583612	Down
	210715_s_at	SPINT2	10653	serine peptidase inhibitor, Kunitz type, 2	0.626602	2.82074e-07	-2.29146	0.0117907	No	-2.01749	0.00124898	Down
	208923_at	CYFIP1	23191	cytoplasmic FMR1 interacting protein 1	0.625486	0.000813048	-1.16822	0.266133	No	-1.68432	0.000893581	Down
	202205_at	VASP	7408	vasodilator-stimulated phosphoprotein	0.623518	0.000418517	-1.27282	0.130103	No	-1.90661	0.00103956	Down
	202016_at	MEST	4232	mesoderm specific transcript homolog (mouse)	0.621971	0.00062439	-1.22314	0.326862	No	-2.22447	0.000587774	Down
	203529_at	PPP6C	5537	protein phosphatase 6, catalytic subunit	0.617921	0.000263715	-1.2509	0.169128	No	-1.64458	0.0021547	Down
	208025_s_at	HMGA2	8091	high mobility group AT-hook 2 /// high mobility group AT-hook 2	0.617027	0.00241172	-1.16854	0.428842	No	-4.97327	0.00135686	Down
	213358_at	KIAA0802 /// C21orf57	23255 /// 54059	KIAA0802 /// chromosome 21 open reading frame 57	0.616155	0.00310812	-1.09868	0.448919	No	-3.28482	0.000740855	Down
	206953_s_at	LPHN2	23266	latrophilin 2	0.613742	5.9962e-05	-1.53764	0.0901956	No	-2.03499	0.00442169	Down
	210335_at	PAMCI	9182	peptidylglycine alpha-amidating monooxygenase COOH-terminal interactor	0.612449	0.00235718	-2.15868	0.00692776	Down	-1.23097	0.131521	No
	216236_s_at	SLC2A3	6515	solute carrier family 2 (facilitated glucose transporter), member 3	0.612378	1.18883e-07	-2.71016	0.0141456	No	-2.46497	0.00191762	Down
	206499_s_at	RCC1 /// SNHG3-RCC1	1104 /// 751867	regulator of chromosome condensation 1 /// regulator of chromosome condensation 1	0.609625	0.00569023	-1.10038	0.430012	No	-1.61972	0.00853478	Down
	AFFX-r2-Hs18SrRNA-M_x_at	---	---	---	0.606814	0.00471431	-1.10557	0.625743	No	-1.89814	0.00296172	Down
	204444_at	KIF11	3832	kinesin family member 11	0.605675	0.000505805	-1.25182	0.199502	No	-2.10979	0.000893581	Down
	212398_at	RDX	5962	radixin	0.601204	0.00321944	-1.23387	0.493613	No	-2.09274	0.00200456	Down
	206174_s_at	PPP6C	5537	protein phosphatase 6, catalytic subunit	0.59886	0.000216223	-1.27241	0.161504	No	-1.72445	0.00108461	Down
	202391_at	BASP1	10409	brain abundant, membrane attached signal protein 1	0.595504	0.000453318	-1.4411	0.0107008	No	-4.33661	0.00232577	Down
	201621_at	NBL1	4681	neuroblastoma, suppression of tumorigenicity 1	0.594216	0.00865797	-1.56818	0.00794639	Down	-1.09788	0.160598	No
	201348_at	GPX3	2878	glutathione peroxidase 3 (plasma)	0.591109	0.00382831	-3.94789	0.00705213	Down	-1.24018	0.0449512	No
	200799_at	HSPA1A	3303	heat shock 70kDa protein 1A	0.588474	0.00288577	-1.33595	0.362828	No	-1.80324	0.00678031	Down
	221648_s_at	---	---	---	0.580885	0.00408842	-4.21403	0.00707989	Down	-1.25934	0.0751475	No
	216481_at	GRIP2	80852	glutamate receptor interacting protein 2	0.580644	0.00142156	-1.2372	0.333525	No	-1.93308	0.00380833	Down
	208959_s_at	TXNDC4	23071	thioredoxin domain containing 4 (endoplasmic reticulum)	0.578903	0.00208972	-1.19202	0.180024	No	-1.54879	0.00677088	Down
	212521_s_at	PDE8A	5151	phosphodiesterase 8A	0.577211	9.83664e-05	-1.56063	0.102199	No	-1.54337	0.00129301	Down
	209398_at	HIST1H1C	3006	histone cluster 1, H1c	0.576728	2.59127e-05	-2.07306	0.026477	No	-1.52259	0.00869977	Down
	218349_s_at	ZWILCH	55055	Zwilch, kinetochore associated, homolog (Drosophila)	0.575009	0.00346741	-1.11631	0.499558	No	-1.86275	0.0021301	Down
	216598_s_at	CCL2	6347	chemokine (C-C motif) ligand 2	0.574618	0.000250517	-1.48952	0.0674633	No	-4.17104	0.00129301	Down
	203825_at	BRD3	8019	bromodomain containing 3	0.573674	0.00667982	-1.10381	0.399502	No	-1.9942	0.0050807	Down
	202833_s_at	SERPINA1	5265	serpin peptidase inhibitor, clade A (alpha-1 antiproteinase, antitrypsin), member 1	0.570849	4.6218e-05	-4.90229	0.00156374	Down	-3.59034	0.0342064	No
	204621_s_at	NR4A2	4929	nuclear receptor subfamily 4, group A, member 2	0.570486	0.000191096	-1.29178	0.119545	No	-2.10904	0.00137748	Down
	209162_s_at	PRPF4	9128	PRP4 pre-mRNA processing factor 4 homolog (yeast)	0.566753	0.00159397	-1.16502	0.378596	No	-1.79929	0.00269188	Down
	210517_s_at	AKAP12	9590	A kinase (PRKA) anchor protein (gravin) 12	0.55941	0.00325045	-1.44718	0.248483	No	-6.38471	0.0070127	Down
	209218_at	SQLE	6713	squalene epoxidase	0.559324	0.00467826	-1.11127	0.117823	No	-2.42818	0.00610808	Down
	39248_at	AQP3	360	aquaporin 3 (Gill blood group)	0.558422	0.00502897	-14.5145	0.00446178	Down	-1.41944	0.145622	No
	203185_at	RASSF2	9770	Ras association (RalGDS/AF-6) domain family 2	0.556734	0.000835779	-1.22846	0.0347567	No	-1.8146	0.00822673	Down
	219250_s_at	FLRT3	23767	fibronectin leucine rich transmembrane protein 3	0.554776	3.21044e-05	-2.01458	0.0283666	No	-3.04547	0.0086315	Down
	AFFX-r2-Hs28SrRNA-3_at	---	---	---	0.552025	0.00106592	-1.19744	0.29046	No	-3.3139	0.000631591	Down
	202923_s_at	GCLC	2729	glutamate-cysteine ligase, catalytic subunit	0.551169	1.65263e-06	-2.1938	0.0142652	No	-2.19225	0.00364237	Down
	205364_at	ACOX2	8309	acyl-Coenzyme A oxidase 2, branched chain	0.550603	0.00052685	-5.10891	0.00476413	Down	-1.53471	0.00272829	No
	212093_s_at	MTUS1	57509	mitochondrial tumor suppressor 1	0.54939	0.00223748	-6.06084	0.00476413	Down	-1.44945	0.0822813	No
	205216_s_at	APOH	350	apolipoprotein H (beta-2-glycoprotein I)	0.548079	0.000543918	-6.60334	0.00438056	Down	-1.65334	0.0181169	No
	201301_s_at	ANXA4	307	annexin A4	0.54243	0.00325916	-3.37708	0.00476413	Down	-1.22501	0.0267366	No
	218280_x_at	HIST2H2AA3 /// HIST2H2AA4	723790 /// 8337	histone cluster 2, H2aa3 /// histone cluster 2, H2aa4	0.541678	6.26905e-06	-1.78797	0.0500083	No	-1.84494	0.00418939	Down
	209048_s_at	PRKCBP1	23613	protein kinase C binding protein 1	0.541242	0.0073122	-1.07173	0.181861	No	-1.52069	0.00620635	Down
	207345_at	FST	10468	follistatin	0.535269	0.00209083	-1.09691	0.250322	No	-2.60908	0.000451609	Down
	214743_at	CUTL1	1523	cut-like 1, CCAAT displacement protein (Drosophila)	0.535189	4.27424e-05	-1.43722	0.0437351	No	-2.04325	0.00190739	Down
	209025_s_at	SYNCRIP	10492	synaptotagmin binding, cytoplasmic RNA interacting protein	0.52861	0.00404223	-1.32016	0.378827	No	-1.58881	0.00581209	Down
	213223_at	RPL28	6158	ribosomal protein L28	0.528041	0.00016043	-1.26254	0.0508139	No	-1.66085	0.00155535	Down
	201222_s_at	RAD23B	5887	RAD23 homolog B (S. cerevisiae)	0.528	0.00122859	-1.27021	0.252733	No	-4.57093	0.000587774	Down
	205890_s_at	UBD	10537	ubiquitin D	0.527897	0.000773385	-1.22826	0.0774298	No	-4.0604	7.70027e-05	Down
	AFFX-r2-Hs18SrRNA-5_at	---	---	---	0.526017	0.00426502	-1.13862	0.677675	No	-3.95078	0.00174082	Down
	205552_s_at	OAS1	4938	2',5'-oligoadenylate synthetase 1, 40/46kDa	0.522227	7.22054e-05	-1.58271	0.0199506	No	-3.01431	0.00429253	Down
	205650_s_at	FGA	2243	fibrinogen alpha chain	0.520837	0.00231892	-26.4123	0.00108741	Down	-2.08043	0.159955	No
	218309_at	CAMK2N1	55450	calcium/calmodulin-dependent protein kinase II inhibitor 1	0.519349	0.000819324	-2.87705	0.00817222	Down	-1.34707	0.032008	No
	214290_s_at	HIST2H2AA3 /// HIST2H2AA4	723790 /// 8337	histone cluster 2, H2aa3 /// histone cluster 2, H2aa4	0.517012	1.94639e-07	-1.89393	0.0294427	No	-2.59064	0.00024484	Down
	220178_at	C19orf28	126321	chromosome 19 open reading frame 28	0.51679	0.00738137	-1.01553	0.901562	No	-2.22301	0.000980644	Down
	208450_at	LGALS2	3957	lectin, galactoside-binding, soluble, 2 (galectin 2) /// lectin, galactoside-binding, soluble, 2 (galectin 2)	0.516564	0.00785851	-2.2425	0.00702946	Down	-1.39941	0.382764	No
	212281_s_at	TMEM97	27346	transmembrane protein 97	0.512968	3.65836e-05	-2.29344	0.0326654	No	-1.62117	0.00333472	Down
	204937_s_at	ZNF274	10782	zinc finger protein 274	0.505786	0.000767211	-1.23567	0.142693	No	-1.73664	0.00371893	Down
	221860_at	HNRPL	3191	heterogeneous nuclear ribonucleoprotein L	0.505165	0.00128162	-1.14616	0.195915	No	-1.91455	0.00163258	Down
	213039_at	ARHGEF18	23370	rho/rac guanine nucleotide exchange factor (GEF) 18	0.504464	0.00843369	-1.0228	0.924005	No	-2.62646	0.00111834	Down
	AFFX-HUMRGE/M10098_5_at	---	---	---	0.503415	0.00395488	-1.20847	0.306313	No	-3.56795	0.00775124	Down
	203757_s_at	CEACAM6	4680	carcinoembryonic antigen-related cell adhesion molecule 6 (non-specific cross reacting antigen)	0.502657	2.09629e-06	-36.7258	0.00179752	Down	-7.95097	0.00510281	Down
430 transcripts differentially expressed in r0 cells; 229 transcripts up-regulated in r0 cells; 201 transcripts down-regulated in r0 cells
