# Supplementary material for: mtDNA depletion confers specific gene expression profiles in human cells grown in culture and in xenograft
Source: BMC Genomics. 2008 Nov 3;9:521. doi: 10.1186/1471-2164-9-521 (PMC2612029; doi:10.1186/1471-2164-9-521)
Supplement: Additional file 13 — Probe sets where 90% or more of the variance in gene expression profiles is influenced by growth conditions. Probe sets where 90% or more of the variance in gene expression profiles is influenced by growth conditions are provided. [file 1471-2164-9-521-S13.xls]

## Sheet: Additional_File_13
Additional File 13. Probe sets where 90% or more of the variance in gene expression profiles is influenced by growth conditions.
	Probe Set ID	Symbol	GeneID	Gene Title	Prop. Variance Explained by Growth	B-H corrected Bayes moderated F test P	r0 Vivo / r0 Vitro	B-H corrected P	Significant?	A549 Vivo / A549 Vitro	B-H corrected P	Significant?
Up-regulated in xenografts	211571_s_at	CSPG2	1462	chondroitin sulfate proteoglycan 2 (versican)	0.989227	1.40955e-12	34.649	0.000105677	Up	18.9806	0.000192763	Up
	215646_s_at	CSPG2	1462	chondroitin sulfate proteoglycan 2 (versican) /// chondroitin sulfate proteoglycan 2 (versican)	0.989084	2.5165e-12	33.4702	0.000282057	Up	20.3118	0.000310017	Up
	220952_s_at	PLEKHA5	54477	pleckstrin homology domain containing, family A member 5	0.985842	1.78946e-11	6.70691	0.00031578	Up	5.64845	0.000639139	Up
	209090_s_at	SH3GLB1	51100	SH3-domain GRB2-like endophilin B1	0.985225	2.85783e-10	2.99607	0.00147867	Up	3.10344	0.000239297	Up
	216405_at	LGALS1	3956	lectin, galactoside-binding, soluble, 1 (galectin 1)	0.984991	6.42562e-12	11.4934	0.00074557	Up	14.3512	0.000558462	Up
	212254_s_at	DST	667	dystonin	0.984454	3.63871e-11	3.89996	0.000584192	Up	4.719	0.000250675	Up
	201056_at	GOLGB1	2804	Golgi autoantigen, golgin subfamily b, macrogolgin (with transmembrane signal), 1	0.983549	2.12489e-10	3.27719	0.000833095	Up	2.90603	0.000357634	Up
	221829_s_at	TNPO1	3842	transportin 1	0.981493	2.85783e-10	3.9563	0.00122658	Up	3.88035	0.0005464	Up
	AFFX-hum_alu_at	---	---	---	0.978918	3.12651e-09	2.03777	0.0013942	Up	1.98165	0.000691731	Up
	204619_s_at	CSPG2	1462	chondroitin sulfate proteoglycan 2 (versican)	0.977996	3.00909e-11	12.1627	0.000339005	Up	7.49897	0.000342557	Up
	205173_x_at	CD58	965	CD58 molecule	0.977973	1.69819e-10	3.47685	0.00140742	Up	3.66933	0.00037524	Up
	213158_at	---	---	Homo sapiens, clone IMAGE:4214654, mRNA	0.977004	6.97049e-11	5.51684	0.00171628	Up	6.50123	0.00035553	Up
	213567_at	---	---	Clone 23728 mRNA sequence	0.976707	1.66479e-09	3.2336	0.00227496	Up	3.25696	0.000407477	Up
	218901_at	PLSCR4	57088	phospholipid scramblase 4	0.975257	1.32498e-09	3.50468	0.000941636	Up	3.77208	0.00138141	Up
	213229_at	DICER1	23405	Dicer1, Dcr-1 homolog (Drosophila)	0.973442	2.18284e-10	6.07456	0.000871278	Up	6.98964	0.00126202	Up
	208772_at	ANKHD1 /// MASK-BP3	404734 /// 54882	ankyrin repeat and KH domain containing 1 /// MASK-4E-BP3 alternate reading frame gene	0.973386	1.9691e-09	2.53134	0.00272008	Up	2.40039	0.000310017	Up
	221731_x_at	CSPG2	1462	chondroitin sulfate proteoglycan 2 (versican)	0.972142	4.35351e-11	104.663	0.000108811	Up	30.8968	0.000192763	Up
	201057_s_at	GOLGB1	2804	golgi autoantigen, golgin subfamily b, macrogolgin (with transmembrane signal), 1	0.972072	1.38528e-09	3.17018	0.0027464	Up	2.94031	0.000197832	Up
	214295_at	KIAA0485	57235	KIAA0485 protein	0.971769	4.14367e-10	3.88172	0.00140894	Up	4.12876	0.000755944	Up
	201024_x_at	EIF5B	9669	eukaryotic translation initiation factor 5B	0.971516	2.66497e-09	2.25107	0.00115575	Up	2.18106	0.0011765	Up
	201280_s_at	DAB2	1601	disabled homolog 2, mitogen-responsive phosphoprotein (Drosophila)	0.971311	4.14367e-10	5.28504	0.000432406	Up	3.52404	0.000576246	Up
	218396_at	VPS13C	54832	vacuolar protein sorting 13 homolog C (S. cerevisiae)	0.971272	8.54043e-10	4.35628	0.00119386	Up	4.81797	0.000636335	Up
	205383_s_at	ZBTB20	26137	zinc finger and BTB domain containing 20	0.969776	5.51509e-10	4.18738	0.00106805	Up	6.65126	0.000313341	Up
	219221_at	ZBTB38	253461	zinc finger and BTB domain containing 38	0.968477	2.98e-12	5.96839	0.000703472	Up	6.49782	0.000310017	Up
	208663_s_at	TTC3	7267	tetratricopeptide repeat domain 3	0.968342	1.19414e-09	3.12325	0.00213142	Up	3.10792	0.00125597	Up
	212070_at	GPR56	9289	G protein-coupled receptor 56	0.968129	3.77849e-10	3.32449	0.000675304	Up	4.26028	0.000768887	Up
	203216_s_at	MYO6	4646	myosin VI	0.967152	2.34643e-09	3.08808	0.00180788	Up	2.73438	0.0011765	Up
	204620_s_at	CSPG2	1462	chondroitin sulfate proteoglycan 2 (versican)	0.966933	6.97049e-11	104.516	0.000101196	Up	27.8404	0.000192763	Up
	212062_at	ATP9A	10079	ATPase, Class II, type 9A	0.966418	2.72627e-09	2.49418	0.000221071	Up	2.68165	0.00295532	Up
	213775_x_at	ZNF638	27332	zinc finger protein 638	0.965122	2.85783e-10	2.58427	0.000776943	Up	2.96525	0.000450938	Up
	208861_s_at	ATRX /// LOC728849	546 /// 728849	alpha thalassemia/mental retardation syndrome X-linked (RAD54 homolog, S. cerevisiae) /// similar to transcriptional regulator ATRX isoform 1	0.964658	2.85783e-10	2.864	0.000785409	Up	3.67145	0.000464008	Up
	203186_s_at	S100A4	6275	S100 calcium binding protein A4	0.964437	1.46538e-09	2.32882	0.00391004	Up	2.6274	0.000192763	Up
	214385_s_at	MUC5AC /// LOC730855	4586 /// 730855	mucin 5AC, oligomeric mucus/gel-forming /// similar to Mucin-5AC (Mucin 5 subtype AC, tracheobronchial) (Tracheobronchial mucin) (TBM) (Major airway glycoprotein)	0.963818	8.16454e-10	9.25998	0.00140723	Up	11.4592	0.00210465	Up
	212842_x_at	RGPD5 /// RGPD4 /// RGPD8 /// RGPD6	285190 /// 727851 /// 729540 /// 84220	RANBP2-like and GRIP domain containing 5 /// RANBP2-like and GRIP domain containing 4 /// RANBP2-like and GRIP domain containing 8 /// RANBP2-like and GRIP domain containing 6	0.963789	1.70549e-09	3.25133	0.0022457	Up	3.7869	0.00104433	Up
	208246_x_at	---	---	CDNA FLJ20006 fis, clone ADKA02694	0.963148	4.14367e-10	3.537	0.0012877	Up	3.71068	0.00163061	Up
	203961_at	NEBL	10529	nebulette	0.962665	5.1608e-09	3.22902	0.00347672	Up	3.42158	0.000966816	Up
	213546_at	DKFZp586I1420	222161	hypothetical protein DKFZp586I1420	0.962306	3.2266e-09	2.83935	0.00164424	Up	3.93307	0.00057838	Up
	207657_x_at	TNPO1	3842	transportin 1	0.962229	1.72874e-09	3.1747	0.00104243	Up	2.91525	0.00307482	Up
	214055_x_at	BAT2D1	23215	BAT2 domain containing 1	0.962198	4.14367e-10	4.85992	0.00252922	Up	5.60809	0.000765471	Up
	206354_at	SLCO1B3	28234	solute carrier organic anion transporter family, member 1B3	0.961959	9.91534e-11	5.05748	0.00060545	Up	3.78841	0.000310017	Up
	207186_s_at	BPTF	2186	bromodomain PHD finger transcription factor	0.961932	1.52498e-10	4.84789	0.00167383	Up	6.1358	0.000576246	Up
	202956_at	ARFGEF1	10565	ADP-ribosylation factor guanine nucleotide-exchange factor 1(brefeldin A-inhibited)	0.96123	3.4266e-08	1.87276	0.00120729	Up	1.91086	0.00240677	Up
	212066_s_at	USP34	9736	ubiquitin specific peptidase 34	0.960052	1.19414e-09	2.42393	0.000773814	Up	3.31424	0.00033221	Up
	212852_s_at	TROVE2	6738	TROVE domain family, member 2	0.959437	3.02565e-11	3.18757	0.000418007	Up	3.44813	0.000505618	Up
	63825_at	ABHD2	11057	abhydrolase domain containing 2	0.959079	1.09901e-09	2.97722	0.00207999	Up	2.79661	0.000748165	Up
	214303_x_at	LOC730855	730855	similar to Mucin-5AC (Mucin 5 subtype AC, tracheobronchial) (Tracheobronchial mucin) (TBM) (Major airway glycoprotein)	0.958647	2.20784e-09	6.14544	0.00179114	Up	8.82431	0.0017236	Up
	209270_at	LAMB3	3914	laminin, beta 3	0.958614	5.4603e-11	4.84075	0.000588371	Up	4.12768	0.000751388	Up
	212251_at	MTDH	92140	metadherin	0.958594	1.19414e-09	2.82971	0.00179114	Up	2.74723	0.000397802	Up
	33322_i_at	SFN	2810	stratifin	0.958551	3.83685e-09	3.05058	0.00266244	Up	4.2804	0.000450938	Up
	214004_s_at	VGLL4	9686	vestigial like 4 (Drosophila)	0.95841	3.01593e-09	2.77896	0.000826269	Up	2.19751	0.0011765	Up
	202832_at	GCC2	9648	GRIP and coiled-coil domain containing 2	0.958145	1.57823e-09	2.87895	0.00207927	Up	3.94406	0.000646884	Up
	202761_s_at	SYNE2	23224	spectrin repeat containing, nuclear envelope 2	0.957657	4.94111e-09	3.91509	0.00544785	Up	5.14229	0.000357634	Up
	203569_s_at	OFD1	8481	oral-facial-digital syndrome 1	0.957622	1.49663e-08	2.29713	0.00351544	Up	2.13789	0.000974898	Up
	221841_s_at	KLF4	9314	Kruppel-like factor 4 (gut)	0.956236	1.23591e-09	12.8851	0.000697405	Up	6.41421	0.00070155	Up
	206323_x_at	OPHN1	4983	oligophrenin 1	0.956097	3.40558e-09	2.28953	0.00207999	Up	2.59662	0.00150908	Up
	214715_x_at	ZNF160	90338	zinc finger protein 160	0.955722	1.21232e-09	3.33719	0.000796128	Up	4.08975	0.00177876	Up
	217828_at	SLTM	79811	SAFB-like, transcription modulator	0.955409	1.22255e-08	2.77374	0.00108147	Up	2.49566	0.00252869	Up
	211548_s_at	HPGD	3248	hydroxyprostaglandin dehydrogenase 15-(NAD)	0.955199	1.3645e-09	7.18164	0.000669803	Up	4.0218	0.000687373	Up
	213729_at	PRPF40A	55660	PRP40 pre-mRNA processing factor 40 homolog A (yeast)	0.954964	3.25461e-08	2.39713	0.00397979	Up	2.35011	0.00143712	Up
	219564_at	KCNJ16	3773	potassium inwardly-rectifying channel, subfamily J, member 16	0.954939	8.84766e-09	7.0154	0.00451633	Up	6.76256	0.000755944	Up
	203962_s_at	NEBL	10529	nebulette	0.954895	2.23069e-08	2.81908	0.00407591	Up	2.598	0.000496135	Up
	214709_s_at	KTN1	3895	kinectin 1 (kinesin receptor)	0.954771	1.46369e-09	2.77458	0.00140742	Up	4.16446	0.000197832	Up
	40016_g_at	MAST4	23227	microtubule associated serine/threonine kinase family member 4	0.954423	2.3654e-09	4.25298	0.00125496	Up	2.91466	0.00102642	Up
	213089_at	GUSBP1	153561	glucuronidase, beta pseudogene 1	0.954008	1.63979e-09	3.67844	0.00208936	Up	5.60808	0.000753472	Up
	215179_x_at	PGF	5228	Placental growth factor, vascular endothelial growth factor-related protein	0.953688	1.23591e-09	2.92744	0.00115881	Up	2.95274	0.00231606	Up
	214753_at	PFAAP5	10443	Phosphonoformate immuno-associated protein 5	0.953514	4.14367e-10	4.94988	0.00140742	Up	5.56424	0.00139302	Up
	206792_x_at	PDE4C	5143	phosphodiesterase 4C, cAMP-specific (phosphodiesterase E1 dunce homolog, Drosophila)	0.953349	2.82593e-09	2.71869	0.000418007	Up	2.56205	0.00486086	Up
	217901_at	DSG2	1829	Desmoglein 2	0.952894	1.53112e-09	6.26762	0.00182466	Up	4.26668	0.000397802	Up
	202373_s_at	RAB3GAP2	25782	RAB3 GTPase activating protein subunit 2 (non-catalytic)	0.952565	1.97383e-08	2.20952	0.00389369	Up	2.19587	0.000660317	Up
	217164_at	---	---	---	0.952505	1.87261e-09	3.04563	0.000280775	Up	4.38136	0.0011765	Up
	208662_s_at	TTC3	7267	tetratricopeptide repeat domain 3	0.952373	1.26267e-10	3.16844	0.000910727	Up	3.62837	0.000464008	Up
	221815_at	ABHD2	11057	abhydrolase domain containing 2	0.952197	3.30652e-09	3.10595	0.00254098	Up	2.8014	0.000974898	Up
	202778_s_at	ZMYM2	7750	zinc finger, MYM-type 2	0.952163	4.97214e-09	2.68792	0.00421167	Up	2.6584	0.000370733	Up
	202951_at	STK38	11329	serine/threonine kinase 38	0.951984	1.64848e-08	1.93208	0.00204872	Up	1.81131	0.00177876	Up
	209047_at	AQP1	358	aquaporin 1 (Colton blood group)	0.950829	1.75149e-08	3.14977	0.00267351	Up	4.43943	0.00116209	Up
	202859_x_at	IL8	3576	interleukin 8	0.950461	1.19414e-09	9.29264	0.00254098	Up	6.08723	0.000863924	Up
	213939_s_at	RUFY3	22902	RUN and FYVE domain containing 3	0.949959	3.63151e-09	3.13613	0.00160157	Up	2.34795	0.00072122	Up
	215600_x_at	FBXW12	285231	F-box and WD-40 domain protein 12	0.949754	8.53945e-09	3.47553	0.00113685	Up	2.93641	0.0041052	Up
	201846_s_at	RYBP	23429	RING1 and YY1 binding protein	0.949339	1.80253e-08	1.99418	0.00281145	Up	2.49854	0.000679597	Up
	216858_x_at	---	---	---	0.949274	4.49667e-09	2.84477	0.00074557	Up	2.97786	0.00399865	Up
	213649_at	SFRS7	6432	splicing factor, arginine/serine-rich 7, 35kDa	0.948727	2.35764e-08	2.403	0.00341052	Up	3.07542	0.00123401	Up
	212616_at	CHD9	80205	chromodomain helicase DNA binding protein 9	0.948606	2.17718e-09	3.34543	0.00180788	Up	4.71796	0.001439	Up
	203318_s_at	ZNF148	7707	zinc finger protein 148	0.948546	2.27262e-08	2.91622	0.00458421	Up	2.97503	0.000812959	Up
	202822_at	LPP	4026	LIM domain containing preferred translocation partner in lipoma	0.947687	1.37012e-09	3.16242	0.00222507	Up	4.71244	0.000197832	Up
	215016_x_at	DST	667	dystonin	0.947645	1.19414e-09	4.47276	0.00177278	Up	7.01437	0.000521211	Up
	201027_s_at	EIF5B	9669	eukaryotic translation initiation factor 5B	0.94716	1.58279e-08	1.95174	0.000655281	Up	1.85981	0.00254398	Up
	208942_s_at	TLOC1	7095	translocation protein 1	0.947109	4.34946e-08	2.57652	0.00438357	Up	2.36154	0.00185812	Up
	212253_x_at	DST	667	dystonin	0.94695	7.24897e-08	1.91526	0.00544785	Up	2.2934	0.000372314	Up
	216942_s_at	CD58	965	CD58 molecule	0.946891	9.88851e-08	2.24811	0.0081889	Up	2.5283	0.000450938	Up
	211946_s_at	BAT2D1	23215	BAT2 domain containing 1	0.946891	1.79934e-08	2.5541	0.0038003	Up	2.45306	0.00244524	Up
	205174_s_at	QPCT	25797	glutaminyl-peptide cyclotransferase (glutaminyl cyclase)	0.945972	1.08157e-11	6.69411	0.00106902	Up	6.08303	0.000197832	Up
	219206_x_at	TMBIM4	51643	transmembrane BAX inhibitor motif containing 4	0.945556	3.28924e-09	3.35018	0.00188802	Up	3.99877	0.0024184	Up
	216187_x_at	KNS2	3831	Kinesin 2	0.945526	2.82593e-09	3.11559	0.00230233	Up	3.07343	0.00243821	Up
	205370_x_at	DBT	1629	dihydrolipoamide branched chain transacylase E2	0.94528	1.63979e-09	3.36516	0.00313435	Up	3.41525	0.00164142	Up
	209348_s_at	MAF	4094	v-maf musculoaponeurotic fibrosarcoma oncogene homolog (avian)	0.944969	5.10357e-10	3.45121	0.00140742	Up	3.16115	0.000764739	Up
	213027_at	TROVE2	6738	TROVE domain family, member 2	0.944379	3.96044e-09	2.82716	0.00262141	Up	2.32842	0.000555081	Up
	209898_x_at	ITSN2	50618	intersectin 2	0.943941	1.71147e-09	3.26925	0.00328052	Up	2.87427	0.000267557	Up
	204020_at	PURA	5813	purine-rich element binding protein A	0.94363	2.13042e-08	3.22209	0.00437883	Up	4.58362	0.000687373	Up
	211257_x_at	ZNF638	27332	zinc finger protein 638	0.943515	3.12355e-08	2.5424	0.00176829	Up	2.70491	0.00230236	Up
	213015_at	---	---	ARTC1 mRNA, complete sequence	0.943412	1.45639e-08	2.62728	0.00345152	Up	2.49284	0.00278861	Up
	221830_at	RAP2A	5911	RAP2A, member of RAS oncogene family	0.942553	2.82907e-07	1.98338	0.00706822	Up	2.1995	0.00115703	Up
	213737_x_at	GOLGA8G /// GOLGA8E	283768 /// 390535	golgi autoantigen, golgin subfamily a, 8G /// golgi autoantigen, golgin subfamily a, 8E	0.942249	6.97049e-11	3.83378	0.00143354	Up	4.52595	0.000397802	Up
	202902_s_at	CTSS	1520	cathepsin S	0.941773	2.61461e-08	3.98913	0.0058989	Up	3.36955	0.00113457	Up
	206874_s_at	---	---	---	0.941691	1.15711e-08	3.30136	0.00254098	Up	2.46346	0.0019099	Up
	218313_s_at	GALNT7	51809	UDP-N-acetyl-alpha-D-galactosamine:polypeptide N-acetylgalactosaminyltransferase 7 (GalNAc-T7)	0.941623	3.80807e-08	3.65463	0.00407927	Up	3.14313	0.0017892	Up
	201152_s_at	MBNL1	4154	muscleblind-like (Drosophila)	0.941576	1.05561e-08	2.63495	0.00309155	Up	2.76186	0.00324652	Up
	202935_s_at	SOX9	6662	SRY (sex determining region Y)-box 9 (campomelic dysplasia, autosomal sex-reversal)	0.94132	8.83809e-11	11.879	0.000240337	Up	6.20981	0.000197832	Up
	217518_at	FER1L3	26509	fer-1-like 3, myoferlin (C. elegans)	0.941056	6.06693e-07	1.94998	0.00365902	Up	2.19666	0.0024184	Up
	203319_s_at	ZNF148	7707	zinc finger protein 148	0.940983	1.0977e-07	2.22292	0.00997735	Up	2.34628	0.000313341	Up
	206061_s_at	DICER1	23405	Dicer1, Dcr-1 homolog (Drosophila)	0.940727	2.59927e-08	2.51948	0.00936939	Up	3.34461	0.000197832	Up
	203590_at	DYNC1LI2	1783	dynein, cytoplasmic 1, light intermediate chain 2	0.940612	9.1953e-08	2.58916	0.00877964	Up	2.59267	0.000723097	Up
	211996_s_at	LOC23117 /// DKFZp547E087 /// LOC440345 /// LOC440353 /// LOC613037 /// LOC728888	23117 /// 283846 /// 440345 /// 440353 /// 613037 /// 728888	KIAA0220-like protein /// hypothetical gene LOC283846 /// hypothetical protein LOC440345 /// nuclear pore complex interacting protein pseudogene /// nuclear pore complex interacting protein pseudogene /// similar to Protein KIAA0220	0.939705	3.75846e-10	4.30036	0.000318284	Up	3.56051	0.00246278	Up
	212992_at	C14orf78	113146	chromosome 14 open reading frame 78	0.939523	1.1579e-08	2.04324	0.00351516	Up	2.62098	0.000753472	Up
	211929_at	HNRPA3	220988	heterogeneous nuclear ribonucleoprotein A3	0.939385	1.57582e-09	4.4785	0.00419614	Up	6.4498	0.000514554	Up
	203096_s_at	RAPGEF2	9693	Rap guanine nucleotide exchange factor (GEF) 2	0.939027	2.97837e-08	2.13258	0.00453125	Up	2.43305	0.00166183	Up
	207365_x_at	USP34	9736	ubiquitin specific peptidase 34	0.938591	7.04085e-09	2.65804	0.000821965	Up	3.63775	0.00235004	Up
	210645_s_at	TTC3	7267	tetratricopeptide repeat domain 3	0.938335	1.7962e-08	2.58866	0.00620708	Up	3.06897	0.000803376	Up
	200915_x_at	KTN1	3895	kinectin 1 (kinesin receptor)	0.937603	6.79497e-09	2.45978	0.00408702	Up	3.43722	0.000220357	Up
	215978_x_at	LOC152719	152719	hypothetical protein LOC152719	0.937492	2.8144e-09	3.4337	0.000591523	Up	4.097	0.00376947	Up
	209260_at	SFN	2810	stratifin	0.937245	1.8549e-08	2.85368	0.00458652	Up	3.42612	0.000713689	Up
	212582_at	OSBPL8	114882	oxysterol binding protein-like 8	0.937048	9.13296e-08	2.09427	0.00424683	Up	2.81889	0.000684853	Up
	201731_s_at	TPR /// BTRC	7175 /// 8945	translocated promoter region (to activated MET oncogene) /// beta-transducin repeat containing	0.937047	9.42587e-09	1.88881	0.0032724	Up	2.01443	0.000602528	Up
	209403_at	TBC1D3 /// TBC1D3C /// LOC653380 /// LOC653498 /// LOC727735 /// LOC729837 /// LOC729873 /// LOC729877	414060 /// 653380 /// 653498 /// 727735 /// 729837 /// 729873 /// 729877 /// 84218	TBC1 domain family, member 3 /// TBC1 domain family, member 3C /// similar to USP6 N-terminal like /// similar to USP6 N-terminal like /// similar to TBC1 domain family member 3 (Rab GTPase-activating protein PRC17) (Prostate cancer gene 17 protein) (TRE17 alpha protein) /// similar to USP6 N-terminal like /// similar to TBC1 domain family, member 3 /// similar to TBC1 domain family, member 3	0.937033	3.8763e-07	2.04337	0.00593631	Up	1.9065	0.00208028	Up
	212783_at	RBBP6	5930	retinoblastoma binding protein 6	0.936795	1.08591e-08	2.01422	0.00271214	Up	2.53046	0.000775589	Up
	212888_at	DICER1	23405	Dicer1, Dcr-1 homolog (Drosophila)	0.936788	3.22072e-09	3.69708	0.0034702	Up	4.72677	0.00117972	Up
	214902_x_at	LPP	4026	LIM domain containing preferred translocation partner in lipoma	0.936674	1.05561e-08	2.47735	0.00132123	Up	2.65039	0.00518315	Up
	202271_at	FBXO28	23219	F-box protein 28	0.936556	2.05907e-07	2.0076	0.00485439	Up	2.23932	0.00269422	Up
	208610_s_at	SRRM2	23524	serine/arginine repetitive matrix 2	0.936284	1.6467e-08	3.19294	0.00818948	Up	4.8246	0.000342557	Up
	211992_at	WNK1	65125	WNK lysine deficient protein kinase 1 /// WNK lysine deficient protein kinase 1	0.936056	1.5589e-07	2.38971	0.00949133	Up	2.43507	0.000837369	Up
	201448_at	TIA1	7072	TIA1 cytotoxic granule-associated RNA binding protein	0.935542	3.43002e-09	3.03384	0.0019715	Up	3.93794	0.000923933	Up
	202933_s_at	YES1	7525	v-yes-1 Yamaguchi sarcoma viral oncogene homolog 1	0.935378	1.93633e-07	1.73659	0.01041	No	1.94922	0.000464008	Up
	211452_x_at	LRRFIP1	9208	leucine rich repeat (in FLII) interacting protein 1	0.935347	1.63979e-09	3.71544	0.00253969	Up	4.27212	0.00177159	Up
	218435_at	DNAJC15	29103	DnaJ (Hsp40) homolog, subfamily C, member 15	0.935325	2.73805e-08	2.41781	0.00501489	Up	2.31185	0.00299144	Up
	212721_at	SFRS12	140890	splicing factor, arginine/serine-rich 12	0.935136	1.16413e-07	2.627	0.00533094	Up	2.31266	0.00126153	Up
	205559_s_at	PCSK5	5125	proprotein convertase subtilisin/kexin type 5	0.934826	1.19414e-09	4.0153	0.000627346	Up	2.8552	0.00126153	Up
	211744_s_at	CD58	965	CD58 molecule /// CD58 molecule	0.934183	5.20142e-07	2.87385	0.00869333	Up	2.89704	0.00126153	Up
	217679_x_at	---	---	---	0.934181	1.40654e-08	3.81865	0.00203003	Up	3.40042	0.00588048	Up
	202909_at	EPM2AIP1	9852	EPM2A (laforin) interacting protein 1	0.933923	2.29937e-07	1.93881	0.00454713	Up	1.81511	0.00353045	Up
	210757_x_at	DAB2	1601	disabled homolog 2, mitogen-responsive phosphoprotein (Drosophila)	0.933758	5.58258e-08	2.64201	0.00157426	Up	1.8916	0.00110182	Up
	219625_s_at	COL4A3BP	10087	collagen, type IV, alpha 3 (Goodpasture antigen) binding protein	0.933631	1.63479e-08	1.99171	0.00310645	Up	2.60309	0.000764739	Up
	213016_at	---	---	ARTC1 mRNA, complete sequence	0.933595	1.98732e-08	2.85555	0.00491913	Up	2.57751	0.00120306	Up
	213111_at	PIP5K3	200576	phosphatidylinositol-3-phosphate/phosphatidylinositol 5-kinase, type III	0.932742	3.89609e-08	2.80512	0.00267875	Up	2.17899	0.00232408	No
	216524_x_at	ROBO2	6092	Roundabout, axon guidance receptor, homolog 2 (Drosophila)	0.932708	2.69084e-07	2.07104	0.00491761	Up	1.90445	0.00334655	Up
	202741_at	PRKACB	5567	protein kinase, cAMP-dependent, catalytic, beta	0.932684	5.52147e-09	2.68295	0.00201067	Up	3.33466	0.00180461	Up
	209226_s_at	TNPO1	3842	transportin 1	0.932547	8.26487e-08	2.44218	0.00766813	Up	2.6236	0.00210465	Up
	210389_x_at	TUBD1	51174	tubulin, delta 1	0.932473	3.47673e-08	2.33725	0.00155666	Up	2.83354	0.00240677	Up
	205513_at	TCN1	6947	transcobalamin I (vitamin B12 binding protein, R binder family)	0.932296	3.40558e-09	33.7217	0.000311677	Up	9.75973	0.00114094	Up
	200977_s_at	TAX1BP1	8887	Tax1 (human T-cell leukemia virus type I) binding protein 1	0.932228	7.58741e-08	2.17356	0.00478788	Up	2.05413	0.00402744	Up
	209903_s_at	ATR	545	ataxia telangiectasia and Rad3 related	0.931671	1.02914e-08	2.79625	0.00300975	Up	2.59883	0.000660317	Up
	209863_s_at	TP73L	8626	tumor protein p73-like	0.931515	6.97049e-11	4.1961	0.000796128	Up	5.34491	0.000370733	Up
	213212_x_at	LOC161527 /// FLJ40113 /// LOC642346 /// LOC643696 /// LOC728636	161527 /// 374650 /// 642346 /// 643696 /// 728636	hypothetical protein LOC161527 /// golgi autoantigen, golgin subfamily a-like pseudogene /// similar to golgi autoantigen, golgin subfamily a-like /// similar to golgi autoantigen, golgin subfamily a-like /// similar to golgi autoantigen, golgin subfamily a-like	0.931302	2.63684e-08	2.50615	0.00470749	Up	3.19374	0.00110031	Up
	220796_x_at	SLC35E1	79939	solute carrier family 35, member E1	0.931154	2.2684e-09	3.01613	0.00185326	Up	3.38192	0.00201108	Up
	218361_at	GOLPH3L	55204	golgi phosphoprotein 3-like	0.931121	1.80007e-08	2.72487	0.00510879	Up	2.98299	0.00210325	Up
	222380_s_at	PDCD6	10016	Programmed cell death 6	0.930938	1.04875e-07	1.82707	0.0027464	Up	2.43924	0.0012668	Up
	219543_at	PBLD	64081	phenazine biosynthesis-like protein domain containing	0.930832	2.13128e-08	4.10744	0.00302742	Up	2.85369	0.00207453	Up
	221844_x_at	---	---	CDNA clone IMAGE:6208446	0.930816	1.80007e-08	3.25161	0.00490605	Up	2.87565	0.000900798	Up
	208082_x_at	---	---	---	0.930505	1.62928e-07	1.84937	0.00638505	Up	1.88172	0.00288941	Up
	212341_at	YIPF6	286451	Yip1 domain family, member 6	0.930108	1.6865e-07	2.11129	0.00234532	Up	2.23813	0.00277016	Up
	200969_at	SERP1	27230	stress-associated endoplasmic reticulum protein 1	0.9301	3.08895e-09	3.00796	0.00216266	Up	2.60716	0.00123565	Up
	200673_at	LAPTM4A	9741	lysosomal-associated protein transmembrane 4 alpha	0.929816	1.3771e-07	1.6547	0.00246262	Up	2.0986	0.000893611	Up
	200914_x_at	KTN1	3895	kinectin 1 (kinesin receptor)	0.929715	2.05451e-08	3.30714	0.00288599	Up	5.20291	0.00221758	Up
	203887_s_at	THBD	7056	thrombomodulin	0.929612	2.40202e-08	3.47339	0.007631	Up	5.03547	0.00114894	Up
	214937_x_at	PCM1	5108	pericentriolar material 1	0.929589	1.26102e-08	2.08771	0.00255994	Up	2.19504	0.00107738	Up
	219696_at	FLJ20054	54530	hypothetical protein FLJ20054	0.929321	1.00951e-07	2.46316	0.00180788	Up	1.87074	0.00326369	Up
	202630_at	APPBP2	10513	amyloid beta precursor protein (cytoplasmic tail) binding protein 2	0.929243	1.7962e-08	3.16899	0.0013266	Up	2.28902	0.0025895	Up
	205229_s_at	COCH	1690	coagulation factor C homolog, cochlin (Limulus polyphemus)	0.929175	7.29738e-08	1.97831	0.00608789	Up	2.91149	0.000192763	Up
	218079_s_at	ZNF403	79893	zinc finger protein 403	0.928747	3.22912e-07	2.03752	0.00657334	Up	2.09479	0.00169697	Up
	210438_x_at	TROVE2	6738	TROVE domain family, member 2	0.928268	1.07026e-09	2.52456	0.000616986	Up	3.04884	0.000813192	Up
	218885_s_at	GALNT12	79695	UDP-N-acetyl-alpha-D-galactosamine:polypeptide N-acetylgalactosaminyltransferase 12 (GalNAc-T12)	0.927228	2.1239e-07	2.80264	0.000956555	Up	2.13316	0.00795309	Up
	211948_x_at	BAT2D1	23215	BAT2 domain containing 1	0.927052	2.58438e-09	3.77627	0.00325524	Up	4.02637	0.00181373	Up
	222266_at	C19orf2	8725	Chromosome 19 open reading frame 2	0.92565	1.19414e-09	2.98161	0.00178127	Up	3.76907	0.000688601	Up
	201369_s_at	ZFP36L2	678	zinc finger protein 36, C3H type-like 2	0.925575	1.18165e-08	4.79031	0.000221071	Up	3.04138	0.00499719	Up
	201278_at	DAB2	1601	disabled homolog 2, mitogen-responsive phosphoprotein (Drosophila)	0.925382	1.63908e-07	3.16452	0.00262551	Up	2.33786	0.00465388	Up
	212305_s_at	MIA3	375056	melanoma inhibitory activity family, member 3	0.925219	6.2768e-07	1.82925	0.00167383	Up	1.51248	0.00366754	Up
	203914_x_at	HPGD	3248	hydroxyprostaglandin dehydrogenase 15-(NAD)	0.925015	3.53305e-08	5.75594	0.00254098	Up	3.21748	0.000825624	Up
	206555_s_at	THUMPD1	55623	THUMP domain containing 1	0.924526	7.23419e-08	2.06231	0.0049101	Up	2.55089	0.00309324	Up
	218331_s_at	C10orf18	54906	chromosome 10 open reading frame 18	0.924521	1.28251e-07	2.14393	0.00350538	Up	2.23987	0.00310263	Up
	33323_r_at	SFN	2810	stratifin	0.92442	1.19414e-09	3.20147	0.00279611	Up	3.95004	0.000260482	Up
	213243_at	VPS13B	157680	vacuolar protein sorting 13 homolog B (yeast)	0.924325	1.26017e-06	2.88704	0.00733631	Up	2.76442	0.00334655	Up
	208634_s_at	MACF1	23499	microtubule-actin crosslinking factor 1	0.924037	6.40353e-08	2.20491	0.00803805	Up	2.66847	0.00102651	Up
	213518_at	PRKCI	5584	protein kinase C, iota	0.923956	1.82278e-07	2.10874	0.00947475	Up	2.77587	0.00109603	Up
	213593_s_at	TRA2A	29896	transformer-2 alpha	0.923755	1.82882e-08	3.29218	0.00272959	Up	5.96774	0.000431617	Up
	212548_s_at	FRYL	285527	FRY-like	0.923717	2.67302e-07	1.75847	0.0054854	Up	2.05599	0.0027778	Up
	203080_s_at	BAZ2B	29994	bromodomain adjacent to zinc finger domain, 2B	0.923682	6.00108e-08	3.09497	0.00966824	Up	3.94888	0.00057173	Up
	201960_s_at	MYCBP2	23077	MYC binding protein 2	0.923556	1.37012e-09	2.48714	0.00189958	Up	2.95738	0.000450938	Up
	221518_s_at	USP47	55031	ubiquitin specific peptidase 47	0.923279	1.88927e-08	1.8653	0.0034356	Up	2.20016	0.00110033	Up
	217798_at	CNOT2	4848	CCR4-NOT transcription complex, subunit 2	0.923207	4.07215e-07	1.96771	0.0144397	No	2.00231	0.000197832	Up
	213156_at	---	---	Homo sapiens, clone IMAGE:4214654, mRNA	0.923079	1.77092e-08	3.96168	0.00654198	Up	5.85307	0.00123066	Up
	201991_s_at	KIF5B	3799	kinesin family member 5B	0.922931	9.11003e-08	1.97424	0.00673163	Up	2.22494	0.00238827	Up
	211316_x_at	CFLAR	8837	CASP8 and FADD-like apoptosis regulator	0.92284	2.32452e-08	2.48023	0.000203206	Up	3.87139	0.00245431	Up
	213301_x_at	TRIM24	8805	tripartite motif-containing 24	0.922637	6.25605e-08	2.39347	0.000222151	Up	1.7321	0.00228203	Up
	203327_at	IDE	3416	insulin-degrading enzyme	0.92257	1.24879e-07	2.20129	0.00140742	Up	1.76362	0.00434501	Up
	213049_at	GARNL1	253959	GTPase activating Rap/RanGAP domain-like 1	0.922372	2.01139e-08	3.75671	0.00207999	Up	2.77518	0.0062062	Up
	208873_s_at	REEP5	7905	receptor accessory protein 5	0.92191	1.32398e-07	2.9027	0.00712013	Up	2.73778	0.00208093	Up
	212179_at	C6orf111	25957	chromosome 6 open reading frame 111	0.921262	3.60724e-07	2.82034	0.00356499	Up	2.39834	0.00673777	Up
	201959_s_at	MYCBP2	23077	MYC binding protein 2	0.921089	1.25077e-07	2.13359	0.00957275	Up	2.39952	0.00252869	Up
	201567_s_at	GOLGA4	2803	golgi autoantigen, golgin subfamily a, 4	0.920862	7.24897e-08	2.94443	0.00088768	Up	1.92133	0.00208965	Up
	212267_at	WAPAL	23063	wings apart-like homolog (Drosophila)	0.920752	9.24647e-08	2.49416	0.0050676	Up	2.21055	0.00373764	Up
	201730_s_at	TPR /// BTRC	7175 /// 8945	translocated promoter region (to activated MET oncogene) /// beta-transducin repeat containing	0.920608	8.16454e-10	4.98873	0.0014724	Up	7.66651	0.000748471	Up
	203983_at	TSNAX	7257	translin-associated factor X	0.920585	3.77665e-08	3.19532	0.00586587	Up	2.60381	0.00126153	Up
	209285_s_at	C3orf63	23272	chromosome 3 open reading frame 63	0.920581	8.89766e-07	2.21388	0.0135357	No	2.45096	0.00129426	Up
	213168_at	SP3	6670	Sp3 transcription factor	0.920393	1.1301e-07	2.06666	0.00620881	Up	1.82995	0.00214225	Up
	212622_at	TMEM41B	440026	transmembrane protein 41B	0.920374	6.46366e-07	1.91663	0.00620708	Up	1.80843	0.0041052	Up
	222127_s_at	EXOC1	55763	exocyst complex component 1	0.920155	6.72665e-08	2.2556	0.00377377	Up	2.33114	0.000974898	Up
	208835_s_at	CROP	51747	cisplatin resistance-associated overexpressed protein	0.920011	6.83941e-08	2.48431	0.00787966	Up	3.41116	0.00148136	Up
	202379_s_at	NKTR	4820	natural killer-tumor recognition sequence	0.919889	2.30706e-08	2.46624	0.00666326	Up	3.53976	0.000344533	Up
	211967_at	TMEM123	114908	transmembrane protein 123	0.919677	2.67302e-07	2.4772	0.00623719	Up	2.21912	0.00427385	Up
	202076_at	BIRC2	329	baculoviral IAP repeat-containing 2	0.919558	1.27566e-08	2.23202	0.00424534	Up	2.81531	0.00148559	Up
	208137_x_at	ZNF611 /// LOC731901	731901 /// 81856	zinc finger protein 611 /// zinc finger protein 611 /// similar to zinc finger protein 160 /// similar to zinc finger protein 160	0.919411	9.13296e-08	2.63119	0.0026207	Up	2.60087	0.00949803	Up
	214989_x_at	PLEKHA5	54477	Pleckstrin homology domain containing, family A member 5	0.919378	9.88851e-08	2.0944	0.0080671	Up	2.03448	0.00243821	Up
	222358_x_at	ALG13	55849	Asparagine-linked glycosylation 13 homolog (S. cerevisiae)	0.918851	5.48094e-08	2.26199	0.00249099	Up	2.7285	0.00311078	Up
	221899_at	PFAAP5	10443	Phosphonoformate immuno-associated protein 5	0.918756	1.81637e-08	2.91718	0.00586587	Up	4.01025	0.00137553	Up
	215123_at	LOC23117 /// LOC339047 /// LOC642778 /// LOC642799 /// LOC728888	23117 /// 339047 /// 642778 /// 642799 /// 728888	KIAA0220-like protein /// hypothetical protein LOC339047 /// similar to nuclear pore complex interacting protein /// similar to nuclear pore complex interacting protein /// similar to Protein KIAA0220	0.918622	3.68263e-07	4.22809	0.00286264	Up	2.95081	0.00626561	Up
	206989_s_at	SFRS2IP	9169	splicing factor, arginine/serine-rich 2, interacting protein	0.918582	2.65893e-08	3.92973	0.00566856	Up	4.25415	0.000755944	Up
	215385_at	FTO	79068	Fatso	0.918476	9.24647e-08	3.23047	0.00121956	Up	2.19384	0.00636731	No
	210676_x_at	RGPD5 /// RGPD8 /// RGPD6	727851 /// 729540 /// 84220	RANBP2-like and GRIP domain containing 5 /// RANBP2-like and GRIP domain containing 8 /// RANBP2-like and GRIP domain containing 6	0.918448	7.56557e-08	2.04484	0.00468655	Up	2.85166	0.00117931	Up
	212418_at	ELF1	1997	E74-like factor 1 (ets domain transcription factor)	0.918368	3.98381e-07	1.84361	0.0108423	No	1.89219	0.00115488	Up
	208990_s_at	HNRPH3	3189	heterogeneous nuclear ribonucleoprotein H3 (2H9)	0.918202	3.22204e-07	2.16801	0.0155247	No	2.71168	0.000718237	Up
	202133_at	WWTR1	25937	WW domain containing transcription regulator 1	0.91772	5.88985e-08	4.94291	0.00351366	Up	3.0419	0.000688601	Up
	215373_x_at	FLJ12151	80047	hypothetical protein FLJ12151	0.917284	4.21372e-08	2.66682	0.00103393	Up	2.61915	0.00795495	Up
	212982_at	ZDHHC17	23390	zinc finger, DHHC-type containing 17	0.917279	8.77173e-08	2.09198	0.00985471	Up	3.05132	0.000540744	Up
	201664_at	SMC4	10051	structural maintenance of chromosomes 4	0.917104	7.83043e-08	1.8929	0.00924084	Up	2.37499	0.000825624	Up
	209748_at	SPAST	6683	spastin	0.917101	2.33129e-07	2.11336	0.00537953	Up	2.63113	0.00350557	Up
	208661_s_at	TTC3	7267	tetratricopeptide repeat domain 3	0.916839	5.25707e-07	2.39596	0.0139863	No	3.203	0.000660317	Up
	215203_at	GOLGA4	2803	golgi autoantigen, golgin subfamily a, 4	0.916543	2.58438e-09	5.07384	0.000785409	Up	3.99237	0.00312488	Up
	222040_at	HNRPA1 /// LOC728844 /// LOC731172	3178 /// 728844 /// 731172	heterogeneous nuclear ribonucleoprotein A1 /// hypothetical protein LOC728844 /// hypothetical protein LOC731172	0.916071	5.70708e-07	1.68198	0.00418139	Up	2.00076	0.00349161	Up
	219678_x_at	DCLRE1C	64421	DNA cross-link repair 1C (PSO2 homolog, S. cerevisiae)	0.916054	1.5326e-07	2.05581	0.00205288	Up	1.98689	0.0117936	No
	204446_s_at	ALOX5	240	arachidonate 5-lipoxygenase	0.915987	9.88085e-08	4.64189	0.00302742	Up	3.59474	0.00860604	Up
	212163_at	KIDINS220	57498	kinase D-interacting substance of 220 kDa	0.915906	4.15373e-08	3.20341	0.00911334	Up	4.5985	0.000755944	Up
	218397_at	FANCL	55120	Fanconi anemia, complementation group L	0.915703	1.35778e-06	1.93849	0.00309443	Up	2.07741	0.00691692	Up
	201987_at	THRAP1	9969	thyroid hormone receptor associated protein 1	0.915653	2.68056e-11	3.27303	0.000836702	Up	3.55756	0.000310017	Up
	213421_x_at	PRSS3	5646	protease, serine, 3 (mesotrypsin)	0.915626	6.60309e-08	8.79717	0.000294119	Up	3.49034	0.00252869	Up
	200596_s_at	EIF3S10	8661	eukaryotic translation initiation factor 3, subunit 10 theta, 150/170kDa	0.915595	3.07602e-07	2.73319	0.0105005	No	2.29102	0.000803376	Up
	215177_s_at	ITGA6	3655	integrin, alpha 6	0.91558	1.60181e-07	3.27553	0.00222326	Up	2.28502	0.00594915	Up
	201916_s_at	SEC63	11231	SEC63 homolog (S. cerevisiae)	0.915506	2.30744e-07	2.66703	0.00171628	Up	1.9373	0.00347593	Up
	218259_at	MKL2	57496	MKL/myocardin-like 2	0.915474	2.07321e-07	2.398	0.00837088	Up	2.62788	0.00126153	Up
	206875_s_at	SLK	9748	STE20-like kinase (yeast)	0.915472	1.16877e-07	2.48452	0.00172692	Up	1.84259	0.00583615	Up
	201449_at	TIA1	7072	TIA1 cytotoxic granule-associated RNA binding protein	0.915447	2.10428e-08	2.52826	0.00206993	Up	3.24359	0.00214139	Up
	209007_s_at	C1orf63	57035	chromosome 1 open reading frame 63	0.915242	1.06162e-06	1.85269	0.0104695	No	2.1293	0.00260053	Up
	217678_at	SLC7A11	23657	solute carrier family 7, (cationic amino acid transporter, y+ system) member 11	0.915042	3.63151e-09	6.6001	0.00214964	Up	3.97703	0.00057173	Up
	217858_s_at	ARMCX3	51566	armadillo repeat containing, X-linked 3	0.914905	7.59522e-08	1.8583	0.00574341	Up	2.3921	0.00135355	Up
	208073_x_at	TTC3	7267	tetratricopeptide repeat domain 3	0.914609	2.20784e-09	2.91458	0.00324553	Up	2.89861	0.00104175	Up
	210686_x_at	SLC25A16	8034	solute carrier family 25 (mitochondrial carrier; Graves disease autoantigen), member 16	0.914429	2.48586e-07	1.65895	0.00300975	Up	1.84841	0.0056717	Up
	220085_at	HELLS	3070	helicase, lymphoid-specific	0.914355	1.92324e-08	2.6985	0.000957585	Up	3.50867	0.00262849	Up
	217579_x_at	ARL6IP2	64225	ADP-ribosylation factor-like 6 interacting protein 2	0.914153	2.6161e-07	2.00853	0.00605971	Up	1.78727	0.00530272	Up
	207730_x_at	HDGF2	84717	Hepatoma-derived growth factor-related protein 2	0.913913	5.36059e-08	2.99553	0.00424683	Up	3.28273	0.0057598	Up
	202606_s_at	TLK1	9874	tousled-like kinase 1	0.913863	5.70536e-07	2.113	0.00888223	Up	2.13379	0.00347653	Up
	213044_at	ROCK1	6093	Rho-associated, coiled-coil containing protein kinase 1	0.913597	3.21805e-07	1.8617	0.00741316	Up	2.27147	0.00311991	Up
	222282_at	PAPD4	167153	PAP associated domain containing 4	0.913533	1.36045e-07	1.97525	0.00580094	Up	2.85989	0.00138141	Up
	215248_at	GRB10	2887	growth factor receptor-bound protein 10	0.91348	9.49903e-08	2.56023	0.0021886	Up	4.18429	0.00145681	Up
	203224_at	RFK	55312	riboflavin kinase	0.913343	9.02026e-08	5.33003	0.00256003	Up	2.8187	0.000688601	Up
	201861_s_at	LRRFIP1	9208	leucine rich repeat (in FLII) interacting protein 1	0.913305	1.11789e-06	2.23733	0.00632257	Up	2.67248	0.00447216	Up
	203303_at	DYNLT3	6990	dynein, light chain, Tctex-type 3	0.913205	1.77858e-07	2.41263	0.00561155	Up	2.00121	0.00484887	Up
	209369_at	ANXA3	306	annexin A3	0.913196	4.61215e-07	1.94814	0.0073503	Up	2.84859	0.00092127	Up
	201656_at	ITGA6	3655	integrin, alpha 6	0.912979	9.56006e-08	4.16422	0.00303025	Up	2.5396	0.00108394	Up
	215604_x_at	UBE2D2	7322	Ubiquitin-conjugating enzyme E2D 2 (UBC4/5 homolog, yeast)	0.912731	5.48094e-08	2.65062	0.00177923	Up	2.68776	0.00879223	Up
	201712_s_at	RANBP2	5903	RAN binding protein 2	0.912725	2.43097e-08	1.86481	0.0044986	No	2.11924	0.00132869	Up
	217814_at	CCDC47	57003	coiled-coil domain containing 47	0.912164	1.55382e-07	2.1242	0.00852535	Up	2.73799	0.00208572	Up
	202609_at	EPS8	2059	epidermal growth factor receptor pathway substrate 8	0.911538	9.42587e-09	8.70832	0.00102373	Up	3.97795	0.000576246	Up
	34031_i_at	KRIT1	889	KRIT1, ankyrin repeat containing	0.911432	2.80981e-07	2.89963	0.00204229	Up	2.56358	0.0133699	No
	215504_x_at	ANKRD10	55608	Ankyrin repeat domain 10	0.911415	4.21694e-08	2.21688	0.00283889	Up	2.36022	0.00650294	Up
	214594_x_at	ATP8B1	5205	ATPase, Class I, type 8B, member 1	0.910897	1.26102e-08	3.25821	0.00143878	Up	3.8764	0.00601726	Up
	221816_s_at	PHF11 /// RP13-36C9.1 /// RP13-36C9.3	158852 /// 441519 /// 51131	PHD finger protein 11 /// cancer/testis antigen CT45-2 /// cancer/testis antigen CT45-3	0.910877	3.56224e-06	1.96633	0.00855075	Up	1.71509	0.00228203	Up
	202378_s_at	LEPROT	54741	leptin receptor overlapping transcript	0.910526	3.03034e-08	2.58297	0.0027464	Up	2.38602	0.00126153	Up
	212754_s_at	MON2	23041	MON2 homolog (S. cerevisiae)	0.910364	2.33141e-07	2.00846	0.00888223	Up	1.76623	0.00073429	Up
	205969_at	AADAC	13	arylacetamide deacetylase (esterase)	0.91032	5.18204e-08	5.79082	0.000743607	Up	2.89138	0.00390469	Up
	205157_s_at	KRT17	3872	keratin 17	0.910232	2.82593e-09	11.4371	0.00140742	Up	41.7521	0.000247644	Up
	221768_at	SFPQ	6421	Splicing factor proline/glutamine-rich (polypyrimidine tract binding protein associated)	0.909915	1.14315e-07	2.41492	0.00712315	Up	2.42564	0.00667129	Up
	201658_at	ARL1	400	ADP-ribosylation factor-like 1	0.909355	3.33681e-08	2.126	0.00107241	Up	1.84936	0.00406122	Up
	216221_s_at	PUM2	23369	pumilio homolog 2 (Drosophila)	0.909038	6.4922e-07	1.7101	0.014504	No	1.82431	0.00237481	Up
	208860_s_at	ATRX /// LOC728849	546 /// 728849	alpha thalassemia/mental retardation syndrome X-linked (RAD54 homolog, S. cerevisiae) /// similar to transcriptional regulator ATRX isoform 1	0.908989	6.72665e-08	1.99398	0.00464977	Up	3.0034	0.000450938	Up
	214707_x_at	ALMS1	7840	Alstrom syndrome 1	0.908838	5.12271e-08	2.66142	0.00206762	Up	2.87525	0.00964113	Up
	220266_s_at	KLF4	9314	Kruppel-like factor 4 (gut)	0.908832	7.40137e-07	2.24465	0.0134151	No	2.10362	0.0017274	Up
	203593_at	CD2AP	23607	CD2-associated protein	0.908525	1.79934e-08	3.48797	0.0024072	Up	2.55424	0.00221758	Up
	201850_at	CAPG	822	capping protein (actin filament), gelsolin-like	0.908465	1.19414e-09	2.65368	0.00039454	Up	3.74457	0.000579247	Up
	209678_s_at	PRKCI	5584	protein kinase C, iota	0.908136	1.47357e-07	2.81297	0.00883129	Up	4.37127	0.000570978	Up
	208993_s_at	PPIG	9360	peptidylprolyl isomerase G (cyclophilin G)	0.907912	1.02389e-07	2.80239	0.00977807	Up	3.90318	0.00141791	Up
	201279_s_at	DAB2	1601	disabled homolog 2, mitogen-responsive phosphoprotein (Drosophila)	0.907732	2.29937e-07	2.944	0.000898837	Up	1.93772	0.00695507	Up
	204314_s_at	CREB1	1385	cAMP responsive element binding protein 1	0.907713	5.52027e-07	1.68273	0.00159234	Up	2.21179	0.00313416	Up
	212236_x_at	KRT17	3872	keratin 17	0.907712	3.37516e-09	9.9479	0.00228841	Up	29.803	0.00057173	Up
	39650_s_at	PCNXL2	80003	pecanex-like 2 (Drosophila)	0.907045	3.57249e-08	2.36574	0.00180788	Up	1.85215	0.00169486	Up
	214093_s_at	FUBP1	8880	far upstream element (FUSE) binding protein 1	0.906817	1.36987e-07	2.11539	0.0114665	No	2.63507	0.00138393	Up
	202323_s_at	ACBD3	64746	acyl-Coenzyme A binding domain containing 3	0.906782	9.11219e-08	2.44997	0.0145795	No	3.15334	0.00159014	Up
	213070_at	PIK3C2A	5286	phosphoinositide-3-kinase, class 2, alpha polypeptide	0.906779	3.23113e-08	3.44417	0.00151943	Up	2.3721	0.00123695	Up
	217985_s_at	BAZ1A	11177	bromodomain adjacent to zinc finger domain, 1A	0.906774	4.61718e-08	1.90567	0.00151943	Up	2.78369	0.000958964	Up
	200995_at	IPO7	10527	Importin 7	0.906478	2.15847e-07	1.92533	0.00630507	Up	1.8719	0.00611956	Up
	218659_at	ASXL2	55252	additional sex combs like 2 (Drosophila)	0.906403	5.4189e-07	1.97058	0.0131192	No	2.21917	0.00317923	Up
	212006_at	UBXD2	23190	UBX domain containing 2	0.906019	8.60027e-07	2.7893	0.0047372	Up	2.37327	0.00336637	Up
	207941_s_at	RBM39	9584	RNA binding motif protein 39	0.905897	5.33776e-08	2.76584	0.00245992	Up	2.01129	0.00315389	Up
	204519_s_at	PLLP	51090	plasma membrane proteolipid (plasmolipin)	0.905685	5.14405e-07	1.87149	0.00668594	Up	1.68164	0.00594915	Up
	209907_s_at	ITSN2	50618	intersectin 2	0.905446	1.64897e-07	1.76721	0.00835158	Up	2.03382	0.0011765	Up
	201986_at	THRAP1	9969	thyroid hormone receptor associated protein 1	0.905344	7.59789e-09	2.71826	0.00333035	Up	3.01019	0.0019099	Up
	203024_s_at	C5orf15	56951	chromosome 5 open reading frame 15	0.904989	1.16877e-07	2.62751	0.00356499	Up	1.94521	0.00187928	Up
	212900_at	SEC24A	10802	SEC24 related gene family, member A (S. cerevisiae)	0.904923	1.39401e-08	2.05455	0.000898837	Up	1.9715	0.00291393	Up
	203824_at	TSPAN8	7103	tetraspanin 8	0.904577	1.00151e-08	30.4341	0.000400809	Up	8.62348	0.00301952	Up
	209006_s_at	C1orf63	57035	chromosome 1 open reading frame 63	0.90453	6.69424e-07	1.7789	0.00648736	No	2.49529	0.00172847	Up
	203037_s_at	MTSS1	9788	metastasis suppressor 1	0.904422	5.19009e-09	3.67153	0.00351383	Up	3.14953	0.00255868	Up
	218053_at	PRPF40A	55660	PRP40 pre-mRNA processing factor 40 homolog A (yeast)	0.904386	3.07602e-07	1.71791	0.00936939	Up	2.30947	0.00149393	Up
	203854_at	CFI	3426	complement factor I	0.904386	1.26558e-07	5.92379	0.00267546	Up	2.93152	0.00179711	Up
	201998_at	ST6GAL1	6480	ST6 beta-galactosamide alpha-2,6-sialyltranferase 1	0.904294	2.12579e-06	1.7456	0.00582448	Up	1.74792	0.00922636	Up
	202457_s_at	PPP3CA	5530	protein phosphatase 3 (formerly 2B), catalytic subunit, alpha isoform (calcineurin A alpha)	0.903962	1.415e-06	1.82466	0.0105359	No	1.84582	0.00521016	Up
	203510_at	MET	4233	met proto-oncogene (hepatocyte growth factor receptor)	0.903344	6.78653e-07	2.10954	0.0199378	No	2.54553	0.000900798	Up
	212907_at	SLC30A1	7779	Solute carrier family 30 (zinc transporter), member 1	0.903123	3.79871e-07	2.54685	0.00266807	Up	1.76035	0.00200869	Up
	202644_s_at	TNFAIP3	7128	tumor necrosis factor, alpha-induced protein 3	0.902672	2.4835e-08	3.48093	0.00309395	Up	4.06134	0.00184991	Up
	200816_s_at	PAFAH1B1	5048	platelet-activating factor acetylhydrolase, isoform Ib, alpha subunit 45kDa	0.902384	1.29493e-06	2.90114	0.0107205	No	2.64629	0.00208965	Up
	218066_at	SLC12A7	10723	solute carrier family 12 (potassium/chloride transporters), member 7	0.902311	6.50745e-08	2.09301	0.00655583	Up	2.28856	0.00171574	Up
	203097_s_at	RAPGEF2	9693	Rap guanine nucleotide exchange factor (GEF) 2	0.902185	4.18422e-06	2.70834	0.0108255	No	2.50225	0.00441962	Up
	215221_at	FOXP1	27086	Forkhead box P1	0.902163	4.20151e-06	1.62113	0.0102536	No	1.69857	0.00390469	Up
	205178_s_at	RBBP6	5930	retinoblastoma binding protein 6	0.902008	2.05451e-08	2.38182	0.00308442	Up	3.33522	0.001522	Up
	217523_at	CD44	960	CD44 molecule (Indian blood group)	0.901841	2.67037e-07	3.43877	0.00274089	Up	2.1825	0.00319389	Up
	202318_s_at	SENP6	26054	SUMO1/sentrin specific peptidase 6	0.901614	7.29738e-08	2.2349	0.00798597	Up	2.15167	0.000660317	Up
	220990_s_at	TMEM49 /// MIRN21	406991 /// 81671	transmembrane protein 49 /// transmembrane protein 49 /// microRNA 21 /// microRNA 21	0.901564	2.78054e-06	1.61052	0.00245992	Up	1.44227	0.0138876	No
	212441_at	KIAA0232	9778	KIAA0232 gene product	0.901499	1.8261e-06	2.61413	0.00684162	Up	2.05651	0.00449428	Up
	205197_s_at	ATP7A	538	ATPase, Cu++ transporting, alpha polypeptide (Menkes syndrome)	0.900575	4.05733e-06	1.62315	0.00640703	No	1.65223	0.00815451	Up
	210210_at	MPZL1	9019	myelin protein zero-like 1	0.900315	1.44452e-07	2.03109	0.00275729	Up	2.1594	0.00974444	Up
	200833_s_at	RAP1B	5908	RAP1B, member of RAS oncogene family	0.90018	1.52454e-06	2.232	0.00616346	Up	1.72461	0.00194096	Up
Down-regulated in xenografts	213201_s_at	TNNT1	7138	troponin T type 1 (skeletal, slow)	0.987309	6.42562e-12	-6.91585	0.000151662	Down	-4.96765	0.000311647	Down
	212432_at	GRPEL1	80273	GrpE-like 1, mitochondrial (E. coli)	0.986529	1.37012e-09	-2.27068	0.000796128	Down	-2.30464	0.00053055	Down
	209507_at	RPA3	6119	replication protein A3, 14kDa	0.97763	6.7562e-10	-2.20689	0.00104243	Down	-2.30918	0.000228774	Down
	209825_s_at	UCK2	7371	uridine-cytidine kinase 2	0.976374	1.09231e-09	-2.47694	0.00185326	Down	-2.34149	0.000558462	Down
	202533_s_at	DHFR /// LOC643509	1719 /// 643509	dihydrofolate reductase /// similar to Dihydrofolate reductase	0.975364	3.50698e-09	-2.1425	0.00128426	Down	-1.9802	0.00055154	Down
	201577_at	NME1	4830	non-metastatic cells 1, protein (NM23A) expressed in	0.974895	2.28996e-09	-2.13178	0.0013607	Down	-2.04622	0.000360109	Down
	208756_at	EIF3S2	8668	eukaryotic translation initiation factor 3, subunit 2 beta, 36kDa	0.97476	1.91728e-08	-1.7679	0.000238216	Down	-1.65197	0.00128651	Down
	207239_s_at	PCTK1	5127	PCTAIRE protein kinase 1	0.973864	6.28585e-09	-1.9399	0.00171747	Down	-1.91441	0.00073429	Down
	204126_s_at	CDC45L	8318	CDC45 cell division cycle 45-like (S. cerevisiae)	0.969327	2.31437e-08	-2.01813	0.00303921	Down	-1.94643	0.000391693	Down
	219162_s_at	MRPL11	65003	mitochondrial ribosomal protein L11	0.969065	1.37012e-09	-2.47241	0.000959414	Down	-2.18476	0.00057173	Down
	208847_s_at	ADH5	128	alcohol dehydrogenase 5 (class III), chi polypeptide	0.968999	5.92094e-08	-1.72717	0.00217327	Down	-1.63899	0.00070155	Down
	210250_x_at	ADSL	158	adenylosuccinate lyase	0.968983	4.04326e-09	-2.0362	0.00153163	Down	-2.27742	0.00117331	Down
	208799_at	PSMB5	5693	proteasome (prosome, macropain) subunit, beta type, 5	0.967374	2.59927e-08	-1.90582	0.00253208	Down	-1.77342	0.000397802	Down
	221620_s_at	FAM121B /// NOMO3	408050 /// 79135	family with sequence similarity 121B /// NODAL modulator 3	0.967162	1.63979e-09	-2.02463	0.00152545	Down	-2.32374	0.000397802	Down
	210519_s_at	NQO1	1728	NAD(P)H dehydrogenase, quinone 1	0.966761	7.59789e-09	-2.06939	0.0019715	Down	-1.84823	0.000687373	Down
	208910_s_at	C1QBP	708	complement component 1, q subcomponent binding protein	0.966555	1.63125e-09	-2.40254	0.00204872	Down	-2.52969	0.00078205	Down
	201903_at	UQCRC1	7384	ubiquinol-cytochrome c reductase core protein I	0.96652	9.24585e-09	-1.83611	0.00188802	Down	-2.06509	0.000900309	Down
	200039_s_at	PSMB2	5690	proteasome (prosome, macropain) subunit, beta type, 2 /// proteasome (prosome, macropain) subunit, beta type, 2	0.965886	5.71993e-09	-1.91664	0.00219505	Down	-1.98584	0.000570311	Down
	217960_s_at	TOMM22	56993	translocase of outer mitochondrial membrane 22 homolog (yeast)	0.965428	1.04367e-08	-2.20424	0.00074557	Down	-1.86078	0.0013945	Down
	205691_at	SYNGR3	9143	synaptogyrin 3	0.965079	1.8285e-09	-3.0559	0.00117277	Down	-2.44389	0.0011765	Down
	217748_at	ADIPOR1	51094	adiponectin receptor 1 /// adiponectin receptor 1	0.964353	1.6113e-08	-1.7008	0.00213529	Down	-2.04327	0.000192763	Down
	200956_s_at	SSRP1	6749	structure specific recognition protein 1	0.962396	2.82593e-09	-2.00084	0.00104243	Down	-1.9005	0.000978677	Down
	217294_s_at	ENO1	2023	enolase 1, (alpha)	0.962259	3.37516e-09	-2.85274	0.00166453	Down	-2.46971	0.00187356	Down
	201077_s_at	NHP2L1	4809	NHP2 non-histone chromosome protein 2-like 1 (S. cerevisiae)	0.959673	9.64244e-09	-2.12286	0.000418007	Down	-1.80475	0.00126153	Down
	217786_at	PRMT5	10419	protein arginine methyltransferase 5	0.957042	2.82593e-09	-2.06987	0.00289543	Down	-2.38754	0.000192763	Down
	201543_s_at	SAR1A	56681	SAR1 gene homolog A (S. cerevisiae)	0.956918	7.46763e-07	-1.58508	0.00201067	Down	-1.50307	0.00240036	Down
	202799_at	CLPP	8192	ClpP caseinolytic peptidase, ATP-dependent, proteolytic subunit homolog (E. coli)	0.95609	2.61461e-08	-1.7476	0.00374437	Down	-1.79663	0.000999896	Down
	202929_s_at	DDT	1652	D-dopachrome tautomerase	0.955765	3.22072e-09	-2.42364	0.00307795	Down	-2.43564	0.00141791	Down
	207831_x_at	DHPS	1725	deoxyhypusine synthase	0.955692	1.19496e-08	-1.9524	0.00278082	Down	-1.99905	0.0012668	Down
	201390_s_at	CSNK2B	1460	casein kinase 2, beta polypeptide	0.955688	1.19029e-08	-1.74408	0.00140742	Down	-1.78988	0.00117931	Down
	201264_at	COPE	11316	coatomer protein complex, subunit epsilon	0.955396	7.71287e-08	-1.59946	0.00125711	Down	-1.67607	0.00209893	Down
	216484_x_at	HDGF	3068	Hepatoma-derived growth factor (high-mobility group protein 1-like)	0.955238	4.76075e-07	-1.50438	0.00177923	Down	-1.44836	0.00206774	No
	216969_s_at	KIF22 /// LOC728037	3835 /// 728037	kinesin family member 22 /// similar to Kinesin-like protein KIF22 (Kinesin-like DNA-binding protein) (Kinesin-like protein 4)	0.954877	2.45952e-09	-2.10089	0.00212181	Down	-2.13902	0.000929649	Down
	218741_at	CENPM	79019	centromere protein M	0.954158	4.84474e-08	-1.90833	0.00342254	Down	-2.07323	0.0011765	Down
	217926_at	C19orf53	28974	chromosome 19 open reading frame 53	0.95403	1.08455e-07	-1.6388	0.00478788	Down	-1.75172	0.000370733	Down
	217874_at	SUCLG1	8802	succinate-CoA ligase, GDP-forming, alpha subunit	0.95347	2.61461e-08	-1.79676	0.0013942	Down	-1.94584	0.00148136	Down
	202001_s_at	NDUFA6	4700	NADH dehydrogenase (ubiquinone) 1 alpha subcomplex, 6, 14kDa	0.953275	2.72352e-08	-1.72876	0.000614674	Down	-1.75239	0.00221717	Down
	209036_s_at	MDH2	4191	malate dehydrogenase 2, NAD (mitochondrial)	0.951598	4.53991e-08	-1.87084	0.00308414	Down	-2.16107	0.00132156	Down
	202836_s_at	TXNL4A	10907	thioredoxin-like 4A	0.951107	2.29937e-07	-1.5421	0.0034702	Down	-1.6458	0.00160837	Down
	213735_s_at	COX5B	1329	cytochrome c oxidase subunit Vb	0.950987	2.44032e-07	-1.50627	0.0021886	Down	-1.66935	0.00177876	Down
	201516_at	SRM	6723	spermidine synthase	0.950983	2.09088e-07	-1.79672	0.00236644	Down	-1.68692	0.00259396	Down
	202144_s_at	ADSL	158	adenylosuccinate lyase	0.950044	9.07808e-08	-1.87486	0.00277952	Down	-1.94937	0.00284099	Down
	209853_s_at	PSME3	10197	proteasome (prosome, macropain) activator subunit 3 (PA28 gamma; Ki)	0.949335	2.11225e-07	-1.65305	0.0030205	Down	-1.78771	0.00141972	Down
	200957_s_at	SSRP1	6749	structure specific recognition protein 1	0.948774	1.88354e-08	-2.01091	0.00296088	Down	-1.96332	0.00163172	Down
	221711_s_at	HSPC142	29086	HSPC142 protein /// HSPC142 protein	0.947396	9.46079e-08	-1.68105	0.00230736	Down	-1.94462	0.00126595	Down
	201467_s_at	NQO1	1728	NAD(P)H dehydrogenase, quinone 1	0.947377	4.31296e-09	-2.17815	0.00167875	Down	-2.15172	0.00187928	Down
	201897_s_at	CKS1B	1163	CDC28 protein kinase regulatory subunit 1B	0.94733	8.619e-09	-2.86995	0.000105677	Down	-1.99654	0.000873645	Down
	201740_at	NDUFS3	4722	NADH dehydrogenase (ubiquinone) Fe-S protein 3, 30kDa (NADH-coenzyme Q reductase)	0.945872	5.48094e-08	-1.7557	0.0026207	Down	-2.14595	0.00120951	Down
	221521_s_at	GINS2	51659	GINS complex subunit 2 (Psf2 homolog)	0.94571	1.45639e-08	-2.242	0.00209789	Down	-2.22171	0.00262536	Down
	202697_at	NUDT21	11051	nudix (nucleoside diphosphate linked moiety X)-type motif 21	0.945699	1.09e-08	-1.9487	0.00189594	Down	-1.86399	0.00182975	Down
	220865_s_at	PDSS1	23590	prenyl (decaprenyl) diphosphate synthase, subunit 1	0.945539	1.44534e-07	-1.62399	0.00718124	No	-1.76431	0.00066321	Down
	221952_x_at	TRMT5	57570	TRM5 tRNA methyltransferase 5 homolog (S. cerevisiae)	0.945035	8.64623e-08	-1.77308	0.000776943	Down	-1.93611	0.00463103	Down
	203660_s_at	PCNT	5116	pericentrin (kendrin)	0.944377	4.7017e-07	-1.58054	0.00252592	Down	-1.45516	0.00293176	No
	201405_s_at	COPS6	10980	COP9 constitutive photomorphogenic homolog subunit 6 (Arabidopsis)	0.94415	1.77092e-08	-1.66221	0.00157099	Down	-1.71009	0.00057173	Down
	1053_at	RFC2	5982	replication factor C (activator 1) 2, 40kDa	0.944138	1.1301e-07	-1.73478	0.00167383	Down	-1.54016	0.00162867	Down
	200886_s_at	PGAM1 /// LOC642969 /// LOC643576	5223 /// 642969 /// 643576	phosphoglycerate mutase 1 (brain) /// similar to Phosphoglycerate mutase 1 (Phosphoglycerate mutase isozyme B) (PGAM-B) (BPG-dependent PGAM 1) /// similar to Phosphoglycerate mutase 1 (Phosphoglycerate mutase isozyme B) (PGAM-B) (BPG-dependent PGAM 1)	0.943822	3.83685e-09	-2.54022	0.000571508	Down	-1.93699	0.000310017	Down
	201892_s_at	IMPDH2	3615	IMP (inosine monophosphate) dehydrogenase 2	0.943475	2.78031e-09	-2.17091	0.00140742	Down	-2.00222	0.0005464	Down
	202233_s_at	UQCRH	7388	ubiquinol-cytochrome c reductase hinge protein	0.943419	6.59227e-08	-1.62606	0.00147278	Down	-1.81094	0.00171286	Down
	217099_s_at	GEMIN4	50628	gem (nuclear organelle) associated protein 4	0.943036	3.20893e-09	-2.05016	0.000734965	Down	-1.89739	0.000889185	Down
	201459_at	RUVBL2	10856	RuvB-like 2 (E. coli)	0.943031	2.17718e-09	-2.29173	0.00183686	Down	-2.26134	0.0010395	Down
	200853_at	H2AFZ	3015	H2A histone family, member Z	0.942852	5.39043e-08	-1.79858	0.00110184	Down	-1.55902	0.000846394	Down
	216554_s_at	MBNL1	4154	Muscleblind-like (Drosophila)	0.942604	2.48044e-07	-1.87073	0.00346123	Down	-1.92749	0.00325945	Down
	201066_at	CYC1	1537	cytochrome c-1	0.941927	1.82882e-08	-1.94018	0.000697405	Down	-2.81387	0.000521211	Down
	208668_x_at	HMGN2	3151	high-mobility group nucleosomal binding domain 2	0.941781	2.86047e-08	-1.87998	0.00531917	Down	-2.18125	0.00149978	Down
	202343_x_at	COX5B	1329	cytochrome c oxidase subunit Vb	0.941616	6.12831e-07	-1.51523	0.00419614	Down	-1.6778	0.0019099	Down
	219646_at	FLJ20186	54849	hypothetical protein FLJ20186	0.941377	6.74557e-08	-2.04628	0.00119386	Down	-1.86193	0.00654387	Down
	201119_s_at	COX8A	1351	cytochrome c oxidase subunit 8A (ubiquitous)	0.940531	2.03443e-08	-1.77601	0.00126591	Down	-2.25141	0.000748165	Down
	210613_s_at	SYNGR1	9145	synaptogyrin 1	0.940527	7.16321e-08	-2.00124	0.00140742	Down	-1.69959	0.00217265	No
	207622_s_at	ABCF2	10061	ATP-binding cassette, sub-family F (GCN20), member 2	0.940034	5.60249e-08	-1.9233	0.00261134	Down	-2.01349	0.00208965	Down
	217959_s_at	TRAPPC4	51399	trafficking protein particle complex 4	0.939947	2.64048e-07	-1.83625	0.00347948	Down	-2.01424	0.00237973	Down
	202589_at	TYMS	7298	thymidylate synthetase	0.939841	1.19496e-08	-3.18647	0.000588371	Down	-2.20826	0.000968881	Down
	208824_x_at	PCTK1	5127	PCTAIRE protein kinase 1	0.939487	1.25134e-08	-1.70547	0.00165449	Down	-1.74763	0.000342557	Down
	202022_at	ALDOC	230	aldolase C, fructose-bisphosphate	0.939245	9.08394e-09	-3.12806	0.00159234	Down	-2.16582	0.000192763	Down
	202819_s_at	TCEB3	6924	transcription elongation factor B (SIII), polypeptide 3 (110kDa, elongin A)	0.939139	5.50944e-07	-1.60211	0.00704855	Down	-1.63181	0.00127021	Down
	218105_s_at	MRPL4	51073	mitochondrial ribosomal protein L4	0.938816	1.29526e-06	-1.5732	0.00638505	Down	-1.7356	0.00141424	Down
	202309_at	MTHFD1	4522	methylenetetrahydrofolate dehydrogenase (NADP+ dependent) 1, methenyltetrahydrofolate cyclohydrolase, formyltetrahydrofolate synthetase	0.938503	1.45199e-07	-1.67776	0.00319613	Down	-1.75491	0.00311078	Down
	201293_x_at	PPIA	5478	peptidylprolyl isomerase A (cyclophilin A)	0.938143	1.26912e-06	-1.55454	0.00377377	Down	-1.40401	0.000813192	No
	213887_s_at	POLR2E	5434	polymerase (RNA) II (DNA directed) polypeptide E, 25kDa	0.937791	5.10934e-08	-1.76739	0.00593631	Down	-2.03912	0.000660317	Down
	210532_s_at	C14orf2	9556	chromosome 14 open reading frame 2	0.937581	5.19241e-07	-1.44901	0.00654103	No	-1.61748	0.000946658	Down
	201145_at	HAX1	10456	HCLS1 associated protein X-1	0.937381	1.49204e-08	-2.17802	0.00333035	Down	-2.25271	0.0011908	Down
	203023_at	HSPC111	51491	hypothetical protein HSPC111	0.937348	2.7491e-07	-1.95924	0.00277945	Down	-1.9674	0.00521016	Down
	201226_at	NDUFB8	4714	NADH dehydrogenase (ubiquinone) 1 beta subcomplex, 8, 19kDa	0.936625	5.79715e-08	-1.68338	0.00593631	Down	-1.97287	0.000521211	Down
	211609_x_at	PSMD4	5710	proteasome (prosome, macropain) 26S subunit, non-ATPase, 4 /// proteasome (prosome, macropain) 26S subunit, non-ATPase, 4	0.936557	1.04875e-07	-1.77069	0.00178127	Down	-1.60233	0.00169486	Down
	217907_at	MRPL18	29074	mitochondrial ribosomal protein L18	0.936318	4.88423e-07	-1.5555	0.00370513	Down	-1.57738	0.00409995	Down
	200903_s_at	AHCY	191	S-adenosylhomocysteine hydrolase	0.936226	2.40215e-07	-2.07736	0.00167875	Down	-1.75231	0.00506294	Down
	211759_x_at	TBCB	1155	tubulin folding cofactor B /// tubulin folding cofactor B	0.936156	6.02463e-08	-1.91156	0.00537953	Down	-1.88325	0.000633124	Down
	211804_s_at	CDK2 /// BCDO2	1017 /// 83875	cyclin-dependent kinase 2 /// beta-carotene dioxygenase 2	0.936135	1.95179e-07	-2.13462	0.00108147	Down	-1.91819	0.00748117	Down
	200658_s_at	PHB	5245	prohibitin	0.934975	1.58293e-07	-1.92202	0.00307329	Down	-2.4446	0.00196503	Down
	202138_x_at	JTV1	7965	JTV1 gene	0.934259	3.26622e-08	-1.94193	0.00224913	Down	-1.84884	0.000357634	Down
	200737_at	PGK1	5230	phosphoglycerate kinase 1	0.933859	2.05927e-08	-3.70204	0.000203206	Down	-2.2329	0.00126153	Down
	201400_at	PSMB3	5691	proteasome (prosome, macropain) subunit, beta type, 3	0.933847	1.88354e-08	-1.8628	0.00271214	Down	-2.07741	0.000751814	Down
	218890_x_at	MRPL35	51318	mitochondrial ribosomal protein L35	0.933837	9.30788e-08	-1.66269	0.00418826	Down	-1.86808	0.000900798	Down
	200812_at	CCT7	10574	chaperonin containing TCP1, subunit 7 (eta)	0.933217	4.88156e-07	-1.98083	0.00297986	Down	-1.65158	0.00181373	Down
	218653_at	SLC25A15	10166	solute carrier family 25 (mitochondrial carrier; ornithine transporter) member 15	0.932984	1.49421e-07	-2.04645	0.00379011	Down	-2.38034	0.00293176	Down
	203219_s_at	APRT	353	adenine phosphoribosyltransferase	0.932895	5.43762e-08	-1.94363	0.00275124	Down	-2.47797	0.00208965	Down
	218408_at	TIMM10	26519	translocase of inner mitochondrial membrane 10 homolog (yeast)	0.932817	1.53117e-07	-1.65416	0.00644332	Down	-1.96664	0.000985774	Down
	214205_x_at	TXNL2	10539	thioredoxin-like 2	0.932755	4.72278e-08	-1.92738	0.00522389	Down	-1.98386	0.00161665	Down
	201420_s_at	WDR77	79084	WD repeat domain 77	0.932576	4.28123e-07	-1.76813	0.00586587	Down	-1.6796	0.00265144	Down
	218270_at	MRPL24	79590	mitochondrial ribosomal protein L24	0.932338	6.8681e-08	-1.65296	0.00342889	Down	-1.9978	0.0011765	Down
	218398_at	MRPS30	10884	mitochondrial ribosomal protein S30	0.932016	1.1678e-07	-1.94561	0.00338886	Down	-1.89397	0.00175113	Down
	218866_s_at	POLR3K	51728	polymerase (RNA) III (DNA directed) polypeptide K, 12.3 kDa	0.931991	5.32316e-08	-1.87496	0.0021189	Down	-2.03298	0.00295107	Down
	209233_at	EMG1	10436	EMG1 nucleolar protein homolog (S. cerevisiae)	0.931527	2.01527e-07	-1.60415	0.00328373	Down	-1.99565	0.00127021	Down
	208827_at	PSMB6	5694	proteasome (prosome, macropain) subunit, beta type, 6	0.931519	1.82882e-08	-1.74103	0.00298597	Down	-2.0887	0.000433345	Down
	34764_at	LARS2	23395	leucyl-tRNA synthetase 2, mitochondrial	0.931022	6.72621e-08	-1.75004	0.00441881	Down	-1.87235	0.00194204	Down
	200830_at	PSMD2	5708	proteasome (prosome, macropain) 26S subunit, non-ATPase, 2	0.930788	7.26772e-07	-1.56954	0.00654821	Down	-1.52969	0.00223311	Down
	201267_s_at	PSMC3	5702	proteasome (prosome, macropain) 26S subunit, ATPase, 3	0.930664	4.05497e-08	-3.15088	0.0027464	Down	-2.17289	0.000660317	Down
	207332_s_at	TFRC	7037	transferrin receptor (p90, CD71)	0.930657	2.47768e-07	-2.35341	0.00630507	Down	-2.38387	0.00332843	Down
	209445_x_at	C7orf44	55744	chromosome 7 open reading frame 44	0.930345	1.44534e-07	-1.63845	0.0034702	Down	-1.90275	0.00102651	Down
	208691_at	TFRC	7037	transferrin receptor (p90, CD71) /// transferrin receptor (p90, CD71)	0.930111	2.05451e-08	-2.38477	0.00623368	Down	-2.42593	0.00228402	Down
	210334_x_at	BIRC5	332	baculoviral IAP repeat-containing 5 (survivin)	0.930109	2.58438e-09	-3.18252	0.00162354	Down	-2.44171	0.000497217	Down
	200846_s_at	PPP1CA	5499	protein phosphatase 1, catalytic subunit, alpha isoform	0.93003	2.5718e-07	-1.73151	0.00201067	Down	-1.49447	0.0011765	No
	218592_s_at	CECR5	27440	cat eye syndrome chromosome region, candidate 5	0.929462	1.06733e-07	-2.68427	0.00171628	Down	-2.18158	0.00736114	Down
	217772_s_at	MTCH2	23788	mitochondrial carrier homolog 2 (C. elegans)	0.92924	9.20856e-08	-1.97696	0.00213174	Down	-1.67647	0.00161174	Down
	206621_s_at	EIF4H	7458	eukaryotic translation initiation factor 4H	0.929015	1.72975e-07	-1.88066	0.00374377	Down	-1.76627	0.00422628	Down
	217720_at	CHCHD2	51142	coiled-coil-helix-coiled-coil-helix domain containing 2	0.9284	5.58258e-08	-1.7774	0.00660244	Down	-1.99897	0.000729201	Down
	206074_s_at	HMGA1	3159	high mobility group AT-hook 1	0.92826	1.16877e-07	-2.00194	0.00439837	Down	-1.79175	0.00389286	Down
	201093_x_at	SDHA	6389	succinate dehydrogenase complex, subunit A, flavoprotein (Fp)	0.928146	6.30645e-07	-1.55865	0.00104243	Down	-1.67611	0.00725169	Down
	200879_s_at	EPAS1	2034	endothelial PAS domain protein 1	0.927709	7.36987e-08	-1.96772	0.00254098	Down	-2.0879	0.00537485	Down
	208967_s_at	AK2	204	adenylate kinase 2	0.927558	3.18365e-08	-2.0735	0.000755564	Down	-1.94577	0.00281634	Down
	211730_s_at	POLR2L	5441	polymerase (RNA) II (DNA directed) polypeptide L, 7.6kDa /// polymerase (RNA) II (DNA directed) polypeptide L, 7.6kDa	0.927242	2.05927e-08	-2.19958	0.00215373	Down	-1.88494	0.000884677	Down
	201035_s_at	HADH	3033	hydroxyacyl-Coenzyme A dehydrogenase	0.927214	6.64307e-07	-1.72357	0.00341052	Down	-1.59455	0.00342993	Down
	201530_x_at	EIF4A1	1973	eukaryotic translation initiation factor 4A, isoform 1	0.926969	3.90162e-07	-1.66889	0.00666659	Down	-1.79108	0.00275284	Down
	204117_at	PREP	5550	prolyl endopeptidase	0.926944	6.56302e-08	-1.93756	0.00215677	Down	-1.61454	0.000915096	Down
	212379_at	GART	2618	phosphoribosylglycinamide formyltransferase, phosphoribosylglycinamide synthetase, phosphoribosylaminoimidazole synthetase	0.926518	4.59584e-08	-2.23245	0.0017475	Down	-1.82243	0.00273202	Down
	217356_s_at	PGK1	5230	phosphoglycerate kinase 1	0.926453	1.59782e-08	-4.83124	0.000796128	Down	-2.74924	0.00135323	Down
	217949_s_at	VKORC1	79001	vitamin K epoxide reductase complex, subunit 1	0.926434	9.88447e-07	-1.73059	0.00392251	Down	-1.78912	0.00320822	Down
	216705_s_at	ADA	100	adenosine deaminase	0.926357	5.12515e-08	-1.77483	0.00204551	Down	-1.88802	0.00324813	Down
	203746_s_at	HCCS	3052	holocytochrome c synthase (cytochrome c heme-lyase)	0.926037	7.88258e-08	-2.14901	0.00858198	Down	-1.9651	0.000936902	Down
	211569_s_at	HADH	3033	hydroxyacyl-Coenzyme A dehydrogenase	0.925558	9.94055e-07	-1.44395	0.00451873	No	-1.68887	0.00148735	Down
	201804_x_at	TBCB	1155	tubulin folding cofactor B	0.92546	2.74489e-08	-1.88088	0.00271755	Down	-1.81431	0.00187928	Down
	216602_s_at	FARSLA	2193	phenylalanine-tRNA synthetase-like, alpha subunit	0.925379	2.44425e-07	-1.95587	0.00755322	Down	-2.08513	0.00324246	Down
	208117_s_at	LAS1L	81887	LAS1-like (S. cerevisiae) /// LAS1-like (S. cerevisiae)	0.925249	6.26838e-07	-1.70579	0.00405886	Down	-1.57407	0.00289001	Down
	221591_s_at	FAM64A	54478	family with sequence similarity 64, member A	0.925141	1.47876e-08	-3.00146	0.0027464	Down	-2.24198	0.00138141	Down
	200052_s_at	ILF2	3608	interleukin enhancer binding factor 2, 45kDa /// interleukin enhancer binding factor 2, 45kDa	0.924859	2.80463e-07	-1.88661	0.00121956	Down	-1.47177	0.000342557	No
	202802_at	DHPS	1725	deoxyhypusine synthase	0.924776	1.56839e-07	-1.91067	0.00207927	Down	-2.16275	0.00615187	Down
	200738_s_at	PGK1	5230	phosphoglycerate kinase 1	0.924561	1.78735e-09	-2.67146	0.000609814	Down	-2.09771	0.000660317	Down
	212378_at	GART	2618	phosphoribosylglycinamide formyltransferase, phosphoribosylglycinamide synthetase, phosphoribosylaminoimidazole synthetase	0.924134	2.7491e-07	-1.957	0.00374348	Down	-1.60853	0.00179711	Down
	202737_s_at	LSM4	25804	LSM4 homolog, U6 small nuclear RNA associated (S. cerevisiae)	0.924132	8.55959e-07	-1.83163	0.00746207	Down	-1.98707	0.00322912	Down
	221082_s_at	NDRG3	57446	NDRG family member 3	0.924118	6.63694e-07	-1.73033	0.00596627	Down	-1.94317	0.00316048	Down
	210186_s_at	FKBP1A	2280	FK506 binding protein 1A, 12kDa	0.923943	7.24897e-08	-2.90968	0.00349637	Down	-2.10832	0.00175696	Down
	202120_x_at	AP2S1	1175	adaptor-related protein complex 2, sigma 1 subunit	0.923841	9.77082e-07	-1.61458	0.0136518	No	-1.72446	0.000962615	Down
	208696_at	CCT5	22948	chaperonin containing TCP1, subunit 5 (epsilon)	0.923761	2.39535e-07	-1.7062	0.00262707	Down	-1.59651	0.00524077	Down
	211558_s_at	DHPS	1725	deoxyhypusine synthase	0.923518	2.36135e-07	-1.84034	0.00622202	Down	-1.96265	0.0040176	Down
	218271_s_at	PARL	55486	presenilin associated, rhomboid-like	0.92345	9.51762e-07	-1.50062	0.00763982	Down	-1.6566	0.0019099	Down
	212145_at	MRPS27	23107	mitochondrial ribosomal protein S27	0.923283	3.58622e-07	-2.16736	0.00491913	Down	-1.86989	0.00267285	Down
	215728_s_at	ACOT7	11332	acyl-CoA thioesterase 7	0.923091	1.91581e-08	-1.76136	0.00228841	Down	-1.73847	0.000733019	Down
	202183_s_at	KIF22 /// LOC728037	3835 /// 728037	kinesin family member 22 /// similar to Kinesin-like protein KIF22 (Kinesin-like DNA-binding protein) (Kinesin-like protein 4)	0.922168	2.47768e-07	-2.08405	0.00621463	Down	-1.87259	0.000863924	Down
	200876_s_at	PSMB1	5689	proteasome (prosome, macropain) subunit, beta type, 1	0.922106	6.06693e-07	-1.63807	0.0103576	No	-1.61244	0.00169486	Down
	201013_s_at	PAICS	10606	phosphoribosylaminoimidazole carboxylase, phosphoribosylaminoimidazole succinocarboxamide synthetase	0.921967	6.02569e-07	-1.74444	0.0043715	Down	-1.68383	0.0045379	Down
	214431_at	GMPS	8833	guanine monphosphate synthetase	0.921746	1.08222e-06	-1.5189	0.00173232	Down	-1.63062	0.00755557	Down
	209100_at	IFRD2	7866	interferon-related developmental regulator 2	0.92135	1.68653e-06	-1.60817	0.00341052	Down	-1.54715	0.00496955	Down
	218774_at	DCPS	28960	decapping enzyme, scavenger	0.921338	1.27566e-08	-1.97596	0.00187384	Down	-1.88042	0.000397802	Down
	200700_s_at	KDELR2	11014	KDEL (Lys-Asp-Glu-Leu) endoplasmic reticulum protein retention receptor 2	0.921272	1.77395e-07	-1.83621	0.0106239	No	-2.01892	0.00217407	Down
	204218_at	C11orf51	25906	chromosome 11 open reading frame 51	0.921148	6.06184e-07	-1.52732	0.00312348	Down	-1.67328	0.00456877	Down
	58696_at	EXOSC4	54512	exosome component 4	0.921098	3.07401e-06	-1.37193	0.0147701	No	-1.52347	0.00033221	Down
	200878_at	EPAS1	2034	endothelial PAS domain protein 1	0.921071	4.38228e-07	-1.85095	0.00373061	Down	-1.68476	0.00292552	Down
	208002_s_at	ACOT7	11332	acyl-CoA thioesterase 7	0.920688	4.93781e-07	-1.7063	0.00799093	Down	-1.73517	0.00211742	Down
	216396_s_at	EI24	9538	etoposide induced 2.4 mRNA	0.920655	2.15966e-06	-1.82281	0.00554909	Down	-1.90131	0.00566904	Down
	202188_at	NUP93	9688	nucleoporin 93kDa	0.920455	4.95019e-08	-1.91283	0.00433594	Down	-1.76276	0.00110031	Down
	203719_at	ERCC1	2067	excision repair cross-complementing rodent repair deficiency, complementation group 1 (includes overlapping antisense sequence)	0.920452	3.09284e-06	-1.54112	0.00660244	Down	-1.4293	0.00274554	No
	201115_at	POLD2	5425	polymerase (DNA directed), delta 2, regulatory subunit 50kDa	0.920378	2.48569e-07	-1.87456	0.00397979	Down	-1.76884	0.00548839	Down
	201551_s_at	LAMP1	3916	lysosomal-associated membrane protein 1	0.920119	1.55844e-06	-1.65663	0.00275124	Down	-1.80682	0.00675795	Down
	211025_x_at	COX5B	1329	cytochrome c oxidase subunit Vb /// cytochrome c oxidase subunit Vb	0.919817	2.71748e-06	-1.65523	0.00281692	Down	-1.75146	0.00767874	Down
	209247_s_at	ABCF2	10061	ATP-binding cassette, sub-family F (GCN20), member 2	0.919454	6.9829e-08	-1.80522	0.00261858	Down	-1.72632	0.0017538	Down
	208969_at	NDUFA9	4704	NADH dehydrogenase (ubiquinone) 1 alpha subcomplex, 9, 39kDa	0.919043	1.62671e-07	-1.70235	0.00392765	Down	-1.71906	0.00294064	Down
	219203_at	C14orf122	51016	chromosome 14 open reading frame 122	0.918392	5.07049e-07	-1.63791	0.0128222	No	-1.75935	0.000397802	Down
	203342_at	TIMM17B	10245	translocase of inner mitochondrial membrane 17 homolog B (yeast)	0.918188	5.84325e-07	-1.53402	0.00630507	Down	-1.64916	0.00198877	Down
	202298_at	NDUFA1	4694	NADH dehydrogenase (ubiquinone) 1 alpha subcomplex, 1, 7.5kDa	0.918107	2.57879e-06	-1.5591	0.00673816	Down	-1.48871	0.00442779	No
	218046_s_at	MRPS16	51021	mitochondrial ribosomal protein S16	0.916102	1.62625e-08	-2.0233	0.00302742	Down	-2.09788	0.0013945	Down
	218074_at	FAM96B	51647	family with sequence similarity 96, member B	0.915738	1.2307e-08	-1.97901	0.00278055	Down	-1.89427	0.00115488	Down
	218321_x_at	STYXL1	51657	serine/threonine/tyrosine interacting-like 1	0.915726	5.26324e-07	-1.79037	0.00388743	Down	-1.77058	0.00799478	Down
	221263_s_at	SF3B5	83443	splicing factor 3b, subunit 5, 10kDa /// splicing factor 3b, subunit 5, 10kDa	0.915718	1.63929e-07	-1.61479	0.0064479	Down	-2.05305	0.000697908	Down
	201727_s_at	ELAVL1	1994	ELAV (embryonic lethal, abnormal vision, Drosophila)-like 1 (Hu antigen R)	0.915399	1.1741e-07	-2.44457	0.00162245	Down	-1.75159	0.003264	Down
	217785_s_at	YKT6	10652	YKT6 v-SNARE homolog (S. cerevisiae)	0.914403	5.70536e-07	-2.02306	0.00164061	Down	-1.68216	0.0106015	No
	201714_at	TUBG1	7283	tubulin, gamma 1	0.914281	2.65386e-07	-1.70536	0.00267875	Down	-1.94111	0.00658771	Down
	218405_at	ABT1	29777	activator of basal transcription 1	0.914128	1.52709e-06	-1.63618	0.00934566	Down	-1.56309	0.00129706	Down
	218118_s_at	TIMM23	10431	translocase of inner mitochondrial membrane 23 homolog (yeast)	0.913413	9.78063e-07	-1.59084	0.00554909	Down	-1.54037	0.00252869	Down
	214214_s_at	C1QBP	708	complement component 1, q subcomponent binding protein	0.913298	2.44526e-08	-2.1654	0.00860331	Down	-2.64644	0.00105904	Down
	202736_s_at	LSM4	25804	LSM4 homolog, U6 small nuclear RNA associated (S. cerevisiae)	0.913195	9.1953e-08	-1.8109	0.0056821	Down	-2.55895	0.000442319	Down
	209429_x_at	EIF2B4	8890	eukaryotic translation initiation factor 2B, subunit 4 delta, 67kDa	0.913045	2.09552e-06	-1.65715	0.00377377	Down	-1.46103	0.00396988	No
	214359_s_at	HSP90AB1	3326	heat shock protein 90kDa alpha (cytosolic), class B member 1	0.913033	6.21789e-08	-1.83356	0.0019715	Down	-1.72055	0.00222431	Down
	221777_at	C12orf52	84934	chromosome 12 open reading frame 52	0.912869	1.00031e-06	-1.64546	0.00667886	Down	-1.68933	0.00295075	Down
	218120_s_at	HMOX2	3163	heme oxygenase (decycling) 2	0.912821	4.61954e-07	-1.71256	0.00834534	Down	-1.65716	0.00415204	Down
	208511_at	PTTG3	26255	pituitary tumor-transforming 3	0.912704	2.30457e-07	-2.14125	0.00480307	Down	-1.74467	0.00322021	No
	213897_s_at	MRPL23	6150	mitochondrial ribosomal protein L23	0.912586	2.47926e-07	-1.87069	0.00274089	Down	-1.67654	0.00524077	Down
	202282_at	HSD17B10	3028	hydroxysteroid (17-beta) dehydrogenase 10	0.912334	1.04761e-06	-1.57672	0.00827245	Down	-1.92251	0.00192789	Down
	203800_s_at	MRPS14	63931	mitochondrial ribosomal protein S14	0.91157	2.62514e-06	-1.47855	0.0109598	No	-1.60751	0.00292892	Down
	213892_s_at	APRT	353	adenine phosphoribosyltransferase	0.911567	8.58982e-07	-1.71565	0.00433594	Down	-1.78254	0.00699035	Down
	205412_at	ACAT1	38	acetyl-Coenzyme A acetyltransferase 1 (acetoacetyl Coenzyme A thiolase)	0.911421	2.84718e-07	-1.83227	0.00224162	Down	-1.58128	0.0062194	Down
	210337_s_at	ACLY	47	ATP citrate lyase	0.910989	2.69084e-07	-1.79928	0.0072377	Down	-2.21153	0.000968881	Down
	200982_s_at	ANXA6	309	annexin A6	0.910638	8.23209e-07	-1.62471	0.00599159	Down	-1.78549	0.00379145	Down
	208918_s_at	NADK	65220	NAD kinase	0.910578	2.77066e-06	-1.66212	0.00829396	Down	-1.53602	0.00347046	Down
	221820_s_at	MYST1	84148	MYST histone acetyltransferase 1	0.910238	3.36531e-06	-1.38851	0.00911215	No	-1.51861	0.000701192	Down
	200980_s_at	PDHA1	5160	pyruvate dehydrogenase (lipoamide) alpha 1	0.910074	8.78776e-07	-1.48028	0.00644332	No	-1.83057	0.00163545	Down
	216640_s_at	PDIA6	10130	protein disulfide isomerase family A, member 6	0.90996	2.98848e-06	-1.68128	0.00342634	Down	-1.41635	0.00183479	No
	201570_at	SAMM50	25813	sorting and assembly machinery component 50 homolog (S. cerevisiae)	0.909728	1.18659e-06	-1.65672	0.00667786	Down	-1.45736	0.00255868	No
	212625_at	STX10	8677	syntaxin 10	0.908582	1.41711e-06	-1.58028	0.00347537	Down	-1.4557	0.00584753	No
	206335_at	GALNS	2588	galactosamine (N-acetyl)-6-sulfate sulfatase (Morquio syndrome, mucopolysaccharidosis type IVA)	0.908502	1.63908e-07	-1.65362	0.00267331	Down	-1.81046	0.00151791	Down
	211787_s_at	EIF4A1	1973	eukaryotic translation initiation factor 4A, isoform 1 /// eukaryotic translation initiation factor 4A, isoform 1	0.908368	5.92229e-07	-1.85972	0.00356499	Down	-1.58423	0.00379145	Down
	210821_x_at	CENPA	1058	centromere protein A	0.908339	4.61954e-07	-2.49537	0.0027464	Down	-1.90673	0.00208424	Down
	200910_at	CCT3	7203	chaperonin containing TCP1, subunit 3 (gamma)	0.908264	2.22493e-06	-1.64513	0.00285916	Down	-1.421	0.00201838	No
	218339_at	MRPL22	29093	mitochondrial ribosomal protein L22	0.90797	8.1121e-07	-1.52137	0.00433594	Down	-1.65925	0.00592815	Down
	219271_at	GALNT14	79623	UDP-N-acetyl-alpha-D-galactosamine:polypeptide N-acetylgalactosaminyltransferase 14 (GalNAc-T14)	0.907946	4.07769e-07	-3.49547	0.00103393	Down	-2.13701	0.00597425	Down
	212891_s_at	GADD45GIP1	90480	growth arrest and DNA-damage-inducible, gamma interacting protein 1	0.907763	6.81474e-08	-2.03446	0.00207927	Down	-1.70038	0.00199595	Down
	214170_x_at	FH	2271	fumarate hydratase	0.90698	3.1145e-07	-1.68528	0.00288469	Down	-1.92954	0.00251182	Down
	211047_x_at	AP2S1	1175	adaptor-related protein complex 2, sigma 1 subunit /// adaptor-related protein complex 2, sigma 1 subunit	0.906338	7.17029e-07	-1.81435	0.0083718	Down	-1.63181	0.00356768	Down
	221255_s_at	TMEM93	83460	transmembrane protein 93 /// transmembrane protein 93	0.905736	9.05925e-07	-1.44883	0.00980206	No	-1.73192	0.000718237	Down
	212009_s_at	STIP1	10963	stress-induced-phosphoprotein 1 (Hsp70/Hsp90-organizing protein)	0.90537	2.20784e-09	-4.32622	0.000796128	Down	-2.8803	0.00110031	Down
	210460_s_at	PSMD4	5710	proteasome (prosome, macropain) 26S subunit, non-ATPase, 4	0.905272	2.29937e-07	-2.03656	0.00346123	Down	-1.68196	0.00358885	Down
	222021_x_at	SDHALP1	255812	succinate dehydrogenase complex, subunit A, flavoprotein pseudogene 1	0.905149	9.31486e-06	-1.48973	0.0104462	No	-1.55446	0.00461698	Down
	208659_at	CLIC1	1192	chloride intracellular channel 1	0.905007	8.90214e-07	-1.557	0.00451193	Down	-1.51211	0.00277663	Down
	201044_x_at	DUSP1	1843	dual specificity phosphatase 1	0.904758	1.83964e-07	-3.33786	0.000598067	Down	-2.09704	0.010032	No
	219733_s_at	SLC27A5	10998	solute carrier family 27 (fatty acid transporter), member 5	0.904731	6.92481e-06	-1.41083	0.0058544	No	-1.68365	0.00187928	Down
	216237_s_at	MCM5	4174	MCM5 minichromosome maintenance deficient 5, cell division cycle 46 (S. cerevisiae)	0.904655	3.44275e-07	-2.0817	0.00473405	Down	-1.83696	0.0065666	Down
	216591_s_at	SDHC /// LOC642502	6391 /// 642502	succinate dehydrogenase complex, subunit C, integral membrane protein, 15kDa /// similar to succinate dehydrogenase complex, subunit C isoform 3 precursor	0.904625	2.51212e-07	-1.75983	0.0121183	No	-2.17607	0.00208965	Down
	214011_s_at	HSPC111	51491	hypothetical protein HSPC111	0.904511	7.59522e-08	-1.79289	0.00455338	Down	-2.37806	0.000751388	Down
	221437_s_at	EPB41 /// MRPS15	2035 /// 64960	erythrocyte membrane protein band 4.1 (elliptocytosis 1, RH-linked) /// erythrocyte membrane protein band 4.1 (elliptocytosis 1, RH-linked) /// mitochondrial ribosomal protein S15 /// mitochondrial ribosomal protein S15	0.904437	3.66095e-06	-1.71045	0.00271214	Down	-1.68788	0.0136134	No
	215905_s_at	WDR57	9410	WD repeat domain 57 (U5 snRNP specific)	0.90396	4.61718e-08	-2.1385	0.00484467	Down	-2.00897	0.000660317	Down
	205167_s_at	CDC25C	995	cell division cycle 25 homolog C (S. cerevisiae)	0.903779	5.05334e-08	-2.20281	0.000588371	Down	-1.73415	0.00244915	Down
	204454_at	LDOC1	23641	leucine zipper, down-regulated in cancer 1	0.903329	1.5164e-07	-1.62356	0.00341052	Down	-2.23811	0.000497961	Down
	218529_at	CD320	51293	CD320 molecule	0.902987	2.57576e-06	-1.65254	0.0115182	No	-1.97281	0.0024184	Down
	211150_s_at	DLAT	1737	dihydrolipoamide S-acetyltransferase (E2 component of pyruvate dehydrogenase complex)	0.902795	2.0627e-06	-1.77684	0.00367932	Down	-2.17205	0.00597272	Down
	219104_at	RNF141	50862	ring finger protein 141	0.902701	2.03279e-06	-1.59091	0.00868665	Down	-1.5068	0.00313632	No
	216583_x_at	---	---	---	0.902682	5.09998e-07	-1.57787	0.00425945	Down	-1.95165	0.00365311	Down
	202444_s_at	SPFH1	10613	SPFH domain family, member 1	0.901998	5.90156e-07	-2.06074	0.00606843	Down	-2.99551	0.00181712	Down
	203931_s_at	MRPL12	6182	mitochondrial ribosomal protein L12	0.901862	6.42079e-07	-1.59441	0.0167825	No	-1.99551	0.000497961	Down
	204247_s_at	CDK5	1020	cyclin-dependent kinase 5	0.901721	4.55972e-07	-1.56903	0.00157468	Down	-1.50634	0.00427138	Down
	207643_s_at	TNFRSF1A	7132	tumor necrosis factor receptor superfamily, member 1A	0.901344	7.94495e-07	-1.56476	0.0056821	Down	-2.04944	0.00182408	Down
	202483_s_at	RANBP1	5902	RAN binding protein 1	0.901303	1.16413e-07	-2.47089	0.0058989	Down	-2.04015	0.000763923	Down
	210405_x_at	TNFRSF10B	8795	tumor necrosis factor receptor superfamily, member 10b	0.901127	1.82518e-06	-1.44916	0.0067797	No	-1.63314	0.00411824	Down
	208879_x_at	PRPF6	24148	PRP6 pre-mRNA processing factor 6 homolog (S. cerevisiae)	0.900882	3.24613e-06	-1.75352	0.0109724	No	-1.54395	0.0011908	Down
	208074_s_at	AP2S1	1175	adaptor-related protein complex 2, sigma 1 subunit	0.900449	1.14775e-06	-1.87738	0.00914191	Down	-1.63381	0.00199887	Down
	201231_s_at	ENO1	2023	enolase 1, (alpha)	0.900447	2.69084e-07	-1.54512	0.00262707	Down	-1.5404	0.0011765	Down
	202243_s_at	PSMB4	5692	proteasome (prosome, macropain) subunit, beta type, 4	0.900172	1.7738e-06	-1.63346	0.00757718	Down	-1.47342	0.00515321	No
	201565_s_at	ID2	3398	inhibitor of DNA binding 2, dominant negative helix-loop-helix protein	0.900051	2.29937e-07	-2.03	0.00414174	Down	-3.48302	0.000370733	Down
551 transcripts differentially expressed in response to growth conditions; 316 transcripts up-regulated in xenografts; 235 transcripts down-regulated in xenografts
