# Supplementary material for: mtDNA depletion confers specific gene expression profiles in human cells grown in culture and in xenograft
Source: BMC Genomics. 2008 Nov 3;9:521. doi: 10.1186/1471-2164-9-521 (PMC2612029; doi:10.1186/1471-2164-9-521)
Supplement: Additional file 15 — KEGG analysis of differentially expressed genes in A549 ρ0 and A549 cells. Biological pathways containing differentially expressed genes in A549 ρ0 and A549 cells are provided. [file 1471-2164-9-521-S15.xls]

## Sheet: Additional_File_15
Additional File 15. KEGG analysis of differentially expressed genes in A549 r0 and A549 cells.
KEGG pathway	# of transcripts	Entrez Gene IDs	Enrichment
Up-regulated in A549 r0 cells versus parental A549 cells in culture
Focal adhesion	13	1284 1289 2316 2534 3678 3690 3909 4638 7414 7422 7791 857 87	Observed = 13; Expected = 1.7818; Ratio = 7.296; P = 5.03×10-8
Down-regulated in A549 r0 cells versus parental A549 cells in culture
Complement and coagulation cascades	5	2153 2243 2244 2266 5265	Observed = 5; Expected = 0.717; Ratio = 6.9735; P = 9.85×10-4
Up-regulated in A549 r0 cells versus parental A549 cells in xenografts
Antigen processing and presentation	12	10437 1508 1514 3105 3106 3107 3133 3134 3135 5641 567 5721	Observed = 12; Expected = 1.8525; Ratio = 6.4777; P = 1.51×10-6
Aminoacyl-tRNA biosynthesis	9	16 2058 2617 4141 4677 6301 7453 833 8565	Observed = 9; Expected = 0.855; Ratio = 10.5263; P = 1.14×10-6
Starch and sucrose metabolism	8	23400 2548 2629 3098 5236 54578 5834 6595	Observed = 8; Expected = 1.8169; Ratio = 4.4031; P = 8.70×10-4
Type I diabetes mellitus	7	3105 3106 3107 3133 3134 3135 355	Observed = 7; Expected = 1.2113; Ratio = 5.7789; P = 4.41×10-4
Glycan structures - degradation	7	2629 3074 3423 3425 4125 4758 6448	Observed = 7; Expected = 0.9263; Ratio = 7.5569; P = 1.06×10-4
Sulfur metabolism	4	445329 6799 6817 9060	Observed = 4; Expected = 0.285; Ratio = 14.0351; P = 5.48×10-4
Cyanoamino acid metabolism	4	2629 2678 2687 6472	Observed = 4; Expected = 0.1425; Ratio = 28.0702; P = 8.65×10-5
Down-regulated in A549 r0 cells versus parental A549 cells in xenografts
Adherens junction	9	1495 1956 3480 4088 52 56288 60 7082 83439	Observed = 9; Expected = 2.3024; Ratio = 3.909; P = 8.98×10-4
Glycolysis / Gluconeogenesis	8	2026 2027 226 2597 2821 3939 5214 5315	Observed = 8; Expected = 1.7094; Ratio = 4.68; P = 6.02×10-4
50% of variance explained by mtDNA status and up-regulated in r0 cells versus parental A549 cells
Focal adhesion	10	1291 1292 2316 2534 3675 3690 4638 56034 858 87	Observed = 10; Expected = 2.8263; Ratio = 3.5382; P = 7.46×10-4
Antigen processing and presentation	8	3105 3106 3107 3133 3134 3135 567 5721	Observed = 8; Expected = 0.8854; Ratio = 9.0355; P = 6.45×10-6
Type I diabetes mellitus	6	3105 3106 3107 3133 3134 3135	Observed = 6; Expected = 0.5789; Ratio = 10.3645; P = 4.85×10-5
50% of variance explained by mtDNA status and down-regulated in r0 cells versus parental A549 cells
None
50% of variance explained by growth conditions and up-regulated in xenografts versus culture
None
50% of variance explained by growth conditions and down-regulated in xenografts versus culture
Purine metabolism	13	100 10606 158 204 2618 353 3615 4830 51728 5425 5434 5441 8833	Observed = 13; Expected = 2.2985; Ratio = 5.6559; P = 1.23×10-6
Oxidative phosphorylation	12	1329 1351 1537 4694 4700 4704 4714 4722 6389 6391 7384 7388	Observed = 12; Expected = 1.858; Ratio = 6.4586; P = 8.95×10-7
Proteasome	9	5689 5690 5691 5692 5693 5694 5702 5708 5710	Observed = 9; Expected = 0.5363; Ratio = 16.7817; P = 1.94×10-8
Glycolysis / Gluconeogenesis	7	128 1737 2023 230 5160 5223 5230	Observed = 7; Expected = 0.9386; Ratio = 7.4579; P = 7.95×10-5
Pyrimidine metabolism	7	4830 51728 5425 5434 5441 7298 7371	Observed = 7; Expected = 1.3216; Ratio = 5.2966; P = 5.46×10-4
Citrate cycle (TCA cycle)	6	2271 4191 47 6389 6391 8802	Observed = 6; Expected = 0.4405; Ratio = 13.6209; P = 1.36×10-5
One carbon pool by folate	4	1719 2618 4522 7298	Observed = 4; Expected = 0.2682; Ratio = 14.9142; P = 3.02×10-4
